# Supplementary material for: Modeling the TNFα-Induced Apoptosis Pathway in Hepatocytes
Source: PLoS One. 2011 Apr 20;6(4):e18646. doi: 10.1371/journal.pone.0018646 (PMC3080376; doi:10.1371/journal.pone.0018646)
Supplement: Model S2 — Mathematica file (see http://www.wolfram.com/ ) containing the model. (NB) [file pone.0018646.s004.nb]

(* Content-type: application/mathematica *)

(*** Wolfram Notebook File ***)
(* http://www.wolfram.com/nb *)

(* CreatedBy='Mathematica 7.0' *)

(*CacheID: 234*)
(* Internal cache information:
NotebookFileLineBreakTest
NotebookFileLineBreakTest
NotebookDataPosition[       145,          7]
NotebookDataLength[    936107,      17701]
NotebookOptionsPosition[    931403,      17548]
NotebookOutlinePosition[    932054,      17571]
CellTagsIndexPosition[    932011,      17568]
WindowFrame->Normal
ContainsDynamic->False*)

(* Beginning of Notebook Content *)
Notebook[{

Cell[CellGroupData[{
Cell["references", "Subsection",
 CellChangeTimes->{{3.503210421171875*^9, 3.503210421734375*^9}, {
  3.503211667671875*^9, 3.50321166878125*^9}},
 Magnification->1.],

Cell[TextData[{
 StyleBox["Parts originating from the sensitizing model:\n",
  Background->RGBColor[0.87, 0.94, 1]],
 "Schmich K, Schlatter R, Corazza N, Ferreira KS, Ederer M, et al. (2010) \
Tumor necrosis factor \[Alpha] sensitizes primary murine hepatocytes to \
Fas/CD95-induced apoptosis in a Bim- and Bid-dependent manner. Hepatology",
 StyleBox["\n\n",
  Background->RGBColor[0.87, 0.94, 1]],
 StyleBox["Parts originating from the Lipniacki model:",
  Background->RGBColor[0.88, 1, 0.88]],
 StyleBox["\n",
  Background->RGBColor[0.87, 0.94, 1]],
 "Lipniacki T, Paszek P, Brasier ARAR, Luxon B, Kimmel M (2004) Mathematical \
model of NF-kappaB regulatory module. J Theor Biol 228: 195-215.\n\n",
 StyleBox["Parts added in this study",
  Background->RGBColor[1, 0.9, 0.8]]
}], "Text",
 CellChangeTimes->{{3.5032104344375*^9, 3.503210459984375*^9}, {
  3.503211645890625*^9, 3.50321166565625*^9}, {3.503211862875*^9, 
  3.503211882234375*^9}, {3.503212057921875*^9, 3.503212065484375*^9}, {
  3.507465159984375*^9, 3.507465160953125*^9}},
 Magnification->1.]
}, Open  ]],

Cell[CellGroupData[{

Cell["initial values", "Subsection",
 CellChangeTimes->{{3.447994942828125*^9, 3.44799494640625*^9}, {
  3.44808987678125*^9, 3.4480898776875*^9}, {3.4489602181875*^9, 
  3.448960221140625*^9}, {3.503210048*^9, 3.503210067296875*^9}},
 Magnification->1.],

Cell[BoxData[{
 RowBox[{
  StyleBox[
   RowBox[{
    RowBox[{"inTNF", "=", 
     RowBox[{"tnf", "*", "100"}]}], 
    RowBox[{"(*", 
     RowBox[{
     "0", " ", "or", " ", "1", " ", "representing", " ", "TNF", " ", 
      "stimulation"}], "*)"}], ";", 
    RowBox[{"inJNK", "=", "100"}], ";", 
    RowBox[{"inpJNK", "=", "0"}], ";", 
    RowBox[{"inBim", "=", "100"}], ";", 
    RowBox[{"inpBim", "=", "0"}], ";", 
    RowBox[{"inC8", "=", "100"}], ";", 
    RowBox[{"inC8a", "=", "0"}], ";", 
    RowBox[{"inC3", "=", "100"}], ";", 
    RowBox[{"inC3a", "=", "0"}], ";", 
    RowBox[{"inBid", "=", "100"}], ";", 
    RowBox[{"(*", 
     RowBox[{"or", " ", "0", " ", "representing", " ", "knockout"}], "*)"}], 
    RowBox[{"intBid", "=", "0"}], ";", 
    RowBox[{"inBaxBak", "=", "100"}], ";", 
    RowBox[{"inBaxBaka", "=", "0"}], ";", 
    RowBox[{"inXIAP", "=", "80"}], ";", 
    RowBox[{"(*", 
     RowBox[{"or", " ", "0", " ", "representing", " ", "knockout"}], "*)"}], 
    RowBox[{"inBcl2", "=", "100"}], ";"}],
   Background->RGBColor[0.87, 0.94, 1]], 
  "\[IndentingNewLine]"}], "\[IndentingNewLine]", 
 StyleBox[
  RowBox[{
   RowBox[{"incomplex0", "=", "100"}], ";", 
   RowBox[{"incomplex1", "=", "0"}], ";", 
   RowBox[{"incomplex2", "=", "0"}], ";", 
   RowBox[{"incFLIP", "=", "100"}], ";", 
   RowBox[{"inc2FLIP", "=", "0"}], ";", 
   RowBox[{"inP", "=", "0"}], ";", 
   RowBox[{"inROS", "=", "0"}], ";", 
   RowBox[{"inMKP", "=", "50"}], ";", 
   RowBox[{"inMKPox", "=", "0"}], ";", 
   RowBox[{"inproMKK7", "=", "100"}], ";", 
   RowBox[{"inMKK7", "=", "0"}], ";", 
   RowBox[{"inprophosphatase", "=", "100"}], ";", 
   RowBox[{"inphosphatase", "=", "0"}], ";", 
   RowBox[{"initch", "=", "100"}], ";", 
   RowBox[{"initchP", "=", "0"}], ";", 
   RowBox[{"initchPP", "=", "0"}], ";", 
   RowBox[{"initchPPP", "=", "0"}], ";", 
   RowBox[{"inFADD", "=", "200"}], ";", 
   RowBox[{"inproDISC", "=", "100"}], ";", 
   RowBox[{"inDISC", "=", "0"}], ";", 
   RowBox[{"inDcFLIP", "=", "0"}], ";", 
   RowBox[{"inBHA", "=", "bha"}], 
   RowBox[{"(*", 
    RowBox[{
    "0", " ", "or", " ", "1", " ", "representing", " ", "BHA", " ", 
     "treatment"}], "*)"}], ";", 
   RowBox[{"inaD", "=", 
    RowBox[{"Max", "[", 
     RowBox[{"aD", ",", "chx"}], "]"}]}], 
   RowBox[{"(*", 
    RowBox[{
     RowBox[{
     "ad", " ", "0", " ", "or", " ", "1", " ", "representing", " ", 
      "actinomycin", " ", "D", " ", "treatment"}], ",", " ", 
     RowBox[{
     "CHX", " ", "also", " ", "automatically", " ", "activates", " ", "actD", 
      " ", "representing", " ", "its", " ", "inhibitory", " ", "effect", " ", 
      "on", " ", "protein", " ", "synthesis"}]}], "*)"}], ";", 
   RowBox[{"inCHX", "=", "chx"}], 
   RowBox[{"(*", 
    RowBox[{
    "0", " ", "or", " ", "1", " ", "to", " ", "prohibit", " ", "or", " ", 
     "enable", " ", "itch", " ", "phosphorylation", " ", "by", " ", "pJNK"}], 
    "*)"}], ";"}],
  Background->RGBColor[1, 0.9, 0.8]], "\[IndentingNewLine]"}], "Input",
 CellChangeTimes->{{3.447994956578125*^9, 3.447994967453125*^9}, {
   3.4480921030625*^9, 3.448092103171875*^9}, {3.448099496484375*^9, 
   3.448099521828125*^9}, {3.448099607546875*^9, 3.4480996334375*^9}, {
   3.4481046368125*^9, 3.448104648453125*^9}, {3.44810472146875*^9, 
   3.448104723*^9}, {3.448104817015625*^9, 3.448104820109375*^9}, {
   3.44810489121875*^9, 3.448104894671875*^9}, {3.448105306765625*^9, 
   3.448105308421875*^9}, {3.44810641740625*^9, 3.448106449859375*^9}, {
   3.4489602234375*^9, 3.448960274375*^9}, {3.4489603225625*^9, 
   3.448960323078125*^9}, 3.44896042659375*^9, {3.4489619988125*^9, 
   3.4489619989375*^9}, {3.44896203765625*^9, 3.44896205278125*^9}, 
   3.448968876296875*^9, {3.457335075234375*^9, 3.45733507596875*^9}, {
   3.45734289475*^9, 3.457342954453125*^9}, {3.457343007265625*^9, 
   3.4573430345625*^9}, {3.4588915451875*^9, 3.458891550859375*^9}, {
   3.45889565375*^9, 3.45889565425*^9}, {3.45889585725*^9, 
   3.458895857640625*^9}, {3.458895891515625*^9, 3.458895904796875*^9}, {
   3.4588960549375*^9, 3.458896095046875*^9}, {3.458900047375*^9, 
   3.458900050703125*^9}, {3.45890011725*^9, 3.458900130515625*^9}, {
   3.458900671625*^9, 3.458900704453125*^9}, 3.458900740046875*^9, 
   3.45890139628125*^9, {3.46632854159375*^9, 3.466328547203125*^9}, {
   3.46633521878125*^9, 3.4663352189375*^9}, {3.466397890875*^9, 
   3.4663979025625*^9}, {3.46641678025*^9, 3.466416785859375*^9}, {
   3.466416953125*^9, 3.466416953328125*^9}, {3.46641749471875*^9, 
   3.466417495015625*^9}, {3.46753558853125*^9, 3.46753559496875*^9}, 
   3.46753565884375*^9, {3.467537426296875*^9, 3.467537435875*^9}, 
   3.467541896921875*^9, 3.4675419681875*^9, 3.46754250028125*^9, {
   3.467626557609375*^9, 3.467626557796875*^9}, {3.467710481453125*^9, 
   3.4677104815625*^9}, {3.467711556546875*^9, 3.467711556921875*^9}, {
   3.467713625171875*^9, 3.467713625171875*^9}, {3.4677138359375*^9, 
   3.467713840296875*^9}, {3.46771475746875*^9, 3.467714757609375*^9}, 
   3.467714938078125*^9, {3.46771592246875*^9, 3.467715940625*^9}, {
   3.4679674725625*^9, 3.4679675304375*^9}, {3.467967570578125*^9, 
   3.4679676520625*^9}, {3.468742062328125*^9, 3.468742062578125*^9}, {
   3.477213779171875*^9, 3.47721378621875*^9}, {3.47721474371875*^9, 
   3.4772147466875*^9}, {3.4772154218125*^9, 3.477215424765625*^9}, {
   3.477215740296875*^9, 3.47721574121875*^9}, {3.477217205703125*^9, 
   3.477217209671875*^9}, {3.4772174376875*^9, 3.4772174415*^9}, 
   3.4772189850625*^9, 3.477219038828125*^9, 3.477219130984375*^9, {
   3.477285972515625*^9, 3.4772859774375*^9}, 3.47729234371875*^9, {
   3.47729437146875*^9, 3.4772943760625*^9}, 3.477296403671875*^9, 
   3.47729644521875*^9, {3.47729673996875*^9, 3.4772967578125*^9}, 
   3.47729705903125*^9, 3.477297899609375*^9, 3.477298041296875*^9, 
   3.4773023898125*^9, {3.477805231078125*^9, 3.477805259109375*^9}, {
   3.477811018046875*^9, 3.4778110215*^9}, 3.47781120746875*^9, 
   3.477811260765625*^9, {3.477827025640625*^9, 3.477827054765625*^9}, {
   3.477896968828125*^9, 3.477896996828125*^9}, 3.47789713271875*^9, 
   3.47789732346875*^9, 3.47789735375*^9, {3.477916375015625*^9, 
   3.477916376578125*^9}, {3.47798103215625*^9, 3.477981032671875*^9}, 
   3.47852039478125*^9, 3.478522517703125*^9, 3.478522731375*^9, 
   3.47852284596875*^9, 3.47852297259375*^9, 3.478523177*^9, 
   3.4785232663125*^9, 3.47858320521875*^9, {3.47858358865625*^9, 
   3.478583613328125*^9}, {3.480418448796875*^9, 3.480418448796875*^9}, {
   3.4804188761875*^9, 3.480418882765625*^9}, {3.48074505471875*^9, 
   3.480745055140625*^9}, {3.480749805765625*^9, 3.480749842875*^9}, {
   3.480749949046875*^9, 3.4807500005625*^9}, {3.480750053015625*^9, 
   3.480750053578125*^9}, {3.48075008840625*^9, 3.480750111546875*^9}, {
   3.480750552265625*^9, 3.48075055303125*^9}, {3.480750907984375*^9, 
   3.480750910171875*^9}, {3.480751173421875*^9, 3.48075118240625*^9}, 
   3.480751237265625*^9, {3.48075158253125*^9, 3.480751582859375*^9}, {
   3.480752041859375*^9, 3.48075205046875*^9}, {3.4807522321875*^9, 
   3.4807522445625*^9}, {3.48075270696875*^9, 3.480752713890625*^9}, {
   3.48075275171875*^9, 3.480752761203125*^9}, {3.480752814828125*^9, 
   3.480752877078125*^9}, {3.480753152890625*^9, 3.4807531586875*^9}, 
   3.480753251171875*^9, 3.480753358390625*^9, {3.48075370559375*^9, 
   3.48075371121875*^9}, {3.480753785734375*^9, 3.480753786796875*^9}, 
   3.480753860875*^9, {3.4807548370625*^9, 3.48075484025*^9}, {
   3.480754874703125*^9, 3.480754876828125*^9}, 3.4807550215625*^9, 
   3.48075815159375*^9, 3.480758269546875*^9, 3.480758522390625*^9, {
   3.4807589575625*^9, 3.480758984203125*^9}, 3.480759065671875*^9, {
   3.48076657290625*^9, 3.48076658690625*^9}, {3.4807666488125*^9, 
   3.48076664896875*^9}, 3.480820732578125*^9, 3.480821601734375*^9, 
   3.480821670859375*^9, 3.480822611296875*^9, {3.480823504015625*^9, 
   3.480823504171875*^9}, {3.4808237960625*^9, 3.480823796234375*^9}, {
   3.480826634859375*^9, 3.480826637*^9}, {3.480826731453125*^9, 
   3.480826731671875*^9}, {3.480827032125*^9, 3.480827036109375*^9}, {
   3.480929496265625*^9, 3.4809295030625*^9}, {3.480929691984375*^9, 
   3.480929700765625*^9}, {3.481275777375*^9, 3.481275779734375*^9}, {
   3.481278388734375*^9, 3.4812783916875*^9}, {3.48135057984375*^9, 
   3.481350579890625*^9}, {3.481351311734375*^9, 3.48135131253125*^9}, {
   3.481365821359375*^9, 3.481365821515625*^9}, 3.48136635471875*^9, {
   3.481366802453125*^9, 3.48136680503125*^9}, {3.48162183396875*^9, 
   3.48162183540625*^9}, 3.481876709578125*^9, {3.48197154115625*^9, 
   3.481971541421875*^9}, 3.48206253496875*^9, {3.482062591859375*^9, 
   3.4820625920625*^9}, {3.48212123578125*^9, 3.48212123596875*^9}, {
   3.48255280528125*^9, 3.482552808265625*^9}, 3.482555046515625*^9, {
   3.4830736849375*^9, 3.4830736851875*^9}, {3.49846705821875*^9, 
   3.498467068609375*^9}, {3.498467578890625*^9, 3.4984676025*^9}, 
   3.498472377171875*^9, {3.498474618375*^9, 3.498474624484375*^9}, {
   3.498475419703125*^9, 3.498475420109375*^9}, 3.498475577515625*^9, 
   3.498475829109375*^9, {3.498475883078125*^9, 3.498475885390625*^9}, {
   3.498475920875*^9, 3.498475950859375*^9}, 3.49847725165625*^9, {
   3.5012352298125*^9, 3.501235230109375*^9}, {3.5012413611875*^9, 
   3.501241361359375*^9}, {3.503209863984375*^9, 3.503209898359375*^9}, 
   3.503209954609375*^9, {3.503210015921875*^9, 3.503210028984375*^9}, {
   3.503210064796875*^9, 3.503210065171875*^9}, {3.503210098921875*^9, 
   3.50321038290625*^9}, {3.5032119335*^9, 3.503211943859375*^9}, 
   3.503212525921875*^9, {3.50321257496875*^9, 3.503212722109375*^9}, 
   3.5032221504375*^9, {3.50322224096875*^9, 3.503222283140625*^9}, {
   3.5032224765625*^9, 3.5032224866875*^9}, {3.5033944531875*^9, 
   3.503394455171875*^9}, {3.503394491109375*^9, 3.50339452028125*^9}, 
   3.506865951578125*^9, {3.5068660300625*^9, 3.506866063890625*^9}, {
   3.5068662513125*^9, 3.5068662651875*^9}, {3.506866343328125*^9, 
   3.50686634715625*^9}, 3.50693966975*^9, 3.506947509421875*^9, 
   3.506947730953125*^9, {3.507356869203125*^9, 3.5073569923125*^9}, 
   3.507456952*^9, 3.50754189071875*^9, 3.50754410296875*^9},
 Magnification->1.]
}, Open  ]],

Cell[CellGroupData[{

Cell["switches", "Subsection",
 CellChangeTimes->{{3.447994942828125*^9, 3.44799494640625*^9}, {
   3.44808987678125*^9, 3.4480898776875*^9}, {3.4489602181875*^9, 
   3.448960221140625*^9}, 3.503210048*^9},
 Magnification->1.],

Cell[CellGroupData[{

Cell[BoxData[{
 RowBox[{
  RowBox[{"MyUnitStepStiffness", " ", "=", " ", "20"}], 
  ";"}], "\[IndentingNewLine]", 
 RowBox[{
  RowBox[{"MyUnitStep", "[", "x_", "]"}], ":=", " ", 
  RowBox[{
   FractionBox["1", "2"], " ", 
   RowBox[{"(", 
    RowBox[{"1", "+", 
     RowBox[{"Erf", "[", 
      RowBox[{"MyUnitStepStiffness", "*", "x"}], "]"}]}], 
    ")"}]}]}], "\[IndentingNewLine]", 
 RowBox[{"Plot", "[", 
  RowBox[{
   RowBox[{"MyUnitStep", "[", "x", "]"}], ",", 
   RowBox[{"{", 
    RowBox[{"x", ",", 
     RowBox[{"-", "1"}], ",", "1"}], "}"}]}], "]"}]}], "Input",
 CellChangeTimes->{{3.507272278714421*^9, 3.507272328239319*^9}, {
  3.507272427712724*^9, 3.507272590880525*^9}, {3.5079648377182493`*^9, 
  3.507964838171401*^9}},
 Magnification->1.],

Cell[BoxData[
 GraphicsBox[{{}, {}, 
   {Hue[0.67, 0.6, 0.6], LineBox[CompressedData["
1:eJxF2nk0VG8YB/DJWippkSU7EUkqIc29j9BmKUklKZSkLJU2UUiSEkn4IVvI
nn0Z67WTfUt2ErKPqEjF794ZNH/MnM/5Ps/zvveed+bMOTPCF6/rXGYgkUiX
8CfiVQY2jywsUDHS4uP6L1HXX3P/nJS6S3z6xz/v3qZ1cXD0nxXWO7dXf/pn
5S/fKv0T/1nnaU3cHsN/vlfnbHklf2LZzc2rRwqNx5fNX3B9kwLf2LLTzUuY
13WNLNvoxa7JNqfhZc962bliMLTscPZuHr/Pg8sOVN9l3fRsYNlOFsY2kkf7
l23HGHvPerxv2caOdWIt0Z+X7ZM34Bd4rXfZ2T3b1sSLdC9blENZRTe4Y9kp
Uq7X+r60LrunNFlIXr5l2QPSPruxjKZlS9m/mxiK+2eruvTYDW//efZmi4ip
2z+zZXJtXGv0z7IHAqb1V/2z3amQtJ/nGhedRC6ITLwhdGLJaWSmWUxa/dCS
KWSPgN6IINklF5AbRyeNyrcuuYTMhazg/8a75DKygcf6Nl6OJVeSQ3uEfdSY
l1xLHpDdfcJqrmHRDWQpJ5W1ftQlN5OtmnQ+FPYvuZWcKnbpyWjbkjvIs3du
HeCsW3IvmVz++C9asmjHPvIjbu8ss6wlD5DLrkbc8UpYqh8mr85J25UbvuRx
svaa0vEBv0UXTJK9z3+MWeex1D9NbksYuLzv8ZJ/kgVIP4Uv2Sz1z5EvnmDp
fmG5aOV5clTY5oCMi0v1K5CxafHTvWcWLcSEyB5U2MCmtWgjVuSO7+HaPSpL
81Yj2V/PPD+vsDRvHTKvaHboqfRSvgFRfW7DkCy86PpNiGuHa3775kVzcCPV
0v62TGuWrmcLst4+Rl5mxVK/EOKSsa2CY6aebm0RZG4i6uz02KKHxBArCYnR
j32L7pVA+gwjH1BaF628HTntt5X9Te2iuXcilfURIQ9LFp27C0FXie0yyl40
WQ5JORBepJK0aA4FRNxWRHdr5KI1lZCAlLcDrIGLnkUQ9lGheyOvFr3hAOIk
Grqy5umib6giP88JBiQ+XLTIIeSad/B2r1uLlj2KdFfz592+uuhoTUSHOejY
GcNFa2kjZQhf775Ti36mgyjdfXOTT2NpvVNIQgIv44LyoqfOICJf/b0/yy96
7znEV5BHvER60V8vIGx6fpmRIot2M0bsPbmOPuNe9MglZLrCt92cfdH+psiV
FZstjjHR7Rh2Fcm4JfXb+Hsd3RsskeD+bQISvXST7G4gLqckDoxVLTrBGrEq
22qSnEm3stQd5LSC2NO74Yv9v+4haLRI7P6Xi/XidogEj3ANyY7ughx7hOO5
4GSpKd1CJo+Q2Tn+jW46i/XvHyO95nzy2uiiD7ggFZ28Zzml6A6VfIYkafE8
aOek2+jmC8QvnyskZAXdHBs8Ecedm4tMxmvp9RJeiFnopgHJNroLHL0R7fUb
V1JL6J7c+h+i6LR+e1oS3TeEAhCh6XXH7gfSXW8bhKwyYb+JutJtFBqKTDWv
8Wa8vTgPC0PaD67OrDCku1fkHVKUsardXYNuUmMUEiux8q+OAt3aLbGIlx+L
ELco3UJKCYjtKmbVLna6HzAlIxdtGU3D5mpobpZIRdRHVzy7Mki3tkc6stuA
FC/dSPcYUBDemvnab3l0hx7MQRjQv98yYui2iMlHRhN+b3rgQ7fS/kKkWXBO
4cAjuj0NipFcz1l9Fku6o7FSJGLFzMMqvcV6iwrkhfWPUE81unuvVSG3v0wX
n5KlW7q0FjHQnRrk5aN7UKUBUSudXNXLSreWQRMiLU+VfjddTfOV9I+IqYyD
Q1YX3TtftSIh4usaa8rpbqnsQFoFQsT6kuleZ9WDbODaee/nG5od/xZ/RjTW
YR/YXOh51MZ+xJn1OJ/gDXqunDCI5C90W+3Rp+eMQcPIzIxV4WE1ug+MjCGy
k/MbDWToLtGeRK4NeZje4KZZ+fOVKSS8VyDLmYGeJxd+RzpbE1b7j1XR5h80
nUE2N6AX3rfQTAq/MIcc/1CbVFhAzzvS/iKuhRcYW2JpVt6cTUKLsiZOjXjT
6181M6B/ku2j5+1p7u2UZUb3xrL/3nCV3l/ewopahQVrSZyk5wx1bGh0gEzo
foRuEGVHP3vlTx2XoLlAjMqB8rodO2iynj5/A8tGVPdx9382vysJh3Kd50Td
7axGXgzQLBv5mwstuzVPfltHcy/jCC9KsvB4mZ5Fs9GlXQLoPhOBvg/hNBfM
jwuh1gYJct3uNHv6zomg8bro06l7NHOXq21FBzRr21gu0lz/skkCFTh4QXqL
Jr0+LUEK1UMm7HfK06zY2L0D9dpr36AqRHN8doYsWrWDXUyPjeYk/5TdKJN4
8F2L7x8Ir/wyJIeiAjIfHLtp7t9kpIDe25y/xaeCZgtDQSU0if2YVUwKzZMZ
Mgg6wtJdkBdI85rbGsqo6ILlxkYXmgdbZFVQg5m/lwdv0Jzdr6mG+lLdKXP6
NCd4vDuE1n3lX73uIM1DJgeOoit7358X3UmzdaSEJqrSiiQp8NAcq2N0HLWr
r2HQZKR5q4DtCTSt4vwpo/EKwlIv755EJwrGo25/ovl6W+wpVCLr4ZxrIc1M
g3x6qFHyWq2gOJrDFJr00YCYoJBkH5pf/Wo+jza93TFV6kDYcYbVxwhdE5Cn
1n6V5kxvy4voIS+t/yZO0nxh2MYEdXjeNcyA0lxzMNcUpThZkrm20fzTCrmK
Ttn+9di+gTb/ag6DBbr9lvtn+FNO+K/QxuuoiTm/nO4g4YI24f030eBL713M
6gkr/1DhvYV+Ooe0Pcim+c+L7XdQDt2a7a8iaP1xbLfvoeqa5+3fedD601V+
3Ucfq43XZ9kQduRWLXyAFh0ZOy53ieaq98UOKElrtDZBi7CQU+ezRyh6YkRL
UpGW61obPEYfnBquDhchHFqWdP4Jmn12SENgLW19aw6vp+iv818r/WbKiPyB
9fwzVPHi4NGNfTSHSEa/QO+aDlS4VxNWpjL6vETTrvUfXplJWDst9vIrdMrq
S5nTW8JG8SskX6Oyt/oO/nWj5aePcPug1+99Lrl3l5YH+Sj8hybY9apOGRHm
WHPezR8dc+gpstCg1bvc5Q5EpZy7D3zdS7g+SLw/GDVz7SowFqL1l26cC0Uj
X3RCJxvh3mtno8LQfs+O/NM/Sol5PQcfRqAiPu1IQw9hm71PHCJRY/+2XI1K
wkO/NqZEo6FBrfvL0gh7Rh/kiUO7337KVg4hbPa2Kus9yhfZsi/nGeHc4xc0
k1D92I+UvbcJ616o7UpG/RKaFZIuEO5l3uOdirakNGVIHSVMGq6wTkc3ZTbu
fbeHcMXe9Q8z0ZM5DWmCAoS9p1oyslAvrH5PwErCL+LkxHLR+uK6lE3TJbg7
XQI+5KOa1TVJqyoIJ1xYZVaEPq+v3umcQnhIaIa/BK1orkqYDySsU581V4qy
tFXuuP+UsAe7z4oK9GDXh/jpm4R7H7HLV6LOnyu2WxkQbo2felONFg2Uxw4d
ItzCra9Qh6ITpdFdWwj/2X3WsxF9MFUiocdCmH36ALkZzf5ZHNk4WYz795Wm
NS3o7FzRVq0OwmcYmJlbUYWFwojyUsJS71m3taN3GQtFVZIIB9Qfvd+JprEW
hOUGEBb2sfvTjcpy5IcmX8ftKGRxVbcPtdqUJyitT+TulZfHv6Dx3LnBkWqE
V9jujh5AR/hy+IV3EvU89TeefkUlhbMD3/AQuV3blPswarY1a8tmJiLP88rP
H0UjJSkBnhNFuOtPrOefQEV2Z/g9KcZd4Di6l/INNZJP5yIlEO486iU/jYYo
pfna+hEOPHKl6TvajaZy/nDCTTLf+dvzJ8qnmuJ93ZKYt9Y69+Ysqn84eePI
GcIlu9Vs5lA/jSQvExXCaV/1ov6gnLoJnme5iHmKh96UkiBF3C37ICNhpvo/
bAyg/etK/y5qIUYyet4ccIURxqvU2AU6cAv1mq3oYoLnwcKKbOW4lY1bmy1Y
QOLmvPHPFNy9P2cauVdCiWqHW18w7gKVZ819q2B+yLsn+24hcX4sm1vXwpuc
m6uiLuL2lNr6gokDFD2O7Xl9DHdozfefO9fDR6Pt5x2UcDvqDg1c3wDWe1Y+
NRcn9sPvH1m6EdaxDCSd2UDUfxjy380J8a2F7arzBfj+fvyRo2yGwYd2Mnwt
uJXJHmEbeeGxtp7eyiLcodW8tWNbQEh0r9P397hln9edGuCHvB/r43v9cSeR
L4stCIJ+xcTH6ie4o3OaBQWEYSagaoFyE/e29AGT4yLgbRkt+e487oIS/Ufe
olC74eLDh3txU9Q/shuKg/kAGnVVGDdH5DOOrxKwkrKl4dRaYl6r6xpXSVDn
/Pbj8RSGkfRyJWxUt8OT7NijBpW4j3yU6+TdAQWGJkFyYbi3SbZ8XLcT5pgE
vq2xxe2pnbnaSxasjr/yy5PE/cdj9GPrboj+rj7mswK335c15lxy0OfPpGzV
lo+RbASCHlzdC6f7730VeIa7QKnJRlMRPJ/t2j9jhLteZz6zZx9Uyox61Cni
HvtVzO+2H+D+BXnHoTyMpG05FLsTwFaA+7leAe5Dz1rqfZQhrbihS9YPt8lh
98SwA7CN/eCTz4dxmx4zPDSmChdT51uzBIl6+5T3UgchUI8i7TWTi5GcWu3O
2B0CjvDtzSpRuGUip+DMUVA/MiCxxSGX+Pyyc+xXB+fxYLvp07j7IqZYXTVh
VmGDaAQL7ocVtxVWa8Purqq7D7pzMNJ3hcefVpwAC6cnlboZuHfGsv9h1oHP
1bM3mU1xu5zrtNunC3zWKaVdCO6m1pPItVNwmsuCJ4MTN+m9sHbcaag07ikw
Lc3GSA1BiKvxWWBi9d8EQbjJB15rt+oDGq9jxnUHdwtXUdJFA0j5WbquQgz3
ui+J7emG4BEbVoT+ysLvJ5bK12wE5hcc7qTX4D6+wMbbYQxiZYodYXezMMfi
z9tlOU2AZMvpwaOB22r0XcrRy9C1Y0rZUxB3hufHFg9T8PWJi3xYQcEcd2as
ED92FayPup79Hog7+J7j9w/X4PhfkzXmNykY6agxR/xZC1h5WcBajxfPNVgV
blGuQz/3b7G6iUxM2VehPKXkBhRWf/p0sBg3adCEMesm2Mq9QvZYZGKOr+22
kctvwekhy8kYZdwt5E8KfbdhT6B6uBAn7j7Kjt2r78IYI9Mq9vwMzPH6Rge7
ZzZQkdmb4+yVgSk3ml5l6L0P78zzrH6b4vmagJmZQ3Zwoelu89C6DKxAw56z
6Yg9KD09+dSwPx0roLJWbx5wAK79skotlHSst39LiUqlI9SHDYcUG6djylc1
FUf/c4L402U6SvLpmGN0CF+Ix2N4xhbOnMyWjhnx3BWz8nQGFWsD8+DUNKxg
n3P6fIYLCIjvE+B0TcNI/u2r/ut8Cr/bOBvcDNIwoVouzln2Z5B2oE7+PnMa
ZiSvsb/rjRt4/ogbpralYqTVXFSNmRdgGeMaaJqQihldO+SoZ+wB4utVGHTP
pGKT1wxvByV7AkOpQHrldrz+K/c+VvtX0GPz+8oBEp5nnfLO0/ECv960GpmY
FEx2sm0772ZvYEuS8F/1OxnjOD/bv2mNHwxeYtJ0rEvGChBu9fMi/lDM9Xn+
Z3gyVj+sNCOkGgAPHAJM+jWTMSEhk0GVd4Ggt+ce1znhZCzp18drCl+DYO/X
k5UNP5KwArf20Ca5EJg4tlYWC07CzNbfM9kyFwqVDCN9e28lYY4mDdc1U99C
VEaZT/zhJEyRd+LKmHUYFJBJM3s+J2KeqmI3NrNEwLuOAfdh5wRsG89Q5WXH
KGh/sDkkaE8CpkgRnBc3jgZ2gcNJJ/reY0I1kXw+R2LgrlF0Yxa8x5RtHg7O
bI+DQwPXuJ7PxWGKzK6rNY8kgq3Lm21oTBxm0t2LfZdNggSJ6n1TZ+Kw+sMK
H30Lk4Dr2g4D/fRYzILbycZzIhmGJqihUjdiML/0SdYxmzTg8xRK6RaIwZh8
76oNb00H7V0nir1qojFKiUyL5Kd0oNxKGZiTisbkRL9ORh7KhGezt6WqBiKx
WeGRg6362ZDv/26/g3ckJsuA1u/bngNTSi2ae1QjMb+e6+4KpFzQf6hw/U3o
O0zZ8OS4FCUPpBjmUs3PRWAlMSMmJkkFcCFcqlSQLQLrtPSyv7W9ELzUzrU0
UcKxbP4vRmPRhTDnkju7f3M4JvtEUEs0rgiqVjsgaxreYtH8pl4V1SXQKrXS
46x7MGZmEqZY6fwBlC2vJhWOBGGkB5lib8QrITqxslHySBA2a3NruqKyEu7L
uXPNMQRia1qL3kryVgMvuuFtgI0/Js9kUWzeXAvnT/CldVzyxtj/VFjc1muE
sekf++6UvMZ8FzYKt1Ia4YFvHca+9TXGwTYVJsbbBIEdTlUHBl9hvcJSoxd7
miCtqrH0eIMH9vy6v33LrY+Q+N1CdKjdGes7ss6WD2sFx+ZtzVuKEQwLvm63
Or4HpNd1XWPeIQY/Npm7K7H3Qss3pxCO2SPgla191OpQL9i9PlRpLmcEkp9E
nAozeqFY6NnTIA5rGCyN1Av1/QxXrkiZZsw7gcxZ5+w3x79AFpvdx6I7r2H4
7bRPkNsghO7gbEoU8YZdFcciBAsGwUU7sT6wzhv8dupQN38fBF3fL1V3JX1h
LMalWE//K0wKaxZJdflBNNf1/9oEh+CT2iDG9dwfPGZ2tqQdH4L8K455TAoB
sMP/Xj/Vfgjc3qdRuj3fwA+/A2cedgyB+D7+RC+1YNi/9xFW8mIY1hhkxjt8
CwZ5v9Boi8xhmLY/EWsRHAK6CX/rr3weBqO+Ih3RB6HQ9N8Xed09IyCzbUbr
78e3wJQzvG+6dgQ+pBqqJT+LALO37Y1iA6NALpUuluiNgLSXMvc/MY1BUsuv
A8Hy72CKdYdJl+gY+P56DW5f3oHY2x7Gr4ZjYAIVSpeRKNBwKXm5oX4MWrV9
sjpeR8Gm9Z1lDiNjoHHxoqLOSBSw9Sp5qTONw+4nf/bCf9FQJrbab2HvOCxU
yu7i+RYDGy7O/ubxGgfrzr+JLw/HguavkcF3UeMwOF4pwxIcCxX5+ebBueNQ
zXFZelo9DlKfs3/o6h8HZZHdcVffxgH3sbr5bbPjkLpnQbJ3Jg7QLSpPh9km
IOC0v0RNRDxcVmiPa5KZAHYz00jV3/EQHRP0dYXyBDy6v2dr9on3cGQuMTVB
ewLMAmtEoubfw4qSFffdb0zA3r4VAo/0EkFgo96XsNgJkMk+8002JhEMkI7f
4pkTIO71vqT3VyLUPxeZUy+egNVv4/eGaiVB9Abmp7btE7DS/Yzg7J0kCLVx
YXg+MAFM9xlWaQcngeemYvKByQn4o63XuTCRBPL5fSkJTFSYJTOWneFKBtfh
sUozdip835aQmAjJwPH86NlGLiqMkZgeG3omA2detUWOJBW6khIlsV0pcCvg
yCsedSq0B+pv5NJPAZEgXZ/HJ6jQ4sr818opBXy0hYrj9KhQa3SuXqApBdg6
I14jplSo1GTJvvs7BfrWnwyPtaBCmWJyeK1oKqiwHM/otKZCPgfrPfvbqZAR
1W3ra0+F7D/JRi2BqZC446ipsDMVMoYM1GVKU0GsybLi3jMqJBSk8HdzpkFQ
iD6P+2sqhNy4UIJkpkHDqMSDx++oEGiwKsGnJw0oNbMdr2Oo4Hck7b9x1nQw
Pn/8qN17KngKsZkH6aWDnsld9+Y0KrxYk677wzEdfFepTx2hUMF11hDVikmH
kItxjv45VHCsT1//91c6fHAWGWgqpMKDXKPfuiIZsEPwFntBCRVsolcPxKtn
wKrDbazu5VS44WhMMXiTAcHmlMKaaipYWKwJSyvOgH7/4jeqdVQw08t0WzOW
Af+5bLsf3EAFY9m1hrnkTHC1WCvG2kKFC3yUI5suZ4Kl8o2mza1U0F95abeF
eybIc/Crr2ungk4vhZmvOxPexbuw5ndR4Vj1JeotFgrkivD9vtNDBXUKe1uV
DAXkbHvW8X6mgoqnSbydAwXQIPVkyX4qoA/W+TZFUcBiZpDiO0AFJbNsh+31
FJi51/hpapAKu5U5TnYIZYEm+wiH3TAVZKRzyHuOZkHD6ch70SNUkOI2FXe7
mQVSmWtflo9SQXQy55dSURbkDdnu6BrH70+NqvP38Sxov32RbXgCPx+xVewJ
PNnQKxJWO0ilwvPLHaLCN3EvhERmf6NCv8qlhPbAbChgXvj5aooKiNCoondF
NjR260Sfn6bCZPucFqtQDhjocpo0fyeuz6m1QCMHpLQ07Bx/UCHCh+2S7b0c
UDt5fq3oTyqc0ea1Ga/NgUMmqo5aM1RI2hHGEDWXAyQlN9UW3GyrpdyNxHNB
aHrk0JlZ/PyV7gtrepgLp9NLg1V/UYE7vFDaPSYXKi3CkxJxWzsezTz0MRc2
Cb9/yDlHherzDQdIK/KA/Imsfwf31v1nq7Ok80Cgtsa3Drc99+fTt/TywItX
2FHsNxVaf5h9lnbOA+Xrxoa3cb9IsvkZ0pEHHp/kNrL8ocKgO+nRWdZ84H51
6eoR3Mrmrqs37smH53tmKS64A45w+FZfyAclq237C3FPb/UTcnmeD6tV9cRn
cWsyCsVBRj44lSgkbP9LhcjeqL2/PueD3I8eRgPc+m8y1S32YfBOM6w+FXea
DXzcehmDotGpoA7c7KfLDXs8MXD8Gj9AmsfP557jI365GLBPutaI4i7k+HRb
ZwgD03HV+2q4195LXGBmK4D5n+lsl3BnX54u6RMsAG77obcOuDep2h0P1CgA
G5btZ1OJ/l3YpvvGBSC8e0VyJW4rIcb2U/cKQEZIw74X95Z1h0N2uxfAyotK
bd9xV/x9brIuvABkmyJbWReocGesVnKMUgCTHoJePLhFOjZQK2oLwEDxN48U
bjtKwH2nuQIYCLDpPYx7W1Q3ashRCOQweZVTuJt9RJjI4oVwVyOeYoz7kbPp
B25yIUh7TetY4pa5Fevx40QhPLmsImiDu8N44mTjlUIITfgp5YTbVXs3T+LD
QnCueevkhrtvR3a4WUwhlCSYqAXifsk3b3YQK4SIPFJJOG7yahUZkY/4etmJ
2bG4h389mZ4fKYRarpBdybh9hz5QOkhFIG94bVcmbtVPa+0pm4vg0BXRolzc
k6UnVH2ki6BcRH+0EPfR8LaaY3pFcF5eVLSKyJ8kmJZaFsH1hfXSdbj9zB4v
7H9cBAzvvg034lbW0PNL8SsCPbMh4xbcQzt27JJMKAJxqQq/NtyeHAyVIcVF
QD6/8XUnbsXploub24rgYOaKUz3E9VIcvRmZikHOWgP6ccu+ObXDlqcYGI3K
rQZxtz6UKpuUKYamYztvD+F2NFq4cEWtGHLPPdYZIe6/avNM19li6N3vuWYM
d/3WGE/d68VAuTYVMY7bZqW9ZJVzMQxK8QhQcVfUSJyjJBZD3tbQnG+4byT9
mZYpLYZYB87+KdzcrxtevGsvhhIP+x/TuAvuRG7lmywGiy8vv31fID5P7fK9
mEvAxLun7Qdujv3aZ1ZtKYFdSl8Tf+Km8G+ddJDF82rmOzO4V36pFbY8VwI2
ra4Ns7iTSsOzv9woAdL5vea/cOtF25zUdymBtV/cZgmT3LTG6t+UwGcHe9s5
3NGWIk8OJ5cAe8r4N8La2jP8+WUlcMg7xvA37tnd1RlynSXQ8ce6hPDh2TtD
wqylIB8+eucP7ol29Ud+fKWQoN9WTNg3T5B33e5S8NQ9ufovbjT0e8qTw6Ww
ybNTk/Cg0weNPwalYCE54UrY43Jwv7V1KUysncUIyx+59XD4aSloRxhPEe6W
OrLZKKgUoq4+F5rH7bKWP7ElpRT6HleqE5aZ/HZYq6IUTNRv3STc0ljWW9xV
Cpqldd6E7dPf3FeaLgVesa3phMX9bmxIXlkGAtKpjYRrbQ/GSQiUgU5I2jjh
u+d51YL3lMH8G0OWBdwCytTOTUfLIOvHAB/hMpGSO24XykDQ9c4uwlbM/uwM
t8sg8bGiGuHNQ5ZRNs/KQDb91CnC+ZUqytTgMiBVTJoQNn3P1XY5rQw8Hkvd
IszuOXaz80MZ2DIJOxLOsC5kO9lTBje/Ud0IXzjlG/7hexmoxSf5EmZRNCcr
s5WDroNtKOEEXuWPGYLlEFZ+MYbw6b+brHbsLYfqLQ+TCc/3DLNEqJfDuhsd
FMKRRfkhvEZ4vYIHRvjYu9eKr+6Ug8vjiFLCP5+aNbC6lcNfAekqwsHXkGv2
oeXQG7OrnvBBrQ2MP9LLoT+poJmwh/Gqb78+lAOaGtJKuPUOqWe+qxzYY7Z1
EhZ+PlPNOFUOg1UXewhfC57IXslSAaWYbh/h1JSB6LW8FZAQzDRA+E9Zp+8G
mQq4yGjzlbZeR5Mzl0oF6G1MG6atR6205jtdAUNP80YJC3FnHRO3rwCpgKNU
2jzlKCnZSHx+mdIU4UNXfViUaiugPzv2O21/rx73qf6sAFEm/O1E7E+OrGPu
+wGY7lb9pu2v5Xuhl3wlOLKIztP2w2v69vPdKvh7O2qB8EvDT46ymdXQmT9J
s8e8q9aQZR2Y5S3QXH6Mf632hgaQW6BbX9H/4KvTjTC/6HFhTvvGgCag/V5M
moRdGqHUpNbmZd+5vd345eaWZX/q5NAxrWhdttF98ldWzY5lF29XeF7M3L1s
8VW5QxFHepfNn2t+kNn187JJcwwx1n19y545kXehdGv/sjvkDLdsdR5Y9o0z
HOtFOgeXzePdr8fEP7TshHOhUdM2w8s+gzgcqcgbWXbyBUsRpT+jy55lU2XM
OjW+bJ2G/fL8fhPL9hfhu+GBfw9acr8sz47yuX9e/H/Ysv8H4JTLmw==
     "]]}},
  AspectRatio->NCache[GoldenRatio^(-1), 0.6180339887498948],
  Axes->True,
  AxesOrigin->{0, 0},
  PlotRange->{{-1, 1}, {0., 1.}},
  PlotRangeClipping->True,
  PlotRangePadding->{
    Scaled[0.02], 
    Scaled[0.02]}]], "Output",
 CellChangeTimes->{{3.5072724705577*^9, 3.507272564360218*^9}, 
   3.507272604674372*^9, 3.50727299957287*^9, 3.507273271397225*^9, 
   3.507280884937468*^9, 3.5072810242119*^9, 3.5073510531875*^9, 
   3.5073514930625*^9, 3.507356482078125*^9, 3.50735735096875*^9, 
   3.507450307484375*^9, 3.5074510595*^9, 3.507456960234375*^9, 
   3.507465174515625*^9, 3.507466574546875*^9, 3.50746696021875*^9, 
   3.50752277178125*^9, 3.5075418950625*^9, 3.50754412146875*^9, 
   3.507547307875*^9, 3.50755001275*^9, 3.50755771146875*^9, 
   3.50761869687261*^9, 3.5076353734445972`*^9, 3.507641130720785*^9, 
   3.507706064617589*^9, 3.5077081810248327`*^9, 3.507719074675276*^9, 
   3.507719217507238*^9, 3.5077194487889767`*^9, 3.507787193513352*^9, 
   3.5077899431705694`*^9, 3.507803775995268*^9},
 Magnification->1.]
}, Open  ]],

Cell[BoxData[{
 StyleBox[
  RowBox[{
   RowBox[{
    RowBox[{"Fas", "[", "t", "]"}], "=", 
    RowBox[{
     RowBox[{"MyUnitStep", "[", 
      RowBox[{"t", "-", "FasTime"}], "]"}], "*", "100"}]}], ";"}],
  Background->RGBColor[0.87, 0.94, 1]], "\[IndentingNewLine]", 
 StyleBox[
  RowBox[{
   RowBox[{
    RowBox[{"CytCfree", "[", "t", "]"}], "=", 
    RowBox[{
     RowBox[{"MyUnitStep", "[", 
      RowBox[{
       RowBox[{"BaxBaka", "[", "t", "]"}], "-", "20"}], "]"}], "*", "100"}]}],
    ";"}],
  Background->RGBColor[0.87, 0.94, 1]], "\[IndentingNewLine]", 
 StyleBox[
  RowBox[{
   RowBox[{
    RowBox[{"ROSfree", "[", "t", "]"}], "=", 
    RowBox[{
     RowBox[{"PDF", "[", 
      RowBox[{
       RowBox[{"NormalDistribution", "[", 
        RowBox[{"4", ",", "0.03"}], "]"}], ",", "t"}], "]"}], "*", "100", "*",
      
     RowBox[{"(", 
      RowBox[{"1", "-", "BHA"}], ")"}], "*", "tnf"}]}], ";"}],
  Background->RGBColor[1, 0.9, 0.8]]}], "Input",
 CellChangeTimes->{{3.447994956578125*^9, 3.447994967453125*^9}, {
   3.4480921030625*^9, 3.448092103171875*^9}, {3.448099496484375*^9, 
   3.448099521828125*^9}, {3.448099607546875*^9, 3.4480996334375*^9}, {
   3.4481046368125*^9, 3.448104648453125*^9}, {3.44810472146875*^9, 
   3.448104723*^9}, {3.448104817015625*^9, 3.448104820109375*^9}, {
   3.44810489121875*^9, 3.448104894671875*^9}, {3.448105306765625*^9, 
   3.448105308421875*^9}, {3.44810641740625*^9, 3.448106449859375*^9}, {
   3.4489602234375*^9, 3.448960274375*^9}, {3.4489603225625*^9, 
   3.448960323078125*^9}, 3.44896042659375*^9, {3.4489619988125*^9, 
   3.4489619989375*^9}, {3.44896203765625*^9, 3.44896205278125*^9}, 
   3.448968876296875*^9, {3.457335075234375*^9, 3.45733507596875*^9}, {
   3.45734289475*^9, 3.457342954453125*^9}, {3.457343007265625*^9, 
   3.4573430345625*^9}, {3.4588915451875*^9, 3.458891550859375*^9}, {
   3.45889565375*^9, 3.45889565425*^9}, {3.45889585725*^9, 
   3.458895857640625*^9}, {3.458895891515625*^9, 3.458895904796875*^9}, {
   3.4588960549375*^9, 3.458896095046875*^9}, {3.458900047375*^9, 
   3.458900050703125*^9}, {3.45890011725*^9, 3.458900130515625*^9}, {
   3.458900671625*^9, 3.458900704453125*^9}, 3.458900740046875*^9, 
   3.45890139628125*^9, {3.46632854159375*^9, 3.466328547203125*^9}, {
   3.46633521878125*^9, 3.4663352189375*^9}, {3.466397890875*^9, 
   3.4663979025625*^9}, {3.46641678025*^9, 3.466416785859375*^9}, {
   3.466416953125*^9, 3.466416953328125*^9}, {3.46641749471875*^9, 
   3.466417495015625*^9}, {3.46753558853125*^9, 3.46753559496875*^9}, 
   3.46753565884375*^9, {3.467537426296875*^9, 3.467537435875*^9}, 
   3.467541896921875*^9, 3.4675419681875*^9, 3.46754250028125*^9, {
   3.467626557609375*^9, 3.467626557796875*^9}, {3.467710481453125*^9, 
   3.4677104815625*^9}, {3.467711556546875*^9, 3.467711556921875*^9}, {
   3.467713625171875*^9, 3.467713625171875*^9}, {3.4677138359375*^9, 
   3.467713840296875*^9}, {3.46771475746875*^9, 3.467714757609375*^9}, 
   3.467714938078125*^9, {3.46771592246875*^9, 3.467715940625*^9}, {
   3.4679674725625*^9, 3.4679675304375*^9}, {3.467967570578125*^9, 
   3.4679676520625*^9}, {3.468742062328125*^9, 3.468742062578125*^9}, {
   3.477213779171875*^9, 3.47721378621875*^9}, {3.47721474371875*^9, 
   3.4772147466875*^9}, {3.4772154218125*^9, 3.477215424765625*^9}, {
   3.477215740296875*^9, 3.47721574121875*^9}, {3.477217205703125*^9, 
   3.477217209671875*^9}, {3.4772174376875*^9, 3.4772174415*^9}, 
   3.4772189850625*^9, 3.477219038828125*^9, 3.477219130984375*^9, {
   3.477285972515625*^9, 3.4772859774375*^9}, 3.47729234371875*^9, {
   3.47729437146875*^9, 3.4772943760625*^9}, 3.477296403671875*^9, 
   3.47729644521875*^9, {3.47729673996875*^9, 3.4772967578125*^9}, 
   3.47729705903125*^9, 3.477297899609375*^9, 3.477298041296875*^9, 
   3.4773023898125*^9, {3.477805231078125*^9, 3.477805259109375*^9}, {
   3.477811018046875*^9, 3.4778110215*^9}, 3.47781120746875*^9, 
   3.477811260765625*^9, {3.477827025640625*^9, 3.477827054765625*^9}, {
   3.477896968828125*^9, 3.477896996828125*^9}, 3.47789713271875*^9, 
   3.47789732346875*^9, 3.47789735375*^9, {3.477916375015625*^9, 
   3.477916376578125*^9}, {3.47798103215625*^9, 3.477981032671875*^9}, 
   3.47852039478125*^9, 3.478522517703125*^9, 3.478522731375*^9, 
   3.47852284596875*^9, 3.47852297259375*^9, 3.478523177*^9, 
   3.4785232663125*^9, 3.47858320521875*^9, {3.47858358865625*^9, 
   3.478583613328125*^9}, {3.480418448796875*^9, 3.480418448796875*^9}, {
   3.4804188761875*^9, 3.480418882765625*^9}, {3.48074505471875*^9, 
   3.480745055140625*^9}, {3.480749805765625*^9, 3.480749842875*^9}, {
   3.480749949046875*^9, 3.4807500005625*^9}, {3.480750053015625*^9, 
   3.480750053578125*^9}, {3.48075008840625*^9, 3.480750111546875*^9}, {
   3.480750552265625*^9, 3.48075055303125*^9}, {3.480750907984375*^9, 
   3.480750910171875*^9}, {3.480751173421875*^9, 3.48075118240625*^9}, 
   3.480751237265625*^9, {3.48075158253125*^9, 3.480751582859375*^9}, {
   3.480752041859375*^9, 3.48075205046875*^9}, {3.4807522321875*^9, 
   3.4807522445625*^9}, {3.48075270696875*^9, 3.480752713890625*^9}, {
   3.48075275171875*^9, 3.480752761203125*^9}, {3.480752814828125*^9, 
   3.480752877078125*^9}, {3.480753152890625*^9, 3.4807531586875*^9}, 
   3.480753251171875*^9, 3.480753358390625*^9, {3.48075370559375*^9, 
   3.48075371121875*^9}, {3.480753785734375*^9, 3.480753786796875*^9}, 
   3.480753860875*^9, {3.4807548370625*^9, 3.48075484025*^9}, {
   3.480754874703125*^9, 3.480754876828125*^9}, 3.4807550215625*^9, 
   3.48075815159375*^9, 3.480758269546875*^9, 3.480758522390625*^9, {
   3.4807589575625*^9, 3.480758984203125*^9}, 3.480759065671875*^9, {
   3.48076657290625*^9, 3.48076658690625*^9}, {3.4807666488125*^9, 
   3.48076664896875*^9}, 3.480820732578125*^9, 3.480821601734375*^9, 
   3.480821670859375*^9, 3.480822611296875*^9, {3.480823504015625*^9, 
   3.480823504171875*^9}, {3.4808237960625*^9, 3.480823796234375*^9}, {
   3.480826634859375*^9, 3.480826637*^9}, {3.480826731453125*^9, 
   3.480826731671875*^9}, {3.480827032125*^9, 3.480827036109375*^9}, {
   3.480929496265625*^9, 3.4809295030625*^9}, {3.480929691984375*^9, 
   3.480929700765625*^9}, {3.481275777375*^9, 3.481275779734375*^9}, {
   3.481278388734375*^9, 3.4812783916875*^9}, {3.48135057984375*^9, 
   3.481350579890625*^9}, {3.481351311734375*^9, 3.48135131253125*^9}, {
   3.481365821359375*^9, 3.481365821515625*^9}, 3.48136635471875*^9, {
   3.481366802453125*^9, 3.48136680503125*^9}, {3.48162183396875*^9, 
   3.48162183540625*^9}, 3.481876709578125*^9, {3.48197154115625*^9, 
   3.481971541421875*^9}, 3.48206253496875*^9, {3.482062591859375*^9, 
   3.4820625920625*^9}, {3.48212123578125*^9, 3.48212123596875*^9}, {
   3.48255280528125*^9, 3.482552808265625*^9}, 3.482555046515625*^9, {
   3.4830736849375*^9, 3.4830736851875*^9}, {3.49846705821875*^9, 
   3.498467068609375*^9}, {3.498467578890625*^9, 3.4984676025*^9}, 
   3.498472377171875*^9, {3.498474618375*^9, 3.498474624484375*^9}, {
   3.498475419703125*^9, 3.498475420109375*^9}, 3.498475577515625*^9, 
   3.498475829109375*^9, {3.498475883078125*^9, 3.498475885390625*^9}, {
   3.498475920875*^9, 3.498475950859375*^9}, 3.49847725165625*^9, {
   3.5012352298125*^9, 3.501235230109375*^9}, {3.5012413611875*^9, 
   3.501241361359375*^9}, {3.503209863984375*^9, 3.503209898359375*^9}, 
   3.503209954609375*^9, {3.503210015921875*^9, 3.503210028984375*^9}, {
   3.503210072*^9, 3.50321007275*^9}, {3.5033940140625*^9, 3.503394023*^9}, {
   3.506937338359375*^9, 3.50693735075*^9}, {3.507272255441642*^9, 
   3.507272257523996*^9}, 3.50754632115625*^9, 3.507547301421875*^9, 
   3.507719214089517*^9, 3.507719402230204*^9},
 Magnification->1.]
}, Open  ]],

Cell[CellGroupData[{

Cell["species", "Subsection",
 CellChangeTimes->{{3.4479943433125*^9, 3.447994355359375*^9}, {
  3.447994387390625*^9, 3.447994439953125*^9}, {3.448960370796875*^9, 
  3.448960371890625*^9}},
 Magnification->1.],

Cell[BoxData[{
 StyleBox[
  RowBox[{
   RowBox[{"c1", "=", 
    RowBox[{"TNF", "[", "t", "]"}]}], ";"}],
  Background->RGBColor[0.87, 0.94, 1]], "\[IndentingNewLine]", 
 StyleBox[
  RowBox[{
   RowBox[{"c2", "=", 
    RowBox[{"JNK", "[", "t", "]"}]}], ";"}],
  Background->RGBColor[0.87, 0.94, 1]], "\[IndentingNewLine]", 
 StyleBox[
  RowBox[{
   RowBox[{"c3", "=", 
    RowBox[{"pJNK", "[", "t", "]"}]}], ";"}],
  Background->RGBColor[0.87, 0.94, 1]], "\[IndentingNewLine]", 
 StyleBox[
  RowBox[{
   RowBox[{"c4", "=", 
    RowBox[{"Bim", "[", "t", "]"}]}], ";"}],
  Background->RGBColor[0.87, 0.94, 1]], "\[IndentingNewLine]", 
 StyleBox[
  RowBox[{
   RowBox[{"c5", "=", 
    RowBox[{"pBim", "[", "t", "]"}]}], ";"}],
  Background->RGBColor[0.87, 0.94, 1]], "\[IndentingNewLine]", 
 StyleBox[
  RowBox[{
   RowBox[{"c6", "=", 
    RowBox[{"C8", "[", "t", "]"}]}], ";"}],
  Background->RGBColor[0.87, 0.94, 1]], "\[IndentingNewLine]", 
 StyleBox[
  RowBox[{
   RowBox[{"c7", "=", 
    RowBox[{"C8a", "[", "t", "]"}]}], ";"}],
  Background->RGBColor[0.87, 0.94, 1]], "\[IndentingNewLine]", 
 StyleBox[
  RowBox[{
   RowBox[{"c8", "=", 
    RowBox[{"C3", "[", "t", "]"}]}], ";"}],
  Background->RGBColor[0.87, 0.94, 1]], "\[IndentingNewLine]", 
 StyleBox[
  RowBox[{
   RowBox[{"c9", "=", 
    RowBox[{"C3a", "[", "t", "]"}]}], ";"}],
  Background->RGBColor[0.87, 0.94, 1]], "\[IndentingNewLine]", 
 StyleBox[
  RowBox[{
   RowBox[{"c10", "=", 
    RowBox[{"Bid", "[", "t", "]"}]}], ";"}],
  Background->RGBColor[0.87, 0.94, 1]], "\[IndentingNewLine]", 
 StyleBox[
  RowBox[{
   RowBox[{"c11", "=", 
    RowBox[{"tBid", "[", "t", "]"}]}], ";"}],
  Background->RGBColor[0.87, 0.94, 1]], "\[IndentingNewLine]", 
 StyleBox[
  RowBox[{
   RowBox[{"c12", "=", 
    RowBox[{"BaxBak", "[", "t", "]"}]}], ";"}],
  Background->RGBColor[0.87, 0.94, 1]], "\[IndentingNewLine]", 
 StyleBox[
  RowBox[{
   RowBox[{"c13", "=", 
    RowBox[{"BaxBaka", "[", "t", "]"}]}], ";"}],
  Background->RGBColor[0.87, 0.94, 1]], "\[IndentingNewLine]", 
 StyleBox[
  RowBox[{
   RowBox[{"c14", "=", 
    RowBox[{"XIAP", "[", "t", "]"}]}], ";"}],
  Background->RGBColor[0.87, 0.94, 1]], "\[IndentingNewLine]", 
 StyleBox[
  RowBox[{
   RowBox[{"c16", "=", 
    RowBox[{"Bcl2", "[", "t", "]"}]}], ";"}],
  Background->RGBColor[0.87, 0.94, 1]], "\[IndentingNewLine]", 
 StyleBox[
  RowBox[{
   RowBox[{"c17", "=", 
    RowBox[{"complex0", "[", "t", "]"}]}], ";"}],
  Background->RGBColor[1, 0.9, 0.8]], "\[IndentingNewLine]", 
 StyleBox[
  RowBox[{
   RowBox[{"c18", "=", 
    RowBox[{"complex1", "[", "t", "]"}]}], ";"}],
  Background->RGBColor[1, 0.9, 0.8]], "\[IndentingNewLine]", 
 StyleBox[
  RowBox[{
   RowBox[{"c19", "=", 
    RowBox[{"complex2", "[", "t", "]"}]}], ";"}],
  Background->RGBColor[1, 0.9, 0.8]], "\[IndentingNewLine]", 
 StyleBox[
  RowBox[{
   RowBox[{"c20", "=", 
    RowBox[{"cFLIP", "[", "t", "]"}]}], ";"}],
  Background->RGBColor[1, 0.9, 0.8]], "\[IndentingNewLine]", 
 StyleBox[
  RowBox[{
   RowBox[{"c21", "=", 
    RowBox[{"c2FLIP", "[", "t", "]"}]}], ";"}],
  Background->RGBColor[1, 0.9, 0.8]], "\[IndentingNewLine]", 
 StyleBox[
  RowBox[{
   RowBox[{"c22", "=", 
    RowBox[{"P", "[", "t", "]"}]}], ";"}],
  Background->RGBColor[1, 0.9, 0.8]], "\[IndentingNewLine]", 
 StyleBox[
  RowBox[{
   RowBox[{"c23", "=", 
    RowBox[{"ROS", "[", "t", "]"}]}], ";"}],
  Background->RGBColor[1, 0.9, 0.8]], "\[IndentingNewLine]", 
 StyleBox[
  RowBox[{
   RowBox[{"c24", "=", 
    RowBox[{"MKP", "[", "t", "]"}]}], ";"}],
  Background->RGBColor[1, 0.9, 0.8]], "\[IndentingNewLine]", 
 StyleBox[
  RowBox[{
   RowBox[{"c25", "=", 
    RowBox[{"MKPox", "[", "t", "]"}]}], ";"}],
  Background->RGBColor[1, 0.9, 0.8]], "\[IndentingNewLine]", 
 StyleBox[
  RowBox[{
   RowBox[{"c26", "=", 
    RowBox[{"proMKK7", "[", "t", "]"}]}], ";"}],
  Background->RGBColor[1, 0.9, 0.8]], "\[IndentingNewLine]", 
 StyleBox[
  RowBox[{
   RowBox[{"c27", "=", 
    RowBox[{"MKK7", "[", "t", "]"}]}], ";"}],
  Background->RGBColor[1, 0.9, 0.8]], "\[IndentingNewLine]", 
 StyleBox[
  RowBox[{
   RowBox[{"c28", "=", 
    RowBox[{"prophosphatase", "[", "t", "]"}]}], ";"}],
  Background->RGBColor[1, 0.9, 0.8]], "\[IndentingNewLine]", 
 StyleBox[
  RowBox[{
   RowBox[{"c29", "=", 
    RowBox[{"phosphatase", "[", "t", "]"}]}], ";"}],
  Background->RGBColor[1, 0.9, 0.8]], "\[IndentingNewLine]", 
 StyleBox[
  RowBox[{
   RowBox[{"c30", "=", 
    RowBox[{"itch", "[", "t", "]"}]}], ";"}],
  Background->RGBColor[1, 0.9, 0.8]], "\[IndentingNewLine]", 
 StyleBox[
  RowBox[{
   RowBox[{"c31", "=", 
    RowBox[{"itchP", "[", "t", "]"}]}], ";"}],
  Background->RGBColor[1, 0.9, 0.8]], "\[IndentingNewLine]", 
 StyleBox[
  RowBox[{
   RowBox[{"c32", "=", 
    RowBox[{"itchPP", "[", "t", "]"}]}], ";"}],
  Background->RGBColor[1, 0.9, 0.8]], "\[IndentingNewLine]", 
 StyleBox[
  RowBox[{
   RowBox[{"c33", "=", 
    RowBox[{"itchPPP", "[", "t", "]"}]}], ";"}],
  Background->RGBColor[1, 0.9, 0.8]], "\[IndentingNewLine]", 
 StyleBox[
  RowBox[{
   RowBox[{"c34", "=", 
    RowBox[{"FADD", "[", "t", "]"}]}], ";"}],
  Background->RGBColor[1, 0.9, 0.8]], "\[IndentingNewLine]", 
 StyleBox[
  RowBox[{
   RowBox[{"c35", "=", 
    RowBox[{"proDISC", "[", "t", "]"}]}], ";"}],
  Background->RGBColor[1, 0.9, 0.8]], "\[IndentingNewLine]", 
 StyleBox[
  RowBox[{
   RowBox[{"c36", "=", 
    RowBox[{"DISC", "[", "t", "]"}]}], ";"}],
  Background->RGBColor[1, 0.9, 0.8]], "\[IndentingNewLine]", 
 StyleBox[
  RowBox[{
   RowBox[{"c37", "=", 
    RowBox[{"DcFLIP", "[", "t", "]"}]}], ";"}],
  Background->RGBColor[1, 0.9, 0.8]]}], "Input",
 CellChangeTimes->{{3.447994442765625*^9, 3.44799444315625*^9}, {
   3.44799456190625*^9, 3.44799456225*^9}, {3.44799474390625*^9, 
   3.447994748390625*^9}, {3.44808971021875*^9, 3.448089871171875*^9}, 
   3.448090041*^9, {3.44809021584375*^9, 3.448090248625*^9}, {
   3.4480905908125*^9, 3.448090631859375*^9}, {3.448091765765625*^9, 
   3.448091769546875*^9}, {3.448091848890625*^9, 3.4480918578125*^9}, {
   3.448099730875*^9, 3.448099731796875*^9}, {3.44810460725*^9, 
   3.448104607640625*^9}, 3.448104670296875*^9, {3.448107694375*^9, 
   3.448107782203125*^9}, {3.44827649659375*^9, 3.44827651115625*^9}, {
   3.44827667796875*^9, 3.448276689359375*^9}, {3.4486892955*^9, 
   3.448689316625*^9}, {3.448695181203125*^9, 3.44869521396875*^9}, {
   3.448696222578125*^9, 3.448696230125*^9}, 3.4489603351875*^9, 
   3.44896037725*^9, {3.448962836625*^9, 3.448962862390625*^9}, {
   3.4675462990625*^9, 3.4675463144375*^9}, {3.467710541390625*^9, 
   3.467710542640625*^9}, 3.467710767875*^9, 3.4677110134375*^9, {
   3.46771128365625*^9, 3.467711307046875*^9}, {3.46771287215625*^9, 
   3.467712875484375*^9}, {3.4677136251875*^9, 3.467713625203125*^9}, 
   3.467713657375*^9, 3.467713713359375*^9, {3.46831653534375*^9, 
   3.46831653534375*^9}, {3.477211578*^9, 3.477211581015625*^9}, {
   3.477211614828125*^9, 3.47721172909375*^9}, {3.477212175671875*^9, 
   3.47721219340625*^9}, {3.477212224734375*^9, 3.477212224953125*^9}, {
   3.477212516734375*^9, 3.4772125228125*^9}, {3.47721328278125*^9, 
   3.477213285484375*^9}, {3.477213474*^9, 3.477213488390625*^9}, {
   3.477213956296875*^9, 3.477213981953125*^9}, {3.477215206109375*^9, 
   3.47721521275*^9}, {3.477215368875*^9, 3.477215371984375*^9}, {
   3.47721716140625*^9, 3.4772171659375*^9}, {3.4772858554375*^9, 
   3.4772858653125*^9}, {3.477285942875*^9, 3.477285944484375*^9}, {
   3.477291395484375*^9, 3.4772914289375*^9}, {3.47780526825*^9, 
   3.477805309859375*^9}, {3.47780582415625*^9, 3.477805851578125*^9}, {
   3.477810594125*^9, 3.477810614609375*^9}, {3.477895639109375*^9, 
   3.477895692984375*^9}, {3.477897474796875*^9, 3.47789747628125*^9}, {
   3.477916381734375*^9, 3.477916385671875*^9}, 3.47791692884375*^9, {
   3.4804184488125*^9, 3.48041844884375*^9}, {3.480418891359375*^9, 
   3.48041895425*^9}, {3.480745003578125*^9, 3.480745009484375*^9}, 
   3.480753264109375*^9, {3.480929513515625*^9, 3.480929534109375*^9}, {
   3.480929715015625*^9, 3.480929739796875*^9}, {3.4810150578125*^9, 
   3.481015057828125*^9}, {3.4812757201875*^9, 3.48127573303125*^9}, {
   3.498467025671875*^9, 3.498467042203125*^9}, {3.498467608453125*^9, 
   3.49846763040625*^9}, {3.49846857953125*^9, 3.498468658484375*^9}, {
   3.498468800671875*^9, 3.498468806703125*^9}, {3.498474628875*^9, 
   3.498474643140625*^9}, 3.503210409*^9, 3.503210500421875*^9, {
   3.503212181828125*^9, 3.503212182671875*^9}, 3.50686595159375*^9, 
   3.507456952015625*^9, 3.507522754296875*^9},
 Magnification->1.]
}, Open  ]],

Cell[CellGroupData[{

Cell["reactions", "Subsection",
 CellChangeTimes->{{3.447994449078125*^9, 3.44799445040625*^9}, {
   3.5069270143125*^9, 3.506927016484375*^9}, {3.5069290350625*^9, 
   3.50692904171875*^9}, 3.507037184140625*^9},
 Magnification->1.],

Cell[BoxData[
 RowBox[{
  StyleBox[
   RowBox[{"(*", 
    RowBox[{"v1", " ", "dropped", " ", "out"}], "*)"}],
   Background->RGBColor[0.87, 0.94, 1]], 
  StyleBox["\[IndentingNewLine]",
   Background->RGBColor[0.87, 0.94, 1]], 
  StyleBox[
   RowBox[{"(*", 
    RowBox[{"v2", " ", "dropped", " ", "out"}], "*)"}],
   Background->RGBColor[0.87, 0.94, 1]], 
  StyleBox["\[IndentingNewLine]",
   Background->RGBColor[0.87, 0.94, 1]], 
  RowBox[{
   StyleBox[
    RowBox[{
     RowBox[{
      RowBox[{"v3", "=", 
       RowBox[{"k3", "*", 
        RowBox[{"pJNK", "[", "t", "]"}], "*", 
        RowBox[{"Bim", "[", "t", "]"}]}]}], ";"}], " ", 
     RowBox[{"(*", 
      RowBox[{"phosphorylation", " ", "of", " ", "Bim"}], "*)"}], 
     "\[IndentingNewLine]", 
     RowBox[{
      RowBox[{"v4", "=", 
       RowBox[{"k4", "*", 
        RowBox[{"pBim", "[", "t", "]"}]}]}], ";"}], " ", 
     RowBox[{"(*", 
      RowBox[{"degradation", " ", "of", " ", "pBim"}], "*)"}], 
     "\[IndentingNewLine]", 
     RowBox[{
      RowBox[{"v5", "=", 
       RowBox[{"k5", "*", 
        RowBox[{"pBim", "[", "t", "]"}], "*", 
        RowBox[{"Bcl2", "[", "t", "]"}]}]}], ";"}], 
     RowBox[{"(*", 
      RowBox[{"buffering", " ", "of", " ", "pBim", " ", "by", " ", "Bcl2"}], 
      "*)"}], "\[IndentingNewLine]", 
     RowBox[{
      RowBox[{"v6", "=", 
       RowBox[{"k6", "*", 
        RowBox[{"pBim", "[", "t", "]"}], "*", 
        RowBox[{"BaxBak", "[", "t", "]"}]}]}], ";"}]}],
    Background->RGBColor[0.87, 0.94, 1]], 
   StyleBox[
    RowBox[{"(*", 
     RowBox[{"activation", " ", "of", " ", "BaxBak"}], "*)"}],
    Background->RGBColor[0.87, 0.94, 1]], 
   StyleBox["\[IndentingNewLine]",
    Background->RGBColor[0.87, 0.94, 1]], 
   StyleBox[
    RowBox[{"(*", 
     RowBox[{"v7", " ", "dropped", " ", "out"}], "*)"}],
    Background->RGBColor[0.87, 0.94, 1]], 
   StyleBox["\[IndentingNewLine]",
    Background->RGBColor[0.87, 0.94, 1]], 
   StyleBox[
    RowBox[{
     RowBox[{"v8", "=", 
      RowBox[{"k8", "*", 
       RowBox[{"C8a", "[", "t", "]"}]}]}], ";"}],
    Background->RGBColor[0.87, 0.94, 1]], 
   StyleBox[
    RowBox[{"(*", 
     RowBox[{"degradation", " ", "of", " ", "C8a"}], "*)"}],
    Background->RGBColor[0.87, 0.94, 1]], 
   StyleBox["\[IndentingNewLine]",
    Background->RGBColor[0.87, 0.94, 1]], 
   StyleBox[
    RowBox[{
     RowBox[{"v9", "=", 
      RowBox[{"k9", "*", 
       RowBox[{"C8a", "[", "t", "]"}], "*", 
       RowBox[{"Bid", "[", "t", "]"}]}]}], ";"}],
    Background->RGBColor[0.87, 0.94, 1]], 
   StyleBox[
    RowBox[{"(*", 
     RowBox[{"cleavage", " ", "of", " ", "Bid"}], "*)"}],
    Background->RGBColor[0.87, 0.94, 1]], 
   StyleBox["\[IndentingNewLine]",
    Background->RGBColor[0.87, 0.94, 1]], 
   StyleBox[
    RowBox[{
     RowBox[{"v10", "=", 
      RowBox[{"k10", "*", 
       RowBox[{"tBid", "[", "t", "]"}]}]}], ";"}],
    Background->RGBColor[0.87, 0.94, 1]], 
   StyleBox[
    RowBox[{"(*", 
     RowBox[{"degradation", " ", "of", " ", "tBid"}], "*)"}],
    Background->RGBColor[0.87, 0.94, 1]], 
   StyleBox["\[IndentingNewLine]",
    Background->RGBColor[0.87, 0.94, 1]], 
   StyleBox[
    RowBox[{
     RowBox[{"v11", "=", 
      RowBox[{"k11", "*", 
       RowBox[{"tBid", "[", "t", "]"}], "*", 
       RowBox[{"Bcl2", "[", "t", "]"}]}]}], ";"}],
    Background->RGBColor[0.87, 0.94, 1]], 
   StyleBox[
    RowBox[{"(*", 
     RowBox[{"buffering", " ", "of", " ", "tBid", " ", "by", " ", "Bcl2"}], 
     "*)"}],
    Background->RGBColor[0.87, 0.94, 1]], 
   StyleBox["\[IndentingNewLine]",
    Background->RGBColor[0.87, 0.94, 1]], 
   StyleBox[
    RowBox[{
     RowBox[{"v12", "=", 
      RowBox[{"k12", "*", 
       RowBox[{"tBid", "[", "t", "]"}], "*", 
       RowBox[{"BaxBak", "[", "t", "]"}]}]}], ";"}],
    Background->RGBColor[0.87, 0.94, 1]], 
   StyleBox[
    RowBox[{"(*", 
     RowBox[{"activation", " ", "of", " ", "BaxBak"}], "*)"}],
    Background->RGBColor[0.87, 0.94, 1]], 
   StyleBox["\[IndentingNewLine]",
    Background->RGBColor[0.87, 0.94, 1]], 
   StyleBox[
    RowBox[{
     RowBox[{"v13", "=", 
      RowBox[{"k13", "*", 
       RowBox[{"BaxBaka", "[", "t", "]"}]}]}], ";"}],
    Background->RGBColor[0.87, 0.94, 1]], 
   StyleBox[
    RowBox[{"(*", 
     RowBox[{
     "backward", " ", "reaction", " ", "of", " ", "BaxBaka", " ", "to", " ", 
      "BaxBak"}], "*)"}],
    Background->RGBColor[0.87, 0.94, 1]], 
   StyleBox["\[IndentingNewLine]",
    Background->RGBColor[0.87, 0.94, 1]], 
   StyleBox[
    RowBox[{
     RowBox[{"v14", "=", 
      RowBox[{"k14", "*", 
       RowBox[{"C3", "[", "t", "]"}], "*", 
       RowBox[{"C8a", "[", "t", "]"}]}]}], ";"}],
    Background->RGBColor[0.87, 0.94, 1]], 
   StyleBox[
    RowBox[{"(*", 
     RowBox[{"cleavage", " ", "of", " ", "C3", " ", "by", " ", "C8a"}], 
     "*)"}],
    Background->RGBColor[0.87, 0.94, 1]], 
   StyleBox["\[IndentingNewLine]",
    Background->RGBColor[0.87, 0.94, 1]], 
   StyleBox[
    RowBox[{
     RowBox[{"v15", "=", 
      RowBox[{"k15", "*", 
       RowBox[{"C3", "[", "t", "]"}], "*", 
       RowBox[{"CytCfree", "[", "t", "]"}]}]}], ";"}],
    Background->RGBColor[0.87, 0.94, 1]], 
   StyleBox[
    RowBox[{"(*", 
     RowBox[{"activation", " ", "of", " ", "C3", " ", "by", " ", "CyctC"}], 
     "*)"}],
    Background->RGBColor[0.87, 0.94, 1]], 
   StyleBox["\[IndentingNewLine]",
    Background->RGBColor[0.87, 0.94, 1]], 
   StyleBox[
    RowBox[{
     RowBox[{"v16", "=", 
      RowBox[{"k16", "*", 
       RowBox[{"C3", "[", "t", "]"}], "*", 
       RowBox[{"C3a", "[", "t", "]"}]}]}], ";"}],
    Background->RGBColor[0.87, 0.94, 1]], 
   StyleBox[
    RowBox[{"(*", 
     RowBox[{"auto", "-", 
      RowBox[{"activation", " ", "of", " ", "caspase"}], "-", "3"}], "*)"}],
    Background->RGBColor[0.87, 0.94, 1]], 
   StyleBox["\[IndentingNewLine]",
    Background->RGBColor[0.87, 0.94, 1]], 
   StyleBox[
    RowBox[{
     RowBox[{"v17", "=", 
      RowBox[{"k17", "*", 
       RowBox[{"C3a", "[", "t", "]"}]}]}], ";"}],
    Background->RGBColor[0.87, 0.94, 1]], 
   StyleBox[" ",
    Background->RGBColor[0.87, 0.94, 1]], 
   StyleBox[
    RowBox[{"(*", 
     RowBox[{"degradation", " ", "of", " ", "C3a"}], "*)"}],
    Background->RGBColor[0.87, 0.94, 1]], 
   StyleBox["\[IndentingNewLine]",
    Background->RGBColor[0.87, 0.94, 1]], 
   StyleBox[
    RowBox[{
     RowBox[{"v18", "=", 
      RowBox[{"k18", "*", 
       RowBox[{"C3a", "[", "t", "]"}], "*", 
       RowBox[{"XIAP", "[", "t", "]"}]}]}], ";"}],
    Background->RGBColor[0.87, 0.94, 1]], 
   StyleBox[" ",
    Background->RGBColor[0.87, 0.94, 1]], 
   StyleBox[
    RowBox[{"(*", 
     RowBox[{
      RowBox[{"complex", " ", "formation", " ", "of", " ", "C3a"}], " ", "+", 
      " ", "XIAP"}], "*)"}],
    Background->RGBColor[0.87, 0.94, 1]], "\[IndentingNewLine]", 
   StyleBox[
    RowBox[{
     RowBox[{
      RowBox[{"v19", "=", 
       RowBox[{"k19", "*", 
        RowBox[{"TNF", "[", "t", "]"}], "*", 
        RowBox[{"complex0", "[", "t", "]"}]}]}], ";"}], 
     RowBox[{"(*", 
      RowBox[{"assembly", " ", "of", " ", "complex1"}], "*)"}], 
     "\[IndentingNewLine]", 
     RowBox[{
      RowBox[{"v20", "=", 
       RowBox[{"k20", "*", 
        RowBox[{"complex1", "[", "t", "]"}], "*", 
        RowBox[{"FADD", "[", "t", "]"}]}]}], ";"}], 
     RowBox[{"(*", 
      RowBox[{"assembly", " ", "of", " ", "complex2"}], "*)"}], 
     "\[IndentingNewLine]", 
     RowBox[{
      RowBox[{"v21", "=", 
       RowBox[{"k21", "*", 
        RowBox[{"complex2", "[", "t", "]"}], "*", 
        RowBox[{"C8", "[", "t", "]"}]}]}], ";"}], 
     RowBox[{"(*", 
      RowBox[{
       RowBox[{"activation", " ", "of", " ", "caspase"}], "-", "8"}], "*)"}], 
     "\[IndentingNewLine]", 
     RowBox[{
      RowBox[{"v22", "=", 
       RowBox[{"k22", "*", 
        RowBox[{"DISC", "[", "t", "]"}], "*", 
        RowBox[{"C8", "[", "t", "]"}]}]}], ";"}], 
     RowBox[{"(*", 
      RowBox[{
       RowBox[{"activation", " ", "of", " ", "caspase"}], "-", "8"}], "*)"}], 
     "\[IndentingNewLine]", 
     RowBox[{
      RowBox[{"v23", "=", 
       RowBox[{"k23", "*", 
        RowBox[{"complex1", "[", "t", "]"}], "*", 
        RowBox[{"proMKK7", "[", "t", "]"}]}]}], ";"}], 
     RowBox[{"(*", 
      RowBox[{"activation", " ", "of", " ", "MKK7"}], "*)"}], 
     "\[IndentingNewLine]", 
     RowBox[{
      RowBox[{"v24", "=", 
       RowBox[{"k24", "*", 
        RowBox[{"MKK7", "[", "t", "]"}], "*", 
        RowBox[{"JNK", "[", "t", "]"}]}]}], ";"}], 
     RowBox[{"(*", 
      RowBox[{"JNK", " ", "phosphorylation", " ", "by", " ", "MKK7"}], "*)"}],
      "\[IndentingNewLine]", 
     RowBox[{
      RowBox[{"v25", "=", 
       RowBox[{"k25", "*", 
        RowBox[{"prophosphatase", "[", "t", "]"}], "*", 
        RowBox[{"pJNK", "[", "t", "]"}]}]}], ";"}]}],
    Background->RGBColor[1, 0.9, 0.8]], 
   StyleBox[
    RowBox[{"(*", 
     RowBox[{"activation", " ", "of", " ", "phosphatase"}], "*)"}],
    Background->RGBColor[1, 0.9, 0.8]], 
   StyleBox["\[IndentingNewLine]",
    Background->RGBColor[1, 0.9, 0.8]], 
   StyleBox[
    RowBox[{
     RowBox[{"v26", "=", 
      RowBox[{"k26", "*", 
       RowBox[{"phosphatase", "[", "t", "]"}]}]}], ";"}],
    Background->RGBColor[1, 0.9, 0.8]], 
   StyleBox[
    RowBox[{"(*", 
     RowBox[{"inactivation", " ", "of", " ", "phosphatase"}], "*)"}],
    Background->RGBColor[1, 0.9, 0.8]], 
   StyleBox["\[IndentingNewLine]",
    Background->RGBColor[1, 0.9, 0.8]], 
   StyleBox[
    RowBox[{
     RowBox[{"v27", "=", 
      RowBox[{"k27", "*", 
       RowBox[{"MKK7", "[", "t", "]"}], "*", 
       RowBox[{"phosphatase", "[", "t", "]"}]}]}], ";"}],
    Background->RGBColor[1, 0.9, 0.8]], 
   StyleBox[
    RowBox[{"(*", 
     RowBox[{"dephosphorylation", " ", "of", " ", "MKK7"}], "*)"}],
    Background->RGBColor[1, 0.9, 0.8]], 
   StyleBox["\[IndentingNewLine]",
    Background->RGBColor[1, 0.9, 0.8]], 
   StyleBox[
    RowBox[{
     RowBox[{"v28", "=", 
      RowBox[{"k28", "*", 
       RowBox[{"PmRNA", "[", "t", "]"}]}]}], ";"}],
    Background->RGBColor[1, 0.9, 0.8]], 
   StyleBox[
    RowBox[{"(*", 
     RowBox[{"production", " ", "of", " ", "protein", " ", "P"}], "*)"}],
    Background->RGBColor[1, 0.9, 0.8]], 
   StyleBox["\[IndentingNewLine]",
    Background->RGBColor[1, 0.9, 0.8]], 
   StyleBox[
    RowBox[{
     RowBox[{"v29", "=", 
      RowBox[{"ROSfree", "[", "t", "]"}]}], 
     RowBox[{"(*", 
      RowBox[{"ROS", " ", "release"}], "*)"}], ";"}],
    Background->RGBColor[1, 0.9, 0.8]], 
   StyleBox["\[IndentingNewLine]",
    Background->RGBColor[1, 0.9, 0.8]], 
   StyleBox[
    RowBox[{
     RowBox[{"v30", "=", 
      RowBox[{"k30", "*", 
       RowBox[{"P", "[", "t", "]"}], "*", 
       RowBox[{"ROS", "[", "t", "]"}]}]}], ";"}],
    Background->RGBColor[1, 0.9, 0.8]], 
   StyleBox[
    RowBox[{"(*", 
     RowBox[{
     "absorption", " ", "of", " ", "ROS", " ", "by", " ", "protein", " ", 
      "P"}], "*)"}],
    Background->RGBColor[1, 0.9, 0.8]], 
   StyleBox["\[IndentingNewLine]",
    Background->RGBColor[1, 0.9, 0.8]], 
   StyleBox[
    RowBox[{
     RowBox[{"v31", "=", 
      RowBox[{"k31", "*", 
       RowBox[{"ROS", "[", "t", "]"}], "*", 
       RowBox[{"MKP", "[", "t", "]"}]}]}], ";"}],
    Background->RGBColor[1, 0.9, 0.8]], 
   StyleBox[
    RowBox[{"(*", 
     RowBox[{
      RowBox[{"oxidation", " ", "of", " ", "MKPs", " ", "by", " ", "ROS"}], 
      ",", " ", 
      RowBox[{"both", " ", "are", " ", "consumed"}]}], "*)"}],
    Background->RGBColor[1, 0.9, 0.8]], 
   StyleBox["\[IndentingNewLine]",
    Background->RGBColor[1, 0.9, 0.8]], 
   StyleBox[
    RowBox[{
     RowBox[{"v32", "=", 
      RowBox[{"k32", "*", 
       RowBox[{"MKPox", "[", "t", "]"}]}]}], ";"}],
    Background->RGBColor[1, 0.9, 0.8]], 
   StyleBox[
    RowBox[{"(*", 
     RowBox[{
      RowBox[{"recovering", " ", "of", " ", "MKPs"}], ",", " ", 
      RowBox[{"ROS", " ", "is", " ", "lost"}]}], "*)"}],
    Background->RGBColor[1, 0.9, 0.8]], 
   StyleBox["\[IndentingNewLine]",
    Background->RGBColor[1, 0.9, 0.8]], 
   StyleBox[
    RowBox[{
     RowBox[{"v33", "=", 
      RowBox[{"k33", "*", 
       RowBox[{"ROS", "[", "t", "]"}]}]}], ";"}],
    Background->RGBColor[1, 0.9, 0.8]], 
   StyleBox[
    RowBox[{"(*", 
     RowBox[{
     "mapping", " ", "the", " ", "observed", " ", "relation", " ", "between", 
      " ", "ROS", " ", "and", " ", "the", " ", "amount", " ", "of", " ", 
      "JNK"}], "*)"}],
    Background->RGBColor[1, 0.9, 0.8]], 
   StyleBox["\[IndentingNewLine]",
    Background->RGBColor[1, 0.9, 0.8]], 
   StyleBox[
    RowBox[{
     RowBox[{"v34", "=", 
      RowBox[{"k34", "*", 
       RowBox[{"pJNK", "[", "t", "]"}], "*", 
       RowBox[{"MKP", "[", "t", "]"}]}]}], ";"}],
    Background->RGBColor[1, 0.9, 0.8]], 
   StyleBox[" ",
    Background->RGBColor[1, 0.9, 0.8]], 
   StyleBox[
    RowBox[{"(*", 
     RowBox[{"dephosphorylation", " ", "of", " ", "pJNK"}], "*)"}],
    Background->RGBColor[1, 0.9, 0.8]], 
   StyleBox["\[IndentingNewLine]",
    Background->RGBColor[1, 0.9, 0.8]], 
   StyleBox[
    RowBox[{
     RowBox[{"v35", "=", 
      RowBox[{"k35", "*", "CHX", "*", 
       RowBox[{"itch", "[", "t", "]"}], "*", 
       RowBox[{"pJNK", "[", "t", "]"}]}]}], ";"}],
    Background->RGBColor[1, 0.9, 0.8]], 
   StyleBox[
    RowBox[{"(*", 
     RowBox[{
     "first", " ", "itch", " ", "phosphorylation", " ", "by", " ", "pJNK"}], 
     "*)"}],
    Background->RGBColor[1, 0.9, 0.8]], 
   StyleBox[" ",
    Background->RGBColor[1, 0.9, 0.8]], 
   StyleBox["\[IndentingNewLine]",
    Background->RGBColor[1, 0.9, 0.8]], 
   StyleBox[
    RowBox[{
     RowBox[{"v36", "=", 
      RowBox[{"k36", "*", 
       RowBox[{"itchP", "[", "t", "]"}], "*", 
       RowBox[{"pJNK", "[", "t", "]"}]}]}], ";"}],
    Background->RGBColor[1, 0.9, 0.8]], 
   StyleBox[
    RowBox[{"(*", 
     RowBox[{
     "second", " ", "itch", " ", "phosphorylation", " ", "by", " ", "pJNK"}], 
     "*)"}],
    Background->RGBColor[1, 0.9, 0.8]], 
   StyleBox["\[IndentingNewLine]",
    Background->RGBColor[1, 0.9, 0.8]], 
   StyleBox[
    RowBox[{
     RowBox[{"v37", "=", 
      RowBox[{"k37", "*", 
       RowBox[{"itchPP", "[", "t", "]"}], "*", 
       RowBox[{"pJNK", "[", "t", "]"}]}]}], ";"}],
    Background->RGBColor[1, 0.9, 0.8]], 
   StyleBox[
    RowBox[{"(*", 
     RowBox[{
     "third", " ", "itch", " ", "phosphorylation", " ", "by", " ", "pJNK"}], 
     "*)"}],
    Background->RGBColor[1, 0.9, 0.8]], 
   StyleBox["\[IndentingNewLine]",
    Background->RGBColor[1, 0.9, 0.8]], 
   StyleBox[
    RowBox[{
     RowBox[{"v38", "=", 
      RowBox[{"k38", "*", 
       RowBox[{"cFLIP", "[", "t", "]"}], "*", 
       RowBox[{"itchPPP", "[", "t", "]"}]}]}], ";"}],
    Background->RGBColor[1, 0.9, 0.8]], 
   StyleBox[
    RowBox[{"(*", 
     RowBox[{
     "ubiquitination", " ", "of", " ", "cFLIP", " ", "by", " ", "itchPPP", 
      " ", "leads", " ", "to", " ", "cFLIP", " ", "degradation"}], "*)"}],
    Background->RGBColor[1, 0.9, 0.8]], 
   StyleBox["\[IndentingNewLine]",
    Background->RGBColor[1, 0.9, 0.8]], 
   StyleBox[
    RowBox[{
     RowBox[{"v39", "=", 
      RowBox[{"k39", "*", 
       RowBox[{"complex2", "[", "t", "]"}], "*", 
       RowBox[{"cFLIP", "[", "t", "]"}]}]}], ";"}],
    Background->RGBColor[1, 0.9, 0.8]], 
   StyleBox[
    RowBox[{"(*", 
     RowBox[{
     "inhibition", " ", "of", " ", "complex2", " ", "by", " ", "cFLIP"}], 
     "*)"}],
    Background->RGBColor[1, 0.9, 0.8]], 
   StyleBox["\[IndentingNewLine]",
    Background->RGBColor[1, 0.9, 0.8]], 
   StyleBox[
    RowBox[{
     RowBox[{"v40", "=", 
      RowBox[{"k40", "*", 
       RowBox[{"DISC", "[", "t", "]"}], "*", 
       RowBox[{"cFLIP", "[", "t", "]"}]}]}], ";"}],
    Background->RGBColor[1, 0.9, 0.8]], 
   StyleBox[
    RowBox[{"(*", 
     RowBox[{"inhibition", " ", "of", " ", "DISC", " ", "by", " ", "cFLIP"}], 
     "*)"}],
    Background->RGBColor[1, 0.9, 0.8]], 
   StyleBox["\[IndentingNewLine]",
    Background->RGBColor[1, 0.9, 0.8]], 
   StyleBox[
    RowBox[{
     RowBox[{"v41", "=", 
      RowBox[{"k41", "*", 
       RowBox[{"c2FLIP", "[", "t", "]"}]}]}], ";"}],
    Background->RGBColor[1, 0.9, 0.8]], 
   StyleBox[
    RowBox[{"(*", 
     RowBox[{"decay", " ", "of", " ", "the", " ", "complex"}], "*)"}],
    Background->RGBColor[1, 0.9, 0.8]], 
   StyleBox["\[IndentingNewLine]",
    Background->RGBColor[1, 0.9, 0.8]], 
   StyleBox[
    RowBox[{
     RowBox[{"v42", "=", 
      RowBox[{"k42", "*", 
       RowBox[{"DcFLIP", "[", "t", "]"}]}]}], ";"}],
    Background->RGBColor[1, 0.9, 0.8]], 
   StyleBox[
    RowBox[{"(*", 
     RowBox[{"decay", " ", "of", " ", "the", " ", "complex"}], "*)"}],
    Background->RGBColor[1, 0.9, 0.8]], 
   StyleBox["\[IndentingNewLine]",
    Background->RGBColor[1, 0.9, 0.8]], 
   StyleBox[
    RowBox[{
     RowBox[{"v43", "=", 
      RowBox[{
       RowBox[{"k43", "*", "incomplex0", "*", 
        RowBox[{"(", 
         RowBox[{"1", "-", "aD"}], ")"}]}], "-", 
       RowBox[{"k43", "*", 
        RowBox[{"complex0", "[", "t", "]"}]}]}]}], ";"}],
    Background->RGBColor[1, 0.9, 0.8]], 
   StyleBox[
    RowBox[{"(*", 
     RowBox[{"turnover", " ", "complex0"}], "*)"}],
    Background->RGBColor[1, 0.9, 0.8]], 
   StyleBox["\[IndentingNewLine]",
    Background->RGBColor[1, 0.9, 0.8]], 
   StyleBox[
    RowBox[{
     RowBox[{"v44", "=", 
      RowBox[{"k44", "*", 
       RowBox[{"complex1", "[", "t", "]"}]}]}], ";"}],
    Background->RGBColor[1, 0.9, 0.8]], 
   StyleBox[
    RowBox[{"(*", 
     RowBox[{"decay", " ", "of", " ", "complex1"}], "*)"}],
    Background->RGBColor[1, 0.9, 0.8]], 
   StyleBox["\[IndentingNewLine]",
    Background->RGBColor[1, 0.9, 0.8]], 
   StyleBox[
    RowBox[{
     RowBox[{"v45", "=", 
      RowBox[{"k45", "*", 
       RowBox[{"complex2", "[", "t", "]"}]}]}], ";"}],
    Background->RGBColor[1, 0.9, 0.8]], 
   StyleBox[" ",
    Background->RGBColor[1, 0.9, 0.8]], 
   StyleBox[
    RowBox[{"(*", 
     RowBox[{"decay", " ", "of", " ", "complex2"}], "*)"}],
    Background->RGBColor[1, 0.9, 0.8]], 
   StyleBox["\[IndentingNewLine]",
    Background->RGBColor[1, 0.9, 0.8]], 
   StyleBox[
    RowBox[{
     RowBox[{"v46", "=", 
      RowBox[{"k46", "*", 
       RowBox[{"DISC", "[", "t", "]"}]}]}], ";"}],
    Background->RGBColor[1, 0.9, 0.8]], 
   StyleBox[
    RowBox[{"(*", 
     RowBox[{"decay", " ", "of", " ", "DISC"}], "*)"}],
    Background->RGBColor[1, 0.9, 0.8]], 
   StyleBox["\[IndentingNewLine]",
    Background->RGBColor[1, 0.9, 0.8]], 
   StyleBox[
    RowBox[{
     RowBox[{"v47", "=", 
      RowBox[{"k47", "*", 
       RowBox[{"Fas", "[", "t", "]"}], "*", 
       RowBox[{"proDISC", "[", "t", "]"}], "*", 
       RowBox[{"FADD", "[", "t", "]"}]}]}], ";"}],
    Background->RGBColor[1, 0.9, 0.8]], 
   StyleBox[
    RowBox[{"(*", 
     RowBox[{"assembly", " ", "of", " ", "DISC"}], "*)"}],
    Background->RGBColor[1, 0.9, 0.8]], "\[IndentingNewLine]"}]}]], "Input",
 CellChangeTimes->{{3.447994465171875*^9, 3.44799446553125*^9}, {
   3.44799456478125*^9, 3.44799456509375*^9}, {3.4480899050625*^9, 
   3.44808992278125*^9}, 3.448089958078125*^9, {3.44809014146875*^9, 
   3.448090206078125*^9}, {3.448090252453125*^9, 3.448090271609375*^9}, {
   3.44809034353125*^9, 3.44809058015625*^9}, {3.4480906844375*^9, 
   3.448090860046875*^9}, {3.4480909885625*^9, 3.448091046*^9}, {
   3.44809114925*^9, 3.448091276296875*^9}, {3.44809179065625*^9, 
   3.4480917929375*^9}, {3.448091885234375*^9, 3.448091887015625*^9}, {
   3.448099585171875*^9, 3.44809958546875*^9}, {3.4480997325625*^9, 
   3.44809973546875*^9}, {3.448103464765625*^9, 3.44810346546875*^9}, {
   3.44810784984375*^9, 3.4481079039375*^9}, {3.448108084140625*^9, 
   3.4481080846875*^9}, {3.44810818275*^9, 3.44810819146875*^9}, {
   3.4482765718125*^9, 3.448276588890625*^9}, {3.44827664084375*^9, 
   3.448276657890625*^9}, 3.448276698328125*^9, {3.4486893275*^9, 
   3.448689410765625*^9}, {3.448689555359375*^9, 3.44868958959375*^9}, {
   3.448690841734375*^9, 3.448690869875*^9}, {3.44869523359375*^9, 
   3.44869525590625*^9}, {3.448959136625*^9, 3.44895914859375*^9}, {
   3.44895921390625*^9, 3.448959214796875*^9}, 3.448959297390625*^9, 
   3.448959335875*^9, 3.448959388734375*^9, {3.448959446953125*^9, 
   3.44895948215625*^9}, 3.4489595163125*^9, 3.448959610640625*^9, 
   3.44895966946875*^9, 3.44895971421875*^9, {3.4489598776875*^9, 
   3.448959885265625*^9}, {3.44895999421875*^9, 3.448960006109375*^9}, {
   3.448960350265625*^9, 3.448960358203125*^9}, {3.44896298290625*^9, 
   3.448962994109375*^9}, {3.448963044984375*^9, 3.448963048640625*^9}, {
   3.4489630789375*^9, 3.4489630828125*^9}, {3.44896313503125*^9, 
   3.4489631634375*^9}, {3.448966972859375*^9, 3.448966977734375*^9}, {
   3.448969228234375*^9, 3.448969228453125*^9}, {3.465711734625*^9, 
   3.465711738390625*^9}, {3.466417608984375*^9, 3.466417653328125*^9}, {
   3.466418756078125*^9, 3.466418780953125*^9}, {3.466419515765625*^9, 
   3.466419563921875*^9}, {3.46754200209375*^9, 3.4675420024375*^9}, {
   3.467546335578125*^9, 3.46754642728125*^9}, {3.4677107801875*^9, 
   3.467710797078125*^9}, {3.467711876171875*^9, 3.467711976015625*^9}, {
   3.46771200675*^9, 3.467712117828125*^9}, {3.46771215303125*^9, 
   3.467712183765625*^9}, {3.46771223578125*^9, 3.467712248015625*^9}, {
   3.46771230484375*^9, 3.46771230684375*^9}, {3.467712399640625*^9, 
   3.467712461859375*^9}, {3.467712532890625*^9, 3.467712589734375*^9}, {
   3.46771274528125*^9, 3.467712748984375*^9}, {3.467713522140625*^9, 
   3.4677135620625*^9}, {3.4677135993125*^9, 3.467713625234375*^9}, 
   3.46771371825*^9, {3.4677139205625*^9, 3.467713923953125*^9}, {
   3.468316535359375*^9, 3.468316535375*^9}, {3.47721190640625*^9, 
   3.477211924859375*^9}, {3.477212014921875*^9, 3.477212135453125*^9}, {
   3.4772122375625*^9, 3.4772123326875*^9}, {3.477212368953125*^9, 
   3.477212371453125*^9}, {3.477212543234375*^9, 3.477212557265625*^9}, {
   3.47721352515625*^9, 3.477213549359375*^9}, {3.4772144585625*^9, 
   3.47721447696875*^9}, {3.47721453353125*^9, 3.47721454365625*^9}, {
   3.477214696734375*^9, 3.477214736921875*^9}, {3.477215248140625*^9, 
   3.47721530171875*^9}, 3.477215477*^9, {3.477216076265625*^9, 
   3.477216076421875*^9}, 3.477216124890625*^9, 3.477216170078125*^9, {
   3.477216937828125*^9, 3.4772169691875*^9}, {3.47721719984375*^9, 
   3.477217238921875*^9}, {3.477218413109375*^9, 3.477218434875*^9}, {
   3.47721882328125*^9, 3.477218849140625*^9}, {3.477219078*^9, 
   3.477219081234375*^9}, 3.47721916396875*^9, {3.4772192038125*^9, 
   3.477219204015625*^9}, {3.4772192610625*^9, 3.477219264234375*^9}, {
   3.477219310828125*^9, 3.477219311015625*^9}, {3.47721939978125*^9, 
   3.47721943221875*^9}, {3.47722005503125*^9, 3.477220075453125*^9}, 
   3.477220120625*^9, {3.47722016228125*^9, 3.47722022740625*^9}, {
   3.4772283366875*^9, 3.47722836140625*^9}, {3.477285996125*^9, 
   3.477286033421875*^9}, {3.477286088609375*^9, 3.477286093765625*^9}, {
   3.477291492828125*^9, 3.4772915385*^9}, {3.477292106140625*^9, 
   3.477292109171875*^9}, {3.47729401378125*^9, 3.47729404384375*^9}, {
   3.477294256015625*^9, 3.477294268390625*^9}, {3.477296512046875*^9, 
   3.47729651225*^9}, {3.4772972089375*^9, 3.4772972393125*^9}, {
   3.477297584078125*^9, 3.47729762096875*^9}, {3.477297708109375*^9, 
   3.477297726390625*^9}, {3.477297780359375*^9, 3.47729782640625*^9}, {
   3.477312074015625*^9, 3.477312074453125*^9}, {3.477312162671875*^9, 
   3.477312167140625*^9}, {3.477805872546875*^9, 3.477805876984375*^9}, {
   3.477805919296875*^9, 3.47780592121875*^9}, {3.477806031625*^9, 
   3.477806057546875*^9}, {3.477807058078125*^9, 3.4778070714375*^9}, {
   3.47780714128125*^9, 3.47780715578125*^9}, {3.477810977015625*^9, 
   3.477810980375*^9}, {3.477811481234375*^9, 3.47781148609375*^9}, {
   3.477895199484375*^9, 3.47789530265625*^9}, {3.477895553328125*^9, 
   3.477895556640625*^9}, {3.47789558728125*^9, 3.477895629203125*^9}, {
   3.477896706671875*^9, 3.477896747828125*^9}, {3.477901715640625*^9, 
   3.4779017249375*^9}, 3.47790193625*^9, {3.47791639040625*^9, 
   3.477916398265625*^9}, {3.478433949453125*^9, 3.478433985234375*^9}, {
   3.478434021578125*^9, 3.47843402571875*^9}, {3.47843416246875*^9, 
   3.478434173875*^9}, {3.47843434303125*^9, 3.47843436634375*^9}, {
   3.478434876328125*^9, 3.478434913*^9}, {3.4785114815*^9, 
   3.478511482265625*^9}, {3.478519980703125*^9, 3.478519982375*^9}, {
   3.478582115578125*^9, 3.47858213525*^9}, {3.47858228059375*^9, 
   3.47858228703125*^9}, {3.478582921859375*^9, 3.47858297646875*^9}, {
   3.478584853265625*^9, 3.478584862640625*^9}, {3.478584953609375*^9, 
   3.478584954203125*^9}, {3.480418448859375*^9, 3.480418448953125*^9}, {
   3.480418977265625*^9, 3.480419033640625*^9}, {3.480419574546875*^9, 
   3.480419574953125*^9}, {3.480742406984375*^9, 3.480742418890625*^9}, 
   3.480745024125*^9, {3.48075041046875*^9, 3.48075041096875*^9}, 
   3.48075046896875*^9, {3.480750562828125*^9, 3.480750572578125*^9}, {
   3.480750629578125*^9, 3.48075064246875*^9}, {3.48075232934375*^9, 
   3.48075233509375*^9}, {3.4807527309375*^9, 3.48075273240625*^9}, {
   3.480756217125*^9, 3.48075625028125*^9}, 3.48075644275*^9, 
   3.48075662534375*^9, 3.480756695859375*^9, {3.480757205796875*^9, 
   3.480757219515625*^9}, {3.480757298*^9, 3.480757329734375*^9}, {
   3.4807574560625*^9, 3.48075745621875*^9}, {3.480757736265625*^9, 
   3.480757752*^9}, 3.4807592225*^9, {3.4808207584375*^9, 
   3.480820764046875*^9}, {3.48092942578125*^9, 3.48092946921875*^9}, {
   3.480929546484375*^9, 3.4809295805*^9}, {3.48092978115625*^9, 
   3.48092978496875*^9}, 3.480929846859375*^9, 3.48101505784375*^9, {
   3.4812757478125*^9, 3.48127580528125*^9}, {3.481282292671875*^9, 
   3.48128231965625*^9}, 3.48135851771875*^9, {3.481358549890625*^9, 
   3.48135856765625*^9}, {3.481358735171875*^9, 3.48135873590625*^9}, {
   3.481360039953125*^9, 3.4813600609375*^9}, {3.482057935234375*^9, 
   3.482057938828125*^9}, {3.482061051984375*^9, 3.4820610540625*^9}, {
   3.482553657734375*^9, 3.48255366653125*^9}, 3.48255479540625*^9, 
   3.482555043484375*^9, 3.482555541390625*^9, 3.482571680484375*^9, 
   3.4825717208125*^9, {3.482572189890625*^9, 3.482572190921875*^9}, {
   3.48257321565625*^9, 3.482573216359375*^9}, 3.48257371215625*^9, 
   3.482573756875*^9, 3.482573813640625*^9, {3.48257396175*^9, 
   3.48257396240625*^9}, 3.482574055328125*^9, 3.48257460025*^9, {
   3.48257471834375*^9, 3.482574719890625*^9}, 3.482574785453125*^9, {
   3.482574878125*^9, 3.48257488015625*^9}, {3.4825750066875*^9, 
   3.482575007515625*^9}, {3.491813686828125*^9, 3.491813690625*^9}, {
   3.49181486196875*^9, 3.49181486803125*^9}, {3.498467092453125*^9, 
   3.4984670934375*^9}, {3.498467232078125*^9, 3.4984672405625*^9}, {
   3.4984676475625*^9, 3.4984677120625*^9}, {3.4984679815*^9, 
   3.49846798253125*^9}, 3.498468668484375*^9, 3.498468795359375*^9, {
   3.498469271765625*^9, 3.498469296921875*^9}, 3.498472124421875*^9, {
   3.498472983484375*^9, 3.498472999125*^9}, {3.49847303746875*^9, 
   3.49847307384375*^9}, {3.4984742100625*^9, 3.498474213109375*^9}, {
   3.498474752921875*^9, 3.498474762*^9}, 3.50123770696875*^9, {
   3.501238991984375*^9, 3.501239005390625*^9}, {3.503210545984375*^9, 
   3.503210546390625*^9}, {3.50321059746875*^9, 3.50321090978125*^9}, {
   3.50321097884375*^9, 3.50321099259375*^9}, {3.50321134028125*^9, 
   3.50321151328125*^9}, {3.503217236046875*^9, 3.503217269765625*^9}, {
   3.50321789478125*^9, 3.5032179179375*^9}, {3.50321795396875*^9, 
   3.503217977703125*^9}, {3.50321801659375*^9, 3.50321833284375*^9}, {
   3.50321838278125*^9, 3.5032184704375*^9}, {3.5032185070625*^9, 
   3.5032185998125*^9}, {3.5032186315*^9, 3.503218762984375*^9}, {
   3.503218888765625*^9, 3.503218924984375*^9}, {3.503222610171875*^9, 
   3.503222613875*^9}, {3.506865951640625*^9, 3.506865951671875*^9}, {
   3.50686601915625*^9, 3.506866021265625*^9}, {3.5069382770625*^9, 
   3.506938280265625*^9}, {3.50694496990625*^9, 3.50694505171875*^9}, {
   3.506945088609375*^9, 3.506945110203125*^9}, {3.506945397078125*^9, 
   3.50694539796875*^9}, {3.506946528890625*^9, 3.506946531296875*^9}, {
   3.5069466856875*^9, 3.50694670140625*^9}, {3.506947869328125*^9, 
   3.506947895296875*^9}, 3.506948307109375*^9, {3.50703675390625*^9, 
   3.5070368446875*^9}, {3.507036881921875*^9, 3.50703689146875*^9}, {
   3.507036937359375*^9, 3.507037175890625*^9}, {3.5074501655625*^9, 
   3.507450166203125*^9}, {3.507450235453125*^9, 3.507450273421875*^9}, {
   3.50745059721875*^9, 3.50745060603125*^9}, {3.507450643453125*^9, 
   3.507450712828125*^9}, {3.507450760546875*^9, 3.507450882609375*^9}, {
   3.5074509681875*^9, 3.507451035953125*^9}, 3.507452632546875*^9, 
   3.507456952046875*^9},
 Magnification->1.]
}, Open  ]],

Cell[CellGroupData[{

Cell["ODEs", "Subsection",
 CellChangeTimes->{{3.447994471828125*^9, 3.44799447259375*^9}},
 Magnification->1.],

Cell[BoxData[{
 StyleBox[
  RowBox[{
   RowBox[{"c1dot", "=", "0"}], 
   RowBox[{"(*", "TNF", "*)"}], ";"}],
  Background->RGBColor[0.87, 0.94, 1]], "\[IndentingNewLine]", 
 RowBox[{
  RowBox[{
   StyleBox["c2dot",
    Background->RGBColor[0.87, 0.94, 1]], 
   StyleBox["=",
    Background->RGBColor[0.87, 0.94, 1]], 
   StyleBox[
    RowBox[{"v34", "-", "v24", "+", "v33"}],
    Background->RGBColor[1, 0.9, 0.8]]}], 
  StyleBox[
   RowBox[{"(*", "JNK", "*)"}],
   Background->RGBColor[0.87, 0.94, 1]], 
  StyleBox[";",
   Background->RGBColor[0.87, 0.94, 1]]}], "\[IndentingNewLine]", 
 RowBox[{
  RowBox[{
   StyleBox["c3dot",
    Background->RGBColor[0.87, 0.94, 1]], 
   StyleBox["=",
    Background->RGBColor[0.87, 0.94, 1]], 
   StyleBox[
    RowBox[{"v24", "-", "v34"}],
    Background->RGBColor[1, 0.9, 0.8]]}], 
  StyleBox[
   RowBox[{"(*", "pJNK", "*)"}],
   Background->RGBColor[0.87, 0.94, 1]], 
  StyleBox[";",
   Background->RGBColor[0.87, 0.94, 1]]}], "\[IndentingNewLine]", 
 StyleBox[
  RowBox[{
   RowBox[{"c4dot", "=", 
    RowBox[{"-", "v3"}]}], 
   RowBox[{"(*", "Bim", "*)"}], ";"}],
  Background->RGBColor[0.87, 0.94, 1]], "\[IndentingNewLine]", 
 StyleBox[
  RowBox[{
   RowBox[{"c5dot", "=", 
    RowBox[{"v3", "-", "v4", "-", "v5"}]}], 
   RowBox[{"(*", "pBim", "*)"}], ";"}],
  Background->RGBColor[0.87, 0.94, 1]], "\[IndentingNewLine]", 
 RowBox[{
  RowBox[{
   StyleBox["c6dot",
    Background->RGBColor[0.87, 0.94, 1]], 
   StyleBox["=",
    Background->RGBColor[0.87, 0.94, 1]], 
   StyleBox[
    RowBox[{
     RowBox[{"-", "v21"}], "-", "v22"}],
    Background->RGBColor[1, 0.9, 0.8]]}], 
  StyleBox[
   RowBox[{"(*", "C8", "*)"}],
   Background->RGBColor[0.87, 0.94, 1]], 
  StyleBox[";",
   Background->RGBColor[0.87, 0.94, 1]]}], "\[IndentingNewLine]", 
 RowBox[{
  RowBox[{
   StyleBox["c7dot",
    Background->RGBColor[0.87, 0.94, 1]], 
   StyleBox["=",
    Background->RGBColor[0.87, 0.94, 1]], 
   RowBox[{
    StyleBox[
     RowBox[{"-", "v8"}],
     Background->RGBColor[0.87, 0.94, 1]], 
    StyleBox["+",
     Background->RGBColor[1, 0.9, 0.8]], 
    StyleBox["v21",
     Background->RGBColor[1, 0.9, 0.8]], 
    StyleBox["+",
     Background->RGBColor[1, 0.9, 0.8]], 
    StyleBox["v22",
     Background->RGBColor[1, 0.9, 0.8]]}]}], 
  StyleBox[
   RowBox[{"(*", "C8a", "*)"}],
   Background->RGBColor[0.87, 0.94, 1]], 
  StyleBox[";",
   Background->RGBColor[0.87, 0.94, 1]]}], "\[IndentingNewLine]", 
 StyleBox[
  RowBox[{
   RowBox[{"c8dot", "=", 
    RowBox[{
     RowBox[{"-", "v14"}], "-", "v15", "-", "v16"}]}], 
   RowBox[{"(*", "C3", "*)"}], ";"}],
  Background->RGBColor[0.87, 0.94, 1]], "\[IndentingNewLine]", 
 StyleBox[
  RowBox[{
   RowBox[{"c9dot", "=", 
    RowBox[{"v14", "+", "v15", "+", "v16", "-", "v17", "-", "v18"}]}], 
   RowBox[{"(*", "C3a", "*)"}], ";"}],
  Background->RGBColor[0.87, 0.94, 1]], "\[IndentingNewLine]", 
 StyleBox[
  RowBox[{
   RowBox[{"c10dot", "=", 
    RowBox[{"-", "v9"}]}], 
   RowBox[{"(*", "Bid", "*)"}], ";"}],
  Background->RGBColor[0.87, 0.94, 1]], "\[IndentingNewLine]", 
 StyleBox[
  RowBox[{
   RowBox[{"c11dot", "=", 
    RowBox[{"v9", "-", "v10", "-", "v11"}]}], 
   RowBox[{"(*", "tBid", "*)"}], ";"}],
  Background->RGBColor[0.87, 0.94, 1]], "\[IndentingNewLine]", 
 StyleBox[
  RowBox[{
   RowBox[{"c12dot", "=", 
    RowBox[{
     RowBox[{"-", "v6"}], "-", "v12", "+", "v13"}]}], 
   RowBox[{"(*", "BaxBak", "*)"}], ";"}],
  Background->RGBColor[0.87, 0.94, 1]], "\[IndentingNewLine]", 
 StyleBox[
  RowBox[{
   RowBox[{"c13dot", "=", 
    RowBox[{"v6", "+", "v12", "-", "v13"}]}], 
   RowBox[{"(*", "BaxBaka", "*)"}], ";"}],
  Background->RGBColor[0.87, 0.94, 1]], "\[IndentingNewLine]", 
 StyleBox[
  RowBox[{
   RowBox[{"c14dot", "=", 
    RowBox[{"-", "v18"}]}], 
   RowBox[{"(*", "XIAP", "*)"}], ";"}],
  Background->RGBColor[0.87, 0.94, 1]], "\[IndentingNewLine]", 
 StyleBox[
  RowBox[{
   RowBox[{"c16dot", "=", 
    RowBox[{
     RowBox[{"-", "v5"}], "-", "v11"}]}], 
   RowBox[{"(*", "Bcl2", "*)"}], ";"}],
  Background->RGBColor[0.87, 0.94, 1]], "\[IndentingNewLine]", 
 StyleBox[
  RowBox[{
   RowBox[{"c17dot", "=", 
    RowBox[{
     RowBox[{"-", "v19"}], "+", "v43"}]}], 
   RowBox[{"(*", "complex0", "*)"}], ";"}],
  Background->RGBColor[1, 0.9, 0.8]], "\[IndentingNewLine]", 
 StyleBox[
  RowBox[{
   RowBox[{"c18dot", "=", 
    RowBox[{
     RowBox[{"+", "v19"}], "-", "v20", "-", "v44"}]}], 
   RowBox[{"(*", "complex1", "*)"}], ";"}],
  Background->RGBColor[1, 0.9, 0.8]], "\[IndentingNewLine]", 
 StyleBox[
  RowBox[{
   RowBox[{"c19dot", "=", 
    RowBox[{
     RowBox[{"+", "v20"}], "-", "v39", "+", "v41", "-", "v45"}]}], 
   RowBox[{"(*", "complex2", "*)"}], ";"}],
  Background->RGBColor[1, 0.9, 0.8]], "\[IndentingNewLine]", 
 StyleBox[
  RowBox[{
   RowBox[{"c20dot", "=", 
    RowBox[{
     RowBox[{"-", "v38"}], "-", "v39", "-", "v40", "+", "v41", "+", "v42"}]}],
    
   RowBox[{"(*", "cFLIP", "*)"}], ";"}],
  Background->RGBColor[1, 0.9, 0.8]], "\[IndentingNewLine]", 
 StyleBox[
  RowBox[{
   RowBox[{"c21dot", "=", 
    RowBox[{
     RowBox[{"+", "v39"}], "-", "v41"}]}], 
   RowBox[{"(*", "c2FLIP", "*)"}], ";"}],
  Background->RGBColor[1, 0.9, 0.8]], "\[IndentingNewLine]", 
 StyleBox[
  RowBox[{
   RowBox[{"c22dot", "=", 
    RowBox[{
     RowBox[{"+", "v28"}], "-", "v30"}]}], 
   RowBox[{"(*", "P", "*)"}], ";"}],
  Background->RGBColor[1, 0.9, 0.8]], "\[IndentingNewLine]", 
 StyleBox[
  RowBox[{
   RowBox[{"c23dot", "=", 
    RowBox[{
     RowBox[{"+", "v29"}], "-", "v30", "-", "v31"}]}], 
   RowBox[{"(*", "ROS", "*)"}], ";"}],
  Background->RGBColor[1, 0.9, 0.8]], "\[IndentingNewLine]", 
 StyleBox[
  RowBox[{
   RowBox[{"c24dot", "=", 
    RowBox[{
     RowBox[{"-", "v31"}], "+", "v32"}]}], 
   RowBox[{"(*", "MKP", "*)"}], ";"}],
  Background->RGBColor[1, 0.9, 0.8]], "\[IndentingNewLine]", 
 StyleBox[
  RowBox[{
   RowBox[{"c25dot", "=", 
    RowBox[{
     RowBox[{"+", "v31"}], "-", "v32"}]}], 
   RowBox[{"(*", "MKPox", "*)"}], ";"}],
  Background->RGBColor[1, 0.9, 0.8]], "\[IndentingNewLine]", 
 StyleBox[
  RowBox[{
   RowBox[{"c26dot", "=", 
    RowBox[{
     RowBox[{"-", "v23"}], "+", "v27"}]}], 
   RowBox[{"(*", "proMKK7", "*)"}], ";"}],
  Background->RGBColor[1, 0.9, 0.8]], "\[IndentingNewLine]", 
 StyleBox[
  RowBox[{
   RowBox[{"c27dot", "=", 
    RowBox[{
     RowBox[{"+", "v23"}], "-", "v27"}]}], 
   RowBox[{"(*", "MKK7", "*)"}], ";"}],
  Background->RGBColor[1, 0.9, 0.8]], "\[IndentingNewLine]", 
 StyleBox[
  RowBox[{
   RowBox[{"c28dot", "=", 
    RowBox[{
     RowBox[{"-", "v25"}], "+", "v26"}]}], 
   RowBox[{"(*", "prophosphatase", "*)"}], ";"}],
  Background->RGBColor[1, 0.9, 0.8]], "\[IndentingNewLine]", 
 StyleBox[
  RowBox[{
   RowBox[{"c29dot", "=", 
    RowBox[{
     RowBox[{"+", "v25"}], "-", "v26"}]}], 
   RowBox[{"(*", "phosphatase", "*)"}], ";"}],
  Background->RGBColor[1, 0.9, 0.8]], "\[IndentingNewLine]", 
 StyleBox[
  RowBox[{
   RowBox[{"c30dot", "=", 
    RowBox[{"-", "v35"}]}], 
   RowBox[{"(*", "itch", "*)"}], ";"}],
  Background->RGBColor[1, 0.9, 0.8]], "\[IndentingNewLine]", 
 StyleBox[
  RowBox[{
   RowBox[{"c31dot", "=", 
    RowBox[{
     RowBox[{"+", "v35"}], "-", "v36"}]}], 
   RowBox[{"(*", "itchP", "*)"}], ";"}],
  Background->RGBColor[1, 0.9, 0.8]], "\[IndentingNewLine]", 
 StyleBox[
  RowBox[{
   RowBox[{"c32dot", "=", 
    RowBox[{
     RowBox[{"+", "v36"}], "-", "v37"}]}], 
   RowBox[{"(*", "itchPP", "*)"}], ";"}],
  Background->RGBColor[1, 0.9, 0.8]], "\[IndentingNewLine]", 
 StyleBox[
  RowBox[{
   RowBox[{"c33dot", "=", 
    RowBox[{"+", "v37"}]}], 
   RowBox[{"(*", "itchPPP", "*)"}], ";"}],
  Background->RGBColor[1, 0.9, 0.8]], "\[IndentingNewLine]", 
 StyleBox[
  RowBox[{
   RowBox[{"c34dot", "=", 
    RowBox[{
     RowBox[{"-", "v20"}], "-", "v47"}]}], 
   RowBox[{"(*", "FADD", "*)"}], ";"}],
  Background->RGBColor[1, 0.9, 0.8]], "\[IndentingNewLine]", 
 StyleBox[
  RowBox[{
   RowBox[{"c35dot", "=", 
    RowBox[{"-", "v47"}]}], 
   RowBox[{"(*", "proDISC", "*)"}], ";"}],
  Background->RGBColor[1, 0.9, 0.8]], "\[IndentingNewLine]", 
 StyleBox[
  RowBox[{
   RowBox[{"c36dot", "=", 
    RowBox[{
     RowBox[{"-", "v40"}], "+", "v42", "-", "v46", "+", "v47"}]}], 
   RowBox[{"(*", "DISC", "*)"}], ";"}],
  Background->RGBColor[1, 0.9, 0.8]], "\[IndentingNewLine]", 
 StyleBox[
  RowBox[{
   RowBox[{"c37dot", "=", 
    RowBox[{
     RowBox[{"+", "v40"}], "-", "v42"}]}], 
   RowBox[{"(*", "DcFLIP", "*)"}], ";"}],
  Background->RGBColor[1, 0.9, 0.8]]}], "Input",
 CellChangeTimes->{{3.447994483171875*^9, 3.4479944835625*^9}, {
   3.447994567109375*^9, 3.4479945683125*^9}, {3.448089993453125*^9, 
   3.448090114734375*^9}, {3.448090148875*^9, 3.448090168265625*^9}, {
   3.44809028365625*^9, 3.448090286546875*^9}, {3.448090361359375*^9, 
   3.448090362234375*^9}, {3.44809040284375*^9, 3.44809041028125*^9}, 
   3.44809047040625*^9, {3.44809051359375*^9, 3.448090517375*^9}, {
   3.448090642640625*^9, 3.44809070390625*^9}, {3.44809074628125*^9, 
   3.448090777875*^9}, {3.4480908263125*^9, 3.448090866609375*^9}, {
   3.448091015765625*^9, 3.448091016234375*^9}, {3.4480910509375*^9, 
   3.448091052296875*^9}, {3.448091216921875*^9, 3.448091218953125*^9}, {
   3.4480912684375*^9, 3.44809127015625*^9}, {3.448091780546875*^9, 
   3.4480917810625*^9}, {3.448091862953125*^9, 3.44809186365625*^9}, 
   3.448091900015625*^9, 3.448099588328125*^9, 3.448099736265625*^9, 
   3.448103482109375*^9, {3.44810359075*^9, 3.44810360775*^9}, 
   3.44810402471875*^9, {3.448104611765625*^9, 3.448104612125*^9}, {
   3.448105931703125*^9, 3.448105933109375*^9}, {3.448107790515625*^9, 
   3.44810780475*^9}, {3.44810783940625*^9, 3.448107845578125*^9}, {
   3.448107913546875*^9, 3.448107918859375*^9}, {3.44810848075*^9, 
   3.448108500265625*^9}, {3.448276536953125*^9, 3.448276554984375*^9}, {
   3.448276598890625*^9, 3.448276607046875*^9}, {3.448276665*^9, 
   3.448276669515625*^9}, {3.448276702578125*^9, 3.448276719171875*^9}, {
   3.4486894240625*^9, 3.448689435015625*^9}, {3.448689583796875*^9, 
   3.448689605234375*^9}, {3.448695220265625*^9, 3.44869524421875*^9}, {
   3.448696236984375*^9, 3.44869624225*^9}, 3.44895915065625*^9, {
   3.448959217328125*^9, 3.448959220234375*^9}, 3.44895929971875*^9, {
   3.44895933875*^9, 3.448959341921875*^9}, 3.44895939575*^9, {
   3.44895948496875*^9, 3.448959486515625*^9}, 3.448959518984375*^9, {
   3.448959615171875*^9, 3.448959616765625*^9}, {3.4489596746875*^9, 
   3.44895967746875*^9}, 3.44895971740625*^9, {3.4489603048125*^9, 
   3.448960318953125*^9}, {3.44896286721875*^9, 3.448962884546875*^9}, {
   3.448963014765625*^9, 3.4489630225625*^9}, {3.44896308534375*^9, 
   3.44896308734375*^9}, {3.44896318121875*^9, 3.448963193078125*^9}, {
   3.466417665859375*^9, 3.46641766715625*^9}, {3.466417714421875*^9, 
   3.46641771671875*^9}, {3.46641881865625*^9, 3.466418820203125*^9}, {
   3.466419579421875*^9, 3.4664195850625*^9}, 3.467542076203125*^9, {
   3.46754647859375*^9, 3.467546532921875*^9}, {3.4677108134375*^9, 
   3.467710819703125*^9}, {3.467711313625*^9, 3.467711331859375*^9}, {
   3.4677118934375*^9, 3.467711951046875*^9}, {3.4677119819375*^9, 
   3.467711985390625*^9}, {3.467712023578125*^9, 3.46771202559375*^9}, {
   3.4677120564375*^9, 3.467712074328125*^9}, {3.467712126734375*^9, 
   3.467712128875*^9}, {3.4677121619375*^9, 3.46771219625*^9}, {
   3.467712258875*^9, 3.467712260296875*^9}, {3.467712413671875*^9, 
   3.46771241440625*^9}, {3.4677124835*^9, 3.467712508125*^9}, 
   3.4677125480625*^9, {3.467712602234375*^9, 3.46771261484375*^9}, {
   3.46771279490625*^9, 3.4677127980625*^9}, {3.46771288065625*^9, 
   3.467712880984375*^9}, {3.46771362490625*^9, 3.4677136295625*^9}, 
   3.468316535375*^9, {3.47721257484375*^9, 3.47721266775*^9}, {
   3.47721329071875*^9, 3.477213302515625*^9}, {3.47721338275*^9, 
   3.4772133874375*^9}, {3.4772134988125*^9, 3.477213518953125*^9}, {
   3.477213896171875*^9, 3.47721389784375*^9}, {3.477213997015625*^9, 
   3.4772140485*^9}, {3.477214588875*^9, 3.477214591140625*^9}, {
   3.4772149131875*^9, 3.477214928015625*^9}, {3.477215218515625*^9, 
   3.477215238890625*^9}, {3.4772153094375*^9, 3.477215325453125*^9}, 
   3.477215573265625*^9, {3.477217245109375*^9, 3.477217245640625*^9}, {
   3.47721850446875*^9, 3.477218505265625*^9}, {3.477220234796875*^9, 
   3.4772202359375*^9}, {3.477285950546875*^9, 3.477285960609375*^9}, {
   3.477286048359375*^9, 3.477286049625*^9}, {3.47728608384375*^9, 
   3.477286085234375*^9}, {3.477291434484375*^9, 3.477291444859375*^9}, {
   3.477291524890625*^9, 3.477291531875*^9}, {3.4772943875*^9, 
   3.477294389421875*^9}, {3.4772976694375*^9, 3.477297670859375*^9}, {
   3.477297837453125*^9, 3.477297852796875*^9}, 3.477312082578125*^9, {
   3.477312184359375*^9, 3.477312185296875*^9}, {3.477805319796875*^9, 
   3.477805339765625*^9}, {3.477805746515625*^9, 3.47780574940625*^9}, {
   3.477805894*^9, 3.4778058956875*^9}, {3.47780601725*^9, 
   3.477806024625*^9}, {3.47780607096875*^9, 3.477806087234375*^9}, {
   3.47780707775*^9, 3.477807078640625*^9}, {3.477810986109375*^9, 
   3.477811002125*^9}, {3.477811085859375*^9, 3.477811087140625*^9}, {
   3.477896594765625*^9, 3.4778966658125*^9}, {3.47789684465625*^9, 
   3.477896849125*^9}, {3.477916394484375*^9, 3.477916395296875*^9}, {
   3.478434729078125*^9, 3.478434744453125*^9}, {3.47851105415625*^9, 
   3.478511060484375*^9}, {3.478522000328125*^9, 3.4785220030625*^9}, {
   3.478522068734375*^9, 3.4785220715625*^9}, {3.47858229546875*^9, 
   3.478582317296875*^9}, {3.47858487025*^9, 3.47858487153125*^9}, {
   3.47858494325*^9, 3.478584943609375*^9}, {3.480418448984375*^9, 
   3.480418448984375*^9}, {3.480419580203125*^9, 3.480419631109375*^9}, {
   3.480422022890625*^9, 3.480422024828125*^9}, 3.480745031828125*^9, {
   3.48075060359375*^9, 3.480750624796875*^9}, 3.480753271171875*^9, {
   3.480929275765625*^9, 3.48092927625*^9}, 3.48092939575*^9, {
   3.480929608734375*^9, 3.480929669640625*^9}, {3.4809297523125*^9, 
   3.480929774515625*^9}, {3.48093068859375*^9, 3.4809306910625*^9}, {
   3.480931675515625*^9, 3.4809316783125*^9}, 3.481015057875*^9, {
   3.481275814296875*^9, 3.4812758785*^9}, {3.48128234828125*^9, 
   3.481282352328125*^9}, {3.48135857765625*^9, 3.481358579375*^9}, {
   3.4813600668125*^9, 3.481360067859375*^9}, {3.48255170090625*^9, 
   3.48255175021875*^9}, {3.482552291046875*^9, 3.482552293140625*^9}, 
   3.4825526626875*^9, {3.482553275578125*^9, 3.48255329275*^9}, 
   3.482553349453125*^9, {3.49846712790625*^9, 3.4984671405625*^9}, {
   3.49846773478125*^9, 3.498467759484375*^9}, 3.4984679415625*^9, {
   3.49846867453125*^9, 3.498468676234375*^9}, {3.4984687833125*^9, 
   3.498468787421875*^9}, {3.498469180421875*^9, 3.49846918175*^9}, {
   3.498469325171875*^9, 3.498469326296875*^9}, {3.49847310290625*^9, 
   3.498473126765625*^9}, {3.4984742475*^9, 3.4984742601875*^9}, {
   3.49847465115625*^9, 3.498474660671875*^9}, {3.4984747234375*^9, 
   3.4984747429375*^9}, {3.498474786890625*^9, 3.498474797421875*^9}, 
   3.498475037390625*^9, {3.503211014625*^9, 3.50321104190625*^9}, {
   3.5032110821875*^9, 3.503211083703125*^9}, {3.5032112453125*^9, 
   3.50321124728125*^9}, {3.503219796625*^9, 3.503219808*^9}, {
   3.503219865203125*^9, 3.503219875484375*^9}, {3.503219915328125*^9, 
   3.5032200906875*^9}, {3.50322013321875*^9, 3.5032203286875*^9}, {
   3.5032219128125*^9, 3.503221945609375*^9}, 3.503221983078125*^9, {
   3.503222102265625*^9, 3.50322211040625*^9}, 3.506865951703125*^9, {
   3.506940838078125*^9, 3.506940840734375*^9}, {3.506941752515625*^9, 
   3.506941759296875*^9}, {3.506941878859375*^9, 3.506941882828125*^9}, {
   3.50694207396875*^9, 3.50694207484375*^9}, 3.506942172390625*^9, {
   3.5069479283125*^9, 3.506947929421875*^9}, 3.507450184859375*^9, {
   3.5074502496875*^9, 3.50745026690625*^9}, {3.50745076059375*^9, 
   3.507450839328125*^9}, {3.507450888171875*^9, 3.50745093540625*^9}, 
   3.5074527805*^9, {3.5074535615625*^9, 3.507453561765625*^9}, 
   3.507456952078125*^9},
 Magnification->1.]
}, Open  ]],

Cell[CellGroupData[{

Cell["parameters", "Subsection",
 CellChangeTimes->{{3.44799450325*^9, 3.447994505953125*^9}, {
  3.503394745265625*^9, 3.503394757734375*^9}, {3.5069286255625*^9, 
  3.5069286264375*^9}},
 Magnification->1.],

Cell[BoxData[{
 StyleBox[
  RowBox[{
   RowBox[{"parassensitizing", "=", 
    RowBox[{"{", 
     RowBox[{
      RowBox[{"k3", "\[Rule]", "0.04"}], ",", 
      RowBox[{"k4", "\[Rule]", "0.001"}], ",", 
      RowBox[{"k5", "\[Rule]", "1"}], ",", 
      RowBox[{"k6", "\[Rule]", "0.005"}], ",", 
      RowBox[{"k8", "\[Rule]", "0.01"}], ",", 
      RowBox[{"k9", "\[Rule]", "0.002"}], ",", 
      RowBox[{"k10", "\[Rule]", "0.001"}], ",", 
      RowBox[{"k11", "\[Rule]", "1"}], ",", 
      RowBox[{"k12", "\[Rule]", "0.1"}], ",", 
      RowBox[{"k13", "\[Rule]", "0.0001"}], ",", 
      RowBox[{"k14", "\[Rule]", "0.002"}], ",", 
      RowBox[{"k15", "\[Rule]", "0.05"}], ",", 
      RowBox[{"k16", "\[Rule]", "0.007"}], ",", 
      RowBox[{"k17", "\[Rule]", "0.01"}], ",", 
      RowBox[{"k18", "\[Rule]", "0.05"}]}], "}"}]}], ";"}],
  Background->RGBColor[0.87, 0.94, 1]], "\[IndentingNewLine]", 
 RowBox[{
  RowBox[{
   StyleBox["parasnew",
    Background->RGBColor[1, 0.9, 0.8]], 
   StyleBox["=",
    Background->RGBColor[1, 0.9, 0.8]], 
   RowBox[{
    StyleBox["{",
     Background->RGBColor[1, 0.9, 0.8]], 
    RowBox[{
     StyleBox[
      RowBox[{"k19", "\[Rule]", "0.05"}],
      Background->RGBColor[1, 0.9, 0.8]], 
     StyleBox[",",
      Background->RGBColor[1, 0.9, 0.8]], 
     StyleBox[
      RowBox[{"k20", "\[Rule]", "0.001"}],
      Background->RGBColor[1, 0.9, 0.8]], 
     StyleBox[",",
      Background->RGBColor[1, 0.9, 0.8]], 
     StyleBox[
      RowBox[{"k21", "\[Rule]", "0.08"}],
      Background->RGBColor[1, 0.9, 0.8]], 
     StyleBox[",",
      Background->RGBColor[1, 0.9, 0.8]], 
     StyleBox[
      RowBox[{"k22", "\[Rule]", "0.8"}],
      Background->RGBColor[1, 0.9, 0.8]], 
     StyleBox[",",
      Background->RGBColor[1, 0.9, 0.8]], 
     StyleBox[
      RowBox[{"k23", "\[Rule]", "0.05"}],
      Background->RGBColor[1, 0.9, 0.8]], 
     StyleBox[",",
      Background->RGBColor[1, 0.9, 0.8]], 
     StyleBox[
      RowBox[{"k24", "\[Rule]", "0.4"}],
      Background->RGBColor[1, 0.9, 0.8]], 
     StyleBox[",",
      Background->RGBColor[1, 0.9, 0.8]], 
     StyleBox[
      RowBox[{"k25", "\[Rule]", "0.05"}],
      Background->RGBColor[1, 0.9, 0.8]], 
     StyleBox[",",
      Background->RGBColor[1, 0.9, 0.8]], 
     StyleBox[
      RowBox[{"k26", "\[Rule]", "0.05"}],
      Background->RGBColor[1, 0.9, 0.8]], 
     StyleBox[",",
      Background->RGBColor[1, 0.9, 0.8]], 
     StyleBox[
      RowBox[{"k27", "\[Rule]", "2"}],
      Background->RGBColor[1, 0.9, 0.8]], 
     StyleBox[",",
      Background->RGBColor[1, 0.9, 0.8]], 
     StyleBox[
      RowBox[{"k28", "\[Rule]", 
       RowBox[{"25", "*", "3600"}]}],
      Background->RGBColor[1, 0.9, 0.8]], 
     StyleBox[",",
      Background->RGBColor[1, 0.9, 0.8]], 
     StyleBox[
      RowBox[{"k30", "\[Rule]", "1"}],
      Background->RGBColor[1, 0.9, 0.8]], 
     StyleBox[",",
      Background->RGBColor[1, 0.9, 0.8]], 
     StyleBox[
      RowBox[{"k31", "\[Rule]", "0.1"}],
      Background->RGBColor[1, 0.9, 0.8]], 
     StyleBox[",",
      Background->RGBColor[1, 0.9, 0.8]], 
     StyleBox[
      RowBox[{"k32", "\[Rule]", "0.01"}],
      Background->RGBColor[1, 0.9, 0.8]], 
     StyleBox[",",
      Background->RGBColor[1, 0.9, 0.8]], 
     StyleBox[
      RowBox[{"k33", "\[Rule]", "2.0"}],
      Background->RGBColor[1, 0.9, 0.8]], ",", 
     StyleBox[
      RowBox[{"k34", "\[Rule]", "0.9"}],
      Background->RGBColor[1, 0.9, 0.8]], 
     StyleBox[",",
      Background->RGBColor[1, 0.9, 0.8]], 
     StyleBox[
      RowBox[{"k35", "\[Rule]", "0.015"}],
      Background->RGBColor[1, 0.9, 0.8]], 
     StyleBox[",",
      Background->RGBColor[1, 0.9, 0.8]], 
     StyleBox[
      RowBox[{"k36", "\[Rule]", "0.025"}],
      Background->RGBColor[1, 0.9, 0.8]], 
     StyleBox[",",
      Background->RGBColor[1, 0.9, 0.8]], 
     StyleBox[
      RowBox[{"k37", "\[Rule]", "0.045"}],
      Background->RGBColor[1, 0.9, 0.8]], 
     StyleBox[",",
      Background->RGBColor[1, 0.9, 0.8]], 
     StyleBox[
      RowBox[{"k38", "\[Rule]", "0.05"}],
      Background->RGBColor[1, 0.9, 0.8]], 
     StyleBox[",",
      Background->RGBColor[1, 0.9, 0.8]], 
     StyleBox[
      RowBox[{"k39", "\[Rule]", "0.8"}],
      Background->RGBColor[1, 0.9, 0.8]], 
     StyleBox[",",
      Background->RGBColor[1, 0.9, 0.8]], 
     StyleBox[
      RowBox[{"k40", "\[Rule]", "8"}],
      Background->RGBColor[1, 0.9, 0.8]], 
     StyleBox[",",
      Background->RGBColor[1, 0.9, 0.8]], 
     StyleBox[
      RowBox[{"k41", "\[Rule]", "0.008"}],
      Background->RGBColor[1, 0.9, 0.8]], 
     StyleBox[",",
      Background->RGBColor[1, 0.9, 0.8]], 
     StyleBox[
      RowBox[{"k42", "\[Rule]", "0.008"}],
      Background->RGBColor[1, 0.9, 0.8]], 
     StyleBox[",",
      Background->RGBColor[1, 0.9, 0.8]], 
     StyleBox[
      RowBox[{"k43", "\[Rule]", "0.001"}],
      Background->RGBColor[1, 0.9, 0.8]], 
     StyleBox[",",
      Background->RGBColor[1, 0.9, 0.8]], 
     StyleBox[
      RowBox[{"k44", "\[Rule]", "0.05"}],
      Background->RGBColor[1, 0.9, 0.8]], 
     StyleBox[",",
      Background->RGBColor[1, 0.9, 0.8]], 
     StyleBox[
      RowBox[{"k45", "\[Rule]", "0.05"}],
      Background->RGBColor[1, 0.9, 0.8]], 
     StyleBox[",",
      Background->RGBColor[1, 0.9, 0.8]], 
     StyleBox[
      RowBox[{"k46", "\[Rule]", "0.05"}],
      Background->RGBColor[1, 0.9, 0.8]], 
     StyleBox[",",
      Background->RGBColor[1, 0.9, 0.8]], 
     StyleBox[
      RowBox[{"k47", "\[Rule]", "0.005"}],
      Background->RGBColor[1, 0.9, 0.8]], 
     StyleBox[",",
      Background->RGBColor[1, 0.9, 0.8]], 
     StyleBox[
      RowBox[{"BHA", "\[Rule]", "inBHA"}],
      Background->RGBColor[1, 0.9, 0.8]], 
     StyleBox[",",
      Background->RGBColor[1, 0.9, 0.8]], 
     StyleBox[
      RowBox[{"aD", "\[Rule]", "inaD"}],
      Background->RGBColor[1, 0.9, 0.8]], 
     StyleBox[",",
      Background->RGBColor[1, 0.9, 0.8]], 
     StyleBox[" ",
      Background->RGBColor[1, 0.9, 0.8]], 
     StyleBox[
      RowBox[{"CHX", "\[Rule]", "inCHX"}],
      Background->RGBColor[1, 0.9, 0.8]]}], 
    StyleBox["}",
     Background->RGBColor[1, 0.9, 0.8]]}]}], 
  StyleBox[";",
   Background->RGBColor[1, 0.9, 0.8]]}], "\[IndentingNewLine]", 
 RowBox[{
  RowBox[{
   StyleBox["paraslipniacki",
    Background->RGBColor[0.88, 1, 0.88]], 
   StyleBox["=",
    Background->RGBColor[0.88, 1, 0.88]], 
   RowBox[{
    StyleBox["{",
     Background->RGBColor[0.88, 1, 0.88]], 
    RowBox[{
     StyleBox[
      RowBox[{"Na1", "\[Rule]", 
       RowBox[{"0.5", "*", "3600"}]}],
      Background->RGBColor[0.88, 1, 0.88]], 
     StyleBox[",",
      Background->RGBColor[0.88, 1, 0.88]], 
     StyleBox[
      RowBox[{"Na2", "\[Rule]", 
       RowBox[{"0.2", "*", "3600"}]}],
      Background->RGBColor[0.88, 1, 0.88]], 
     StyleBox[",",
      Background->RGBColor[0.88, 1, 0.88]], 
     StyleBox[
      RowBox[{"Nt1", "\[Rule]", 
       RowBox[{"0.1", "*", "3600"}]}],
      Background->RGBColor[0.88, 1, 0.88]], 
     StyleBox[",",
      Background->RGBColor[0.88, 1, 0.88]], 
     StyleBox[
      RowBox[{"Na3", "\[Rule]", 
       RowBox[{"1", "*", "3600"}]}],
      Background->RGBColor[0.88, 1, 0.88]], 
     StyleBox[",",
      Background->RGBColor[0.88, 1, 0.88]], 
     StyleBox[
      RowBox[{"Nt2", "\[Rule]", 
       RowBox[{"0.1", "*", "3600"}]}],
      Background->RGBColor[0.88, 1, 0.88]], 
     StyleBox[",",
      Background->RGBColor[0.88, 1, 0.88]], 
     StyleBox[
      RowBox[{"Nc1a", "\[Rule]", 
       RowBox[{"5", "*", 
        RowBox[{"10", "^", 
         RowBox[{"(", 
          RowBox[{"-", "7"}], ")"}]}], "*", "3600"}]}],
      Background->RGBColor[0.88, 1, 0.88]], 
     StyleBox[",",
      Background->RGBColor[0.88, 1, 0.88]], 
     StyleBox[
      RowBox[{"Nc2a", "\[Rule]", 
       RowBox[{"0", "*", "3600"}]}],
      Background->RGBColor[0.88, 1, 0.88]], 
     StyleBox[",",
      Background->RGBColor[0.88, 1, 0.88]], 
     StyleBox[
      RowBox[{"Nc3a", "\[Rule]", 
       RowBox[{"0.0004", "*", "3600"}]}],
      Background->RGBColor[0.88, 1, 0.88]], 
     StyleBox[",",
      Background->RGBColor[0.88, 1, 0.88]], 
     StyleBox[
      RowBox[{"Nc4a", "\[Rule]", 
       RowBox[{"0.5", "*", "3600"}]}],
      Background->RGBColor[0.88, 1, 0.88]], 
     StyleBox[",",
      Background->RGBColor[0.88, 1, 0.88]], 
     StyleBox[
      RowBox[{"Nc5a", "\[Rule]", 
       RowBox[{"0.0001", "*", "3600"}]}],
      Background->RGBColor[0.88, 1, 0.88]], 
     StyleBox[",",
      Background->RGBColor[0.88, 1, 0.88]], 
     StyleBox[
      RowBox[{"Nc6a", "\[Rule]", 
       RowBox[{"0.00002", "*", "3600"}]}],
      Background->RGBColor[0.88, 1, 0.88]], 
     StyleBox[",",
      Background->RGBColor[0.88, 1, 0.88]], 
     StyleBox[
      RowBox[{"Nc1", "\[Rule]", 
       RowBox[{"5", "*", 
        RowBox[{"10", "^", 
         RowBox[{"(", 
          RowBox[{"-", "7"}], ")"}]}], "*", "3600"}]}],
      Background->RGBColor[0.88, 1, 0.88]], 
     StyleBox[",",
      Background->RGBColor[0.88, 1, 0.88]], 
     StyleBox[
      RowBox[{"Nc2", "\[Rule]", 
       RowBox[{"0", "*", "3600"}]}],
      Background->RGBColor[0.88, 1, 0.88]], 
     StyleBox[",",
      Background->RGBColor[0.88, 1, 0.88]], 
     StyleBox[
      RowBox[{"Nc3", "\[Rule]", 
       RowBox[{"0.0004", "*", "3600"}]}],
      Background->RGBColor[0.88, 1, 0.88]], 
     StyleBox[",",
      Background->RGBColor[0.88, 1, 0.88]], 
     StyleBox[
      RowBox[{"Nc4", "\[Rule]", 
       RowBox[{"0.5", "*", "3600"}]}],
      Background->RGBColor[0.88, 1, 0.88]], 
     StyleBox[",",
      Background->RGBColor[0.88, 1, 0.88]], 
     StyleBox[" ",
      Background->RGBColor[0.88, 1, 0.88]], 
     StyleBox[
      RowBox[{"Nc5", "\[Rule]", 
       RowBox[{"0.0003", "*", "3600"}]}],
      Background->RGBColor[0.88, 1, 0.88]], 
     StyleBox[",",
      Background->RGBColor[0.88, 1, 0.88]], 
     StyleBox[
      RowBox[{"Nk1", "\[Rule]", 
       RowBox[{"0.0025", "*", "3600"}]}],
      Background->RGBColor[0.88, 1, 0.88]], 
     StyleBox[",",
      Background->RGBColor[0.88, 1, 0.88]], 
     StyleBox[
      RowBox[{"Nk2", "\[Rule]", 
       RowBox[{"0.1", "*", "3600"}]}],
      Background->RGBColor[0.88, 1, 0.88]], 
     StyleBox[",",
      Background->RGBColor[0.88, 1, 0.88]], 
     StyleBox[
      RowBox[{"Nk3", "\[Rule]", 
       RowBox[{"0.0015", "*", "3600"}]}],
      Background->RGBColor[0.88, 1, 0.88]], 
     StyleBox[",",
      Background->RGBColor[0.88, 1, 0.88]], 
     StyleBox[
      RowBox[{"Nkprod", "\[Rule]", 
       RowBox[{"0.000025", "*", "3600"}]}],
      Background->RGBColor[0.88, 1, 0.88]], 
     StyleBox[",",
      Background->RGBColor[0.88, 1, 0.88]], 
     StyleBox[
      RowBox[{"Nkdeg", "\[Rule]", 
       RowBox[{"0.000125", "*", "3600"}]}],
      Background->RGBColor[0.88, 1, 0.88]], 
     StyleBox[",",
      Background->RGBColor[0.88, 1, 0.88]], 
     StyleBox[
      RowBox[{"Nkv", "\[Rule]", "3.0"}],
      Background->RGBColor[1, 0.9, 0.8]], 
     StyleBox[
      RowBox[{"(*", 
       RowBox[{
        RowBox[{"cytoplasmic", " ", "to", " ", "nuclear", " ", "volume"}], 
        " ", "-", " ", 
        RowBox[{"adapted", " ", "to", " ", "hepatocytes"}]}], "*)"}],
      Background->RGBColor[1, 0.9, 0.8]], 
     StyleBox[",",
      Background->RGBColor[0.88, 1, 0.88]], 
     StyleBox[
      RowBox[{"Ni1", "\[Rule]", 
       RowBox[{"0.0025", "*", "3600"}]}],
      Background->RGBColor[0.88, 1, 0.88]], 
     StyleBox[",",
      Background->RGBColor[0.88, 1, 0.88]], 
     StyleBox[
      RowBox[{"Ne2a", "\[Rule]", 
       RowBox[{"0.01", "*", "3600"}]}],
      Background->RGBColor[0.88, 1, 0.88]], 
     StyleBox[",",
      Background->RGBColor[0.88, 1, 0.88]], 
     StyleBox[
      RowBox[{"Ni1a", "\[Rule]", 
       RowBox[{"0.001", "*", "3600"}]}],
      Background->RGBColor[0.88, 1, 0.88]], 
     StyleBox[",",
      Background->RGBColor[0.88, 1, 0.88]], 
     StyleBox[
      RowBox[{"Ne1a", "\[Rule]", 
       RowBox[{"0.0005", "*", "3600"}]}],
      Background->RGBColor[0.88, 1, 0.88]], 
     StyleBox[",",
      Background->RGBColor[0.88, 1, 0.88]], 
     StyleBox[
      RowBox[{"Nc1c", "\[Rule]", 
       RowBox[{"5", "*", 
        RowBox[{"10", "^", 
         RowBox[{"(", 
          RowBox[{"-", "7"}], ")"}]}], "*", "3600"}]}],
      Background->RGBColor[0.88, 1, 0.88]], 
     StyleBox[",",
      Background->RGBColor[0.88, 1, 0.88]], 
     StyleBox[
      RowBox[{"Nc2c", "\[Rule]", 
       RowBox[{"1", "*", 
        RowBox[{"10", "^", 
         RowBox[{"(", 
          RowBox[{"-", "4"}], ")"}]}], "*", "3600"}]}],
      Background->RGBColor[0.88, 1, 0.88]]}], 
    StyleBox["}",
     Background->RGBColor[0.88, 1, 0.88]]}]}], 
  StyleBox[";",
   Background->RGBColor[0.88, 1, 0.88]]}]}], "Input",
 CellChangeTimes->{{3.44799451196875*^9, 3.44799451228125*^9}, {
   3.4479945716875*^9, 3.447994571890625*^9}, {3.447994679609375*^9, 
   3.44799469278125*^9}, {3.448091290828125*^9, 3.448091322890625*^9}, {
   3.4480915238125*^9, 3.448091661609375*^9}, 3.448091804796875*^9, 
   3.44809189*^9, {3.448092133234375*^9, 3.448092162203125*^9}, {
   3.448099546671875*^9, 3.448099590484375*^9}, {3.448100170234375*^9, 
   3.4481001739375*^9}, 3.448100220234375*^9, 3.44810351546875*^9, {
   3.44810516925*^9, 3.448105262015625*^9}, {3.448105382*^9, 
   3.4481054291875*^9}, {3.448105471109375*^9, 3.448105471390625*^9}, 
   3.44810550725*^9, {3.44810556721875*^9, 3.4481055999375*^9}, {
   3.448105649921875*^9, 3.44810580065625*^9}, {3.448105844921875*^9, 
   3.448105881140625*^9}, {3.448106126203125*^9, 3.448106152359375*^9}, {
   3.448106571875*^9, 3.44810658596875*^9}, {3.448106648671875*^9, 
   3.448106659953125*^9}, {3.448107234359375*^9, 3.448107328875*^9}, {
   3.44810736871875*^9, 3.44810738678125*^9}, {3.44810758784375*^9, 
   3.44810760134375*^9}, 3.448107885265625*^9, 3.44810813584375*^9, 
   3.448108247*^9, {3.448108537421875*^9, 3.448108557765625*^9}, {
   3.448108588140625*^9, 3.448108649328125*^9}, {3.448108706265625*^9, 
   3.448108728734375*^9}, 3.448108774765625*^9, {3.448108826921875*^9, 
   3.44810884196875*^9}, {3.448108872984375*^9, 3.448108907234375*^9}, {
   3.44810899071875*^9, 3.448109001125*^9}, {3.448109039*^9, 
   3.448109049359375*^9}, {3.448276728953125*^9, 3.448276740921875*^9}, 
   3.448689473984375*^9, {3.44868960971875*^9, 3.44868963290625*^9}, {
   3.44868972465625*^9, 3.44868974465625*^9}, {3.44869084634375*^9, 
   3.448690847046875*^9}, 3.44869493871875*^9, {3.448695604625*^9, 
   3.448695677828125*^9}, {3.448695727046875*^9, 3.4486957534375*^9}, {
   3.448695827625*^9, 3.4486958466875*^9}, {3.448707328359375*^9, 
   3.448707359890625*^9}, {3.448959457046875*^9, 3.448959465359375*^9}, {
   3.44895988996875*^9, 3.4489598984375*^9}, {3.44896305384375*^9, 
   3.448963095125*^9}, {3.4489631430625*^9, 3.44896314484375*^9}, 
   3.448968707828125*^9, {3.448968803*^9, 3.4489688173125*^9}, 
   3.44896885584375*^9, {3.448973394609375*^9, 3.448973396109375*^9}, {
   3.448973467625*^9, 3.448973481609375*^9}, 3.4489735256875*^9, {
   3.4573433555625*^9, 3.45734337075*^9}, 3.466415505453125*^9, {
   3.46641554353125*^9, 3.466415560609375*^9}, 3.466415680796875*^9, 
   3.466415716015625*^9, 3.466415884375*^9, 3.46641593171875*^9, 
   3.46641612859375*^9, {3.466416176421875*^9, 3.46641620240625*^9}, {
   3.466416279375*^9, 3.466416285890625*^9}, {3.466416328625*^9, 
   3.46641635609375*^9}, {3.466416509171875*^9, 3.46641652065625*^9}, {
   3.466416632046875*^9, 3.4664166325*^9}, {3.46641666721875*^9, 
   3.4664166695*^9}, {3.466416704296875*^9, 3.466416706453125*^9}, {
   3.466416742546875*^9, 3.466416744375*^9}, {3.46641749890625*^9, 
   3.466417499921875*^9}, {3.466417675328125*^9, 3.4664176786875*^9}, 
   3.46641775184375*^9, {3.4664179596875*^9, 3.466417989046875*^9}, {
   3.46641855778125*^9, 3.466418558015625*^9}, 3.466418608078125*^9, {
   3.4664188345*^9, 3.466418845390625*^9}, {3.466418894765625*^9, 
   3.46641889503125*^9}, {3.46641892753125*^9, 3.466418936015625*^9}, {
   3.46641910084375*^9, 3.46641912909375*^9}, 3.46641946809375*^9, {
   3.46641958975*^9, 3.46641959771875*^9}, {3.4664198244375*^9, 
   3.466419838421875*^9}, {3.466419895625*^9, 3.466419903703125*^9}, {
   3.466419998921875*^9, 3.466420008453125*^9}, 3.46642013459375*^9, {
   3.466420291890625*^9, 3.4664202946875*^9}, {3.466420609703125*^9, 
   3.466420611328125*^9}, {3.46642069034375*^9, 3.466420692078125*^9}, 
   3.4664207319375*^9, 3.4664208513125*^9, {3.466421177125*^9, 
   3.466421183953125*^9}, {3.46642123*^9, 3.4664212551875*^9}, {
   3.46642136021875*^9, 3.4664213829375*^9}, 3.466421448421875*^9, 
   3.466421908046875*^9, 3.466421942125*^9, 3.46642211634375*^9, {
   3.466422257625*^9, 3.4664222579375*^9}, 3.46642229265625*^9, 
   3.466422343453125*^9, {3.4664226979375*^9, 3.466422724109375*^9}, {
   3.46642286790625*^9, 3.466422879171875*^9}, 3.467540969875*^9, {
   3.467541004046875*^9, 3.46754103196875*^9}, 3.46754170240625*^9, {
   3.467541783984375*^9, 3.467541805625*^9}, {3.4675418530625*^9, 
   3.467541878703125*^9}, 3.467542008390625*^9, {3.4675465438125*^9, 
   3.467546551046875*^9}, 3.467547575875*^9, {3.467547781578125*^9, 
   3.467547809015625*^9}, {3.467547844125*^9, 3.4675478453125*^9}, {
   3.467547903359375*^9, 3.467547904859375*^9}, 3.467548038078125*^9, {
   3.4675482414375*^9, 3.46754824246875*^9}, {3.467609534546875*^9, 
   3.467609559265625*^9}, {3.467622862203125*^9, 3.467622896046875*^9}, {
   3.467623495*^9, 3.467623497171875*^9}, {3.467623869015625*^9, 
   3.46762387071875*^9}, {3.46762418390625*^9, 3.4676243169375*^9}, 
   3.467625400265625*^9, 3.4676254409375*^9, 3.467626237171875*^9, {
   3.467626268125*^9, 3.46762629303125*^9}, {3.4676263393125*^9, 
   3.46762634203125*^9}, 3.4676265088125*^9, 3.467626540765625*^9, {
   3.467627159078125*^9, 3.467627205515625*^9}, {3.467627240125*^9, 
   3.46762725453125*^9}, {3.46771083828125*^9, 3.46771083946875*^9}, {
   3.4677118963125*^9, 3.46771194184375*^9}, 3.46771199153125*^9, 
   3.467712033421875*^9, {3.46771206396875*^9, 3.4677120775*^9}, 
   3.467712133109375*^9, 3.467712165265625*^9, {3.46771221253125*^9, 
   3.467712222421875*^9}, 3.467712279125*^9, 3.46771241671875*^9, {
   3.46771252740625*^9, 3.467712581859375*^9}, {3.46771262571875*^9, 
   3.467712659171875*^9}, {3.46771271878125*^9, 3.46771274*^9}, {
   3.467713349125*^9, 3.467713349296875*^9}, {3.467714105796875*^9, 
   3.467714127828125*^9}, 3.467714168875*^9, 3.467714241171875*^9, {
   3.4677148159375*^9, 3.46771488590625*^9}, {3.4677150984375*^9, 
   3.467715120109375*^9}, {3.46771520021875*^9, 3.4677152144375*^9}, 
   3.467715263609375*^9, 3.4677156831875*^9, 3.467715774*^9, 
   3.467966248515625*^9, {3.467966319265625*^9, 3.46796634765625*^9}, {
   3.4679663828125*^9, 3.46796640534375*^9}, 3.467966443375*^9, {
   3.467966564515625*^9, 3.467966585296875*^9}, {3.477206705109375*^9, 
   3.477206708171875*^9}, {3.477212682046875*^9, 3.477212709984375*^9}, {
   3.477213432078125*^9, 3.477213442796875*^9}, {3.477213555421875*^9, 
   3.47721356403125*^9}, {3.47721365028125*^9, 3.47721365128125*^9}, {
   3.4772146173125*^9, 3.47721462865625*^9}, {3.477215317375*^9, 
   3.477215320546875*^9}, {3.477216178171875*^9, 3.477216203609375*^9}, {
   3.477216240296875*^9, 3.477216291828125*^9}, {3.477216374421875*^9, 
   3.477216412875*^9}, {3.477216977390625*^9, 3.477217039296875*^9}, {
   3.477217123484375*^9, 3.477217124734375*^9}, {3.47721748884375*^9, 
   3.477217495484375*^9}, {3.47721843975*^9, 3.47721844434375*^9}, {
   3.477218854578125*^9, 3.477218858015625*^9}, {3.477219268671875*^9, 
   3.477219269390625*^9}, {3.4772194388125*^9, 3.477219517015625*^9}, {
   3.4772202405625*^9, 3.477220248015625*^9}, 3.47722030671875*^9, 
   3.477228003046875*^9, {3.477228041421875*^9, 3.47722804165625*^9}, {
   3.4772861100625*^9, 3.477286113671875*^9}, {3.477291546671875*^9, 
   3.477291549734375*^9}, {3.47729247928125*^9, 3.47729247940625*^9}, 
   3.477292540734375*^9, {3.47729260646875*^9, 3.477292606828125*^9}, 
   3.4772928586875*^9, {3.4772946413125*^9, 3.47729464909375*^9}, 
   3.47729647371875*^9, {3.477297075296875*^9, 3.477297117796875*^9}, {
   3.477297149140625*^9, 3.47729719*^9}, 3.477297271109375*^9, {
   3.4772978586875*^9, 3.477297864765625*^9}, {3.477302451640625*^9, 
   3.47730247865625*^9}, {3.47730256628125*^9, 3.477302594796875*^9}, 
   3.477302651375*^9, 3.47730316359375*^9, {3.47730323875*^9, 
   3.477303238984375*^9}, 3.477303279984375*^9, {3.47731192203125*^9, 
   3.47731194825*^9}, 3.477805684453125*^9, {3.47780590184375*^9, 
   3.47780591275*^9}, {3.47780614490625*^9, 3.477806152328125*^9}, {
   3.47780708859375*^9, 3.47780709328125*^9}, 3.4778072041875*^9, 
   3.47780724346875*^9, 3.477826696984375*^9, {3.47782674071875*^9, 
   3.4778267840625*^9}, {3.477826908140625*^9, 3.477826934875*^9}, {
   3.4778968575625*^9, 3.477896878046875*^9}, 3.477897289953125*^9, {
   3.477897528671875*^9, 3.477897554*^9}, 3.477901570484375*^9, {
   3.477901628359375*^9, 3.477901657921875*^9}, 3.477916402109375*^9, 
   3.47791696321875*^9, {3.477917147796875*^9, 3.477917148859375*^9}, 
   3.478264128765625*^9, 3.4784341576875*^9, {3.478434213328125*^9, 
   3.478434213671875*^9}, {3.478434333140625*^9, 3.47843433740625*^9}, {
   3.478434371234375*^9, 3.478434372046875*^9}, {3.478434918171875*^9, 
   3.47843492190625*^9}, 3.47843500609375*^9, {3.478509528*^9, 
   3.478509540765625*^9}, {3.478509599640625*^9, 3.4785096025625*^9}, {
   3.47850975625*^9, 3.478509758875*^9}, 3.478511145640625*^9, {
   3.47851118509375*^9, 3.478511187421875*^9}, 3.478511354671875*^9, {
   3.478511448328125*^9, 3.478511452828125*^9}, {3.47851959984375*^9, 
   3.478519600078125*^9}, {3.4785199580625*^9, 3.47851997128125*^9}, 
   3.478520084421875*^9, 3.47852016421875*^9, {3.47852022996875*^9, 
   3.478520230234375*^9}, 3.478520287265625*^9, 3.478520328984375*^9, {
   3.47852048284375*^9, 3.478520491828125*^9}, 3.478520538375*^9, {
   3.4785207375625*^9, 3.47852074171875*^9}, {3.47852083053125*^9, 
   3.47852083128125*^9}, {3.4785209436875*^9, 3.47852094459375*^9}, 
   3.478521005796875*^9, {3.478521045953125*^9, 3.47852104684375*^9}, 
   3.478521260984375*^9, {3.47852130946875*^9, 3.478521309625*^9}, {
   3.478521357984375*^9, 3.47852135859375*^9}, 3.478521532640625*^9, {
   3.47852157496875*^9, 3.478521576671875*^9}, 3.478521669*^9, 
   3.478521802671875*^9, 3.478521863859375*^9, 3.478521913578125*^9, {
   3.478522177609375*^9, 3.47852217975*^9}, {3.47852227303125*^9, 
   3.47852227484375*^9}, {3.47852235328125*^9, 3.478522355234375*^9}, 
   3.47852242346875*^9, 3.4785225986875*^9, 3.4785227755*^9, {
   3.478523182078125*^9, 3.478523184515625*^9}, {3.478523270625*^9, 
   3.4785232720625*^9}, {3.47858232325*^9, 3.478582327921875*^9}, {
   3.478582358421875*^9, 3.478582361046875*^9}, {3.47858243625*^9, 
   3.478582441015625*^9}, {3.478582514921875*^9, 3.47858252240625*^9}, 
   3.478582560265625*^9, 3.4785830074375*^9, {3.478583781234375*^9, 
   3.4785837814375*^9}, 3.478583885015625*^9, 3.478583946828125*^9, 
   3.47858459021875*^9, 3.478584654421875*^9, {3.47858503275*^9, 
   3.47858503390625*^9}, {3.478585077734375*^9, 3.47858507884375*^9}, 
   3.478585197984375*^9, 3.47858524290625*^9, 3.4785853620625*^9, 
   3.478585417140625*^9, 3.478585747203125*^9, 3.478585880921875*^9, 
   3.47858599075*^9, 3.478586148671875*^9, 3.478586231703125*^9, 
   3.478586277546875*^9, 3.478595449578125*^9, 3.478595500796875*^9, 
   3.47859556115625*^9, 3.478596873359375*^9, 3.478601733046875*^9, 
   3.47860181696875*^9, {3.478601847109375*^9, 3.47860184903125*^9}, 
   3.47860200053125*^9, 3.4786022125625*^9, {3.47860232996875*^9, 
   3.478602339828125*^9}, 3.4786024875625*^9, 3.478602566875*^9, {
   3.480417948796875*^9, 3.48041795328125*^9}, {3.480419640734375*^9, 
   3.480419652046875*^9}, 3.480737812*^9, 3.48073787190625*^9, 
   3.48073793534375*^9, 3.480749040625*^9, 3.480753121234375*^9, 
   3.480753200125*^9, 3.480753313140625*^9, 3.480755713359375*^9, {
   3.480755817609375*^9, 3.4807558198125*^9}, {3.4807559093125*^9, 
   3.480755926078125*^9}, {3.480756028953125*^9, 3.4807560326875*^9}, {
   3.480756332609375*^9, 3.48075633871875*^9}, 3.48075654615625*^9, {
   3.480757226421875*^9, 3.480757227265625*^9}, 3.480757777421875*^9, 
   3.480757929890625*^9, {3.480758011359375*^9, 3.48075801146875*^9}, {
   3.480759155125*^9, 3.480759155296875*^9}, {3.480759213375*^9, 
   3.480759214078125*^9}, {3.4807593579375*^9, 3.48075935809375*^9}, 
   3.480759554390625*^9, 3.48075990465625*^9, 3.480765792671875*^9, {
   3.48076589765625*^9, 3.480765897984375*^9}, 3.480766013796875*^9, 
   3.4807664258125*^9, {3.480820978671875*^9, 3.48082097871875*^9}, 
   3.480821193375*^9, {3.480821452296875*^9, 3.48082145290625*^9}, {
   3.48082261665625*^9, 3.48082261684375*^9}, {3.480822683703125*^9, 
   3.48082268378125*^9}, 3.480823638828125*^9, {3.480824026140625*^9, 
   3.480824028015625*^9}, 3.480826833984375*^9, {3.480826923125*^9, 
   3.4808269264375*^9}, 3.4808270105625*^9, 3.48082711090625*^9, 
   3.480827187359375*^9, 3.480827480953125*^9, 3.480827570984375*^9, 
   3.48082763584375*^9, 3.48082773975*^9, 3.4808279385625*^9, 
   3.480828014046875*^9, 3.480828139171875*^9, 3.480828209296875*^9, 
   3.480828357703125*^9, 3.480828445375*^9, 3.48082990540625*^9, 
   3.480830001125*^9, 3.48083005021875*^9, {3.480830344421875*^9, 
   3.48083034465625*^9}, 3.480830414140625*^9, {3.480929832015625*^9, 
   3.48092984259375*^9}, 3.48093168209375*^9, 3.48093343115625*^9, 
   3.48093364846875*^9, {3.481003685265625*^9, 3.48100368828125*^9}, {
   3.481003819609375*^9, 3.481003820515625*^9}, 3.481003967171875*^9, 
   3.481004536796875*^9, {3.481004732546875*^9, 3.481004732875*^9}, {
   3.481004810125*^9, 3.48100481028125*^9}, 3.481016350296875*^9, 
   3.481016987453125*^9, 3.481020618984375*^9, {3.48102081359375*^9, 
   3.481020813796875*^9}, {3.4812823564375*^9, 3.481282366046875*^9}, 
   3.4812831218125*^9, {3.48128320371875*^9, 3.481283205984375*^9}, 
   3.481283716125*^9, 3.481285023109375*^9, 3.48128508240625*^9, 
   3.481351996359375*^9, {3.481352290046875*^9, 3.481352290171875*^9}, 
   3.48135236203125*^9, 3.48135564890625*^9, 3.481355908640625*^9, {
   3.481356027609375*^9, 3.481356027765625*^9}, {3.481356145921875*^9, 
   3.481356148234375*^9}, {3.481356242171875*^9, 3.481356242328125*^9}, {
   3.48135858340625*^9, 3.4813586045625*^9}, 3.48135976684375*^9, {
   3.48136007078125*^9, 3.4813600953125*^9}, {3.481360326734375*^9, 
   3.4813603274375*^9}, 3.48136046525*^9, 3.48136059434375*^9, 
   3.4813607558125*^9, 3.48136167203125*^9, 3.481361824890625*^9, 
   3.48136299721875*^9, 3.4813632988125*^9, 3.48136336553125*^9, 
   3.481363440171875*^9, {3.481363504484375*^9, 3.481363530078125*^9}, 
   3.481363644046875*^9, {3.481363839109375*^9, 3.481363839984375*^9}, 
   3.481363964609375*^9, 3.4813641090625*^9, {3.48136416684375*^9, 
   3.48136416953125*^9}, {3.481364399859375*^9, 3.4813644184375*^9}, 
   3.481364474203125*^9, 3.48136454096875*^9, 3.481364598625*^9, 
   3.481364740890625*^9, {3.48136491378125*^9, 3.48136491571875*^9}, 
   3.4813649636875*^9, {3.48136501359375*^9, 3.48136501553125*^9}, 
   3.4813650880625*^9, {3.481365162125*^9, 3.481365162796875*^9}, 
   3.481365254546875*^9, 3.4813658956875*^9, 3.48136594840625*^9, 
   3.481366000421875*^9, {3.481366109265625*^9, 3.4813661095*^9}, 
   3.481366152234375*^9, 3.48136622*^9, 3.48136654840625*^9, 
   3.481366646109375*^9, {3.4813667105625*^9, 3.481366710765625*^9}, 
   3.4813669221875*^9, 3.481366976296875*^9, 3.481627050140625*^9, 
   3.481627113484375*^9, 3.48162717890625*^9, 3.481627315578125*^9, 
   3.481627424546875*^9, {3.481868469765625*^9, 3.481868471671875*^9}, {
   3.48186853965625*^9, 3.481868541875*^9}, {3.481868607890625*^9, 
   3.481868609828125*^9}, {3.481871655015625*^9, 3.481871657078125*^9}, 
   3.481871773046875*^9, 3.481872015359375*^9, 3.4818721928125*^9, {
   3.4818722753125*^9, 3.4818722754375*^9}, 3.48187233184375*^9, {
   3.481874490125*^9, 3.481874491578125*^9}, {3.481874675640625*^9, 
   3.48187467834375*^9}, {3.481874879109375*^9, 3.481874904859375*^9}, {
   3.481875327703125*^9, 3.481875335609375*^9}, {3.48187612746875*^9, 
   3.481876127796875*^9}, 3.481877560171875*^9, 3.481877713109375*^9, 
   3.48196623271875*^9, {3.48196734821875*^9, 3.481967364296875*^9}, {
   3.481967436921875*^9, 3.481967440921875*^9}, 3.481969815109375*^9, 
   3.481971452109375*^9, 3.48197202171875*^9, 3.48197236628125*^9, 
   3.481972485984375*^9, {3.481972907359375*^9, 3.48197290759375*^9}, {
   3.481973265171875*^9, 3.4819732714375*^9}, {3.48197349715625*^9, 
   3.48197350175*^9}, 3.4819744825*^9, 3.481974570296875*^9, 
   3.481974700078125*^9, 3.48197480828125*^9, 3.48203631125*^9, 
   3.48203637721875*^9, {3.482036485203125*^9, 3.48203648940625*^9}, 
   3.48203659715625*^9, 3.482036703046875*^9, {3.48203717246875*^9, 
   3.482037182328125*^9}, 3.482037715625*^9, 3.482038116046875*^9, {
   3.482038210734375*^9, 3.48203821090625*^9}, {3.4820383701875*^9, 
   3.482038380078125*^9}, {3.482038654265625*^9, 3.4820386565625*^9}, {
   3.482038886125*^9, 3.482038890671875*^9}, 3.48203944734375*^9, 
   3.4820395799375*^9, {3.482039779921875*^9, 3.4820397805625*^9}, {
   3.482060961609375*^9, 3.482061004234375*^9}, {3.48206170878125*^9, 
   3.482061710453125*^9}, 3.482061911140625*^9, 3.4820620386875*^9, 
   3.482121092296875*^9, 3.482122711953125*^9, {3.48212280309375*^9, 
   3.482122803265625*^9}, 3.482122906453125*^9, 3.482123136953125*^9, 
   3.482123251421875*^9, 3.482123443140625*^9, 3.48212353975*^9, 
   3.482123599609375*^9, {3.48212373490625*^9, 3.48212373515625*^9}, 
   3.48212380146875*^9, 3.482123852921875*^9, {3.4821239681875*^9, 
   3.482123968328125*^9}, {3.4821241534375*^9, 3.482124153640625*^9}, {
   3.482124214953125*^9, 3.482124215203125*^9}, 3.482124326234375*^9, {
   3.482124498890625*^9, 3.482124499671875*^9}, 3.482124670140625*^9, 
   3.4821247946875*^9, {3.4821248684375*^9, 3.48212486853125*^9}, {
   3.4821253080625*^9, 3.482125314796875*^9}, {3.4821253903125*^9, 
   3.4821253938125*^9}, 3.48212545775*^9, 3.482125529*^9, 
   3.482125590078125*^9, 3.482125653984375*^9, 3.4821257334375*^9, 
   3.482125794453125*^9, 3.482125861921875*^9, 3.482126005546875*^9, 
   3.482126070515625*^9, 3.482126136875*^9, 3.482126194640625*^9, {
   3.483099151734375*^9, 3.483099151984375*^9}, 3.483099551640625*^9, {
   3.4831000160625*^9, 3.483100016171875*^9}, {3.491813703296875*^9, 
   3.491813707671875*^9}, {3.491813800171875*^9, 3.491813827375*^9}, {
   3.4918142335*^9, 3.49181423565625*^9}, {3.498467380359375*^9, 
   3.498467409875*^9}, 3.4984674783125*^9, {3.498467790921875*^9, 
   3.4984677946875*^9}, {3.498469331171875*^9, 3.498469347640625*^9}, {
   3.498471528390625*^9, 3.4984715296875*^9}, 3.498471661859375*^9, {
   3.498471960578125*^9, 3.4984719608125*^9}, 3.4984721181875*^9, {
   3.498472519328125*^9, 3.49847254625*^9}, 3.4984761458125*^9, 
   3.49847628871875*^9, 3.5012357254375*^9, 3.501235806359375*^9, 
   3.501235857703125*^9, {3.50123762609375*^9, 3.501237657484375*^9}, {
   3.501237832109375*^9, 3.50123783225*^9}, 3.50123803446875*^9, {
   3.5012390289375*^9, 3.5012390529375*^9}, {3.501239746359375*^9, 
   3.50123974821875*^9}, {3.50123977953125*^9, 3.501239905*^9}, {
   3.50124007146875*^9, 3.501240071703125*^9}, {3.501245096890625*^9, 
   3.501245100265625*^9}, {3.501245226859375*^9, 3.50124522765625*^9}, 
   3.50124528075*^9, 3.501245445171875*^9, 3.50124547834375*^9, 
   3.501245867375*^9, 3.50124622890625*^9, 3.501246342140625*^9, {
   3.501246393015625*^9, 3.5012463933125*^9}, 3.501246582640625*^9, 
   3.50124684465625*^9, 3.501246950796875*^9, 3.503141588828125*^9, 
   3.503143045046875*^9, {3.50320958390625*^9, 3.503209587765625*^9}, 
   3.503209684234375*^9, {3.50321220990625*^9, 3.503212346421875*^9}, {
   3.50321238821875*^9, 3.50321246303125*^9}, {3.503220393671875*^9, 
   3.503220482296875*^9}, 3.503221810859375*^9, {3.503222225515625*^9, 
   3.503222230046875*^9}, 3.50339288715625*^9, {3.50339390796875*^9, 
   3.50339390828125*^9}, {3.5033939626875*^9, 3.503393966359375*^9}, {
   3.5068660739375*^9, 3.506866081953125*^9}, {3.50692760446875*^9, 
   3.50692768103125*^9}, {3.50693561575*^9, 3.50693566334375*^9}, {
   3.50693576871875*^9, 3.506935896515625*^9}, {3.50693596240625*^9, 
   3.50693600740625*^9}, {3.5069360765*^9, 3.50693611496875*^9}, 
   3.506936148125*^9, 3.506941457390625*^9, 3.506941541203125*^9, 
   3.5069416145*^9, {3.506941722484375*^9, 3.506941723109375*^9}, {
   3.507038498296875*^9, 3.507038498625*^9}, 3.50703865834375*^9, {
   3.507038713890625*^9, 3.507038716078125*^9}, 3.507039445640625*^9, 
   3.50745017334375*^9, 3.507450235515625*^9, 3.5074502734375*^9, {
   3.50745078790625*^9, 3.507450800015625*^9}, {3.507450968140625*^9, 
   3.5074510471875*^9}, 3.50746648684375*^9, {3.5074665305625*^9, 
   3.507466551890625*^9}, {3.507466838640625*^9, 3.507466874203125*^9}, 
   3.507466916796875*^9, {3.507539373484375*^9, 3.507539420359375*^9}, 
   3.507540610671875*^9, {3.50754098209375*^9, 3.50754102790625*^9}, {
   3.50754116325*^9, 3.507541166390625*^9}, 3.507541306078125*^9, {
   3.507541409640625*^9, 3.50754141009375*^9}, 3.50754425915625*^9, 
   3.50754452*^9, 3.50754476925*^9, 3.507545313125*^9, 3.507545697125*^9, 
   3.507555980296875*^9, {3.50755604725*^9, 3.50755608840625*^9}, 
   3.50755702621875*^9, 3.507557137890625*^9, {3.507636422562438*^9, 
   3.5076364229373755`*^9}, {3.507636560148915*^9, 3.5076366346052732`*^9}},
 Magnification->1.]
}, Open  ]],

Cell[CellGroupData[{

Cell["calculation of initial conditions for the Lipniacki model", "Subsection",
 CellChangeTimes->{{3.503389504*^9, 3.503389521859375*^9}},
 Magnification->1.],

Cell["\<\
 Initial condition set to zero for each molecule. NF - kB is given in \
cytoplasmic complex (IkBa | NFkB). Calculation of the steady state values of \
the unstimulated (tr -> 0) model.\
\>", "Text",
 CellChangeTimes->{{3.503392395078125*^9, 3.50339240546875*^9}, {
   3.503393057015625*^9, 3.503393090859375*^9}, 3.507356367671875*^9},
 Magnification->1.],

Cell[CellGroupData[{

Cell[BoxData[{
 StyleBox[
  RowBox[{
   RowBox[{
    RowBox[{"NF", "=", "0.06"}], ";"}], " ", 
   RowBox[{"(*", 
    RowBox[{"total", " ", "amount", " ", "of", " ", "NFkB"}], "*)"}]}],
  Background->RGBColor[0.88, 1, 0.88]], "\[IndentingNewLine]", 
 StyleBox[
  RowBox[{
   RowBox[{"Nstates", "=", 
    RowBox[{"{", 
     RowBox[{
      RowBox[{"IKKn", "[", "t", "]"}], ",", 
      RowBox[{"IKKa", "[", "t", "]"}], ",", 
      RowBox[{"IKKi", "[", "t", "]"}], ",", 
      RowBox[{"IKKaIkBa", "[", "t", "]"}], ",", 
      RowBox[{"IKKaIkBaNFkB", "[", "t", "]"}], ",", 
      RowBox[{"NFkB", "[", "t", "]"}], ",", 
      RowBox[{"NFkBn", "[", "t", "]"}], ",", 
      RowBox[{"A20", "[", "t", "]"}], ",", 
      RowBox[{"A20t", "[", "t", "]"}], ",", 
      RowBox[{"IkBa", "[", "t", "]"}], ",", 
      RowBox[{"IkBan", "[", "t", "]"}], ",", 
      RowBox[{"IkBat", "[", "t", "]"}], ",", 
      RowBox[{"IkBaNFkB", "[", "t", "]"}], ",", 
      RowBox[{"IkBanNFkBn", "[", "t", "]"}], ",", 
      RowBox[{"PmRNA", "[", "t", "]"}]}], "}"}]}], ";"}],
  Background->RGBColor[0.88, 1, 0.88]], "\[IndentingNewLine]", 
 StyleBox[
  RowBox[{
   RowBox[{"lipniacki", "=", 
    RowBox[{
     RowBox[{"{", 
      RowBox[{
       RowBox[{
        RowBox[{
         RowBox[{"IKKn", "'"}], "[", "t", "]"}], "\[Equal]", 
        RowBox[{"Nkprod", "-", 
         RowBox[{"Nkdeg", " ", 
          RowBox[{"IKKn", "[", "t", "]"}]}], "-", 
         RowBox[{"tr", " ", "*", "Nk1", " ", 
          RowBox[{"IKKn", "[", "t", "]"}]}]}]}], ",", 
       RowBox[{
        RowBox[{
         RowBox[{"IKKa", "'"}], "[", "t", "]"}], "\[Equal]", 
        RowBox[{
         RowBox[{"tr", " ", "*", "Nk1", " ", 
          RowBox[{"IKKn", "[", "t", "]"}]}], " ", "-", " ", 
         RowBox[{"Nk3", " ", 
          RowBox[{"IKKa", "[", "t", "]"}]}], " ", "-", " ", 
         RowBox[{"tr", "*", " ", "Nk2", " ", 
          RowBox[{"IKKa", "[", "t", "]"}], "*", 
          RowBox[{"A20", "[", "t", "]"}]}], " ", "-", " ", 
         RowBox[{"Nkdeg", " ", 
          RowBox[{"IKKa", "[", "t", "]"}]}], " ", "-", " ", 
         RowBox[{"Na2", " ", 
          RowBox[{"IKKa", "[", "t", "]"}], "*", 
          RowBox[{"IkBa", "[", "t", "]"}]}], " ", "+", " ", 
         RowBox[{"Nt1", " ", 
          RowBox[{"IKKaIkBa", "[", "t", "]"}]}], " ", "-", " ", 
         RowBox[{"Na3", " ", 
          RowBox[{"IKKa", "[", "t", "]"}], "*", 
          RowBox[{"IkBaNFkB", "[", "t", "]"}]}], "+", " ", 
         RowBox[{"Nt2", " ", 
          RowBox[{"IKKaIkBaNFkB", "[", "t", "]"}]}]}]}], ",", 
       RowBox[{
        RowBox[{
         RowBox[{"IKKi", "'"}], "[", "t", "]"}], "\[Equal]", 
        RowBox[{
         RowBox[{"Nk3", " ", 
          RowBox[{"IKKa", "[", "t", "]"}]}], " ", "+", " ", 
         RowBox[{"tr", "*", " ", "Nk2", " ", 
          RowBox[{"IKKa", "[", "t", "]"}], "*", 
          RowBox[{"A20", "[", "t", "]"}]}], " ", "-", " ", 
         RowBox[{"Nkdeg", " ", 
          RowBox[{"IKKi", "[", "t", "]"}]}]}]}], ",", 
       RowBox[{
        RowBox[{
         RowBox[{"IKKaIkBa", "'"}], "[", "t", "]"}], "\[Equal]", 
        RowBox[{
         RowBox[{"Na2", " ", 
          RowBox[{"IKKa", "[", "t", "]"}], " ", 
          RowBox[{"IkBa", "[", "t", "]"}]}], " ", "-", " ", 
         RowBox[{"Nt1", " ", 
          RowBox[{"IKKaIkBa", "[", "t", "]"}]}]}]}], ",", 
       "\[IndentingNewLine]", 
       RowBox[{
        RowBox[{
         RowBox[{"IKKaIkBaNFkB", "'"}], "[", "t", "]"}], "\[Equal]", 
        RowBox[{
         RowBox[{"Na3", " ", 
          RowBox[{"IKKa", "[", "t", "]"}], " ", 
          RowBox[{"IkBaNFkB", "[", "t", "]"}]}], " ", "-", " ", 
         RowBox[{"Nt2", " ", 
          RowBox[{"IKKaIkBaNFkB", "[", "t", "]"}]}]}]}], ",", 
       RowBox[{
        RowBox[{
         RowBox[{"NFkB", "'"}], "[", "t", "]"}], "\[Equal]", 
        RowBox[{
         RowBox[{"Nc6a", " ", 
          RowBox[{"IkBaNFkB", "[", "t", "]"}]}], "-", 
         RowBox[{"Na1", " ", 
          RowBox[{"NFkB", "[", "t", "]"}], " ", 
          RowBox[{"IkBa", "[", "t", "]"}]}], " ", "+", " ", 
         RowBox[{"Nt2", " ", 
          RowBox[{"IKKaIkBaNFkB", "[", "t", "]"}]}], " ", "-", " ", 
         RowBox[{"Ni1", " ", 
          RowBox[{"NFkB", "[", "t", "]"}]}]}]}], ",", 
       RowBox[{
        RowBox[{
         RowBox[{"NFkBn", "'"}], "[", "t", "]"}], "\[Equal]", 
        RowBox[{
         RowBox[{"Ni1", " ", "Nkv", " ", 
          RowBox[{"NFkB", "[", "t", "]"}]}], "-", 
         RowBox[{"Na1", " ", 
          RowBox[{"IkBan", "[", "t", "]"}], " ", 
          RowBox[{"NFkBn", "[", "t", "]"}]}]}]}], ",", 
       RowBox[{
        RowBox[{
         RowBox[{"A20", "'"}], "[", "t", "]"}], "\[Equal]", 
        RowBox[{
         RowBox[{"Nc4", " ", 
          RowBox[{"A20t", "[", "t", "]"}]}], "-", 
         RowBox[{"Nc5", " ", 
          RowBox[{"A20", "[", "t", "]"}]}]}]}], ",", 
       RowBox[{
        RowBox[{
         RowBox[{"A20t", "'"}], "[", "t", "]"}], "\[Equal]", " ", 
        RowBox[{"Nc2", "+", 
         RowBox[{"Nc1", " ", 
          RowBox[{"NFkBn", "[", "t", "]"}]}], "-", " ", 
         RowBox[{"Nc3", " ", 
          RowBox[{"A20t", "[", "t", "]"}]}]}]}], ",", 
       RowBox[{
        RowBox[{
         RowBox[{"IkBa", "'"}], "[", "t", "]"}], "\[Equal]", 
        RowBox[{
         RowBox[{
          RowBox[{"-", "Na2"}], " ", 
          RowBox[{"IKKa", "[", "t", "]"}], " ", 
          RowBox[{"IkBa", "[", "t", "]"}]}], " ", "-", " ", 
         RowBox[{"Na1", " ", 
          RowBox[{"IkBa", "[", "t", "]"}], " ", 
          RowBox[{"NFkB", "[", "t", "]"}]}], " ", "+", " ", 
         RowBox[{"Nc4a", " ", 
          RowBox[{"IkBat", "[", "t", "]"}]}], " ", "-", " ", 
         RowBox[{"Nc5a", " ", 
          RowBox[{"IkBa", "[", "t", "]"}]}], " ", "-", " ", 
         RowBox[{"Ni1a", " ", 
          RowBox[{"IkBa", "[", "t", "]"}]}], " ", "+", " ", 
         RowBox[{"Ne1a", " ", 
          RowBox[{"IkBan", "[", "t", "]"}]}]}]}], ",", 
       RowBox[{
        RowBox[{
         RowBox[{"IkBan", "'"}], "[", "t", "]"}], "\[Equal]", " ", 
        RowBox[{
         RowBox[{
          RowBox[{"-", "Na1"}], " ", 
          RowBox[{"IkBan", "[", "t", "]"}], " ", 
          RowBox[{"NFkBn", "[", "t", "]"}]}], " ", "+", " ", 
         RowBox[{"Ni1a", " ", "Nkv", " ", 
          RowBox[{"IkBa", "[", "t", "]"}]}], " ", "-", " ", 
         RowBox[{"Ne1a", " ", "Nkv", " ", 
          RowBox[{"IkBan", "[", "t", "]"}]}]}]}], ",", 
       RowBox[{
        RowBox[{
         RowBox[{"IkBat", "'"}], "[", "t", "]"}], "\[Equal]", 
        RowBox[{"Nc2a", "+", 
         RowBox[{"Nc1a", " ", 
          RowBox[{"NFkBn", "[", "t", "]"}]}], "-", " ", 
         RowBox[{"Nc3a", " ", 
          RowBox[{"IkBat", "[", "t", "]"}]}]}]}], ",", 
       RowBox[{
        RowBox[{
         RowBox[{"IkBaNFkB", "'"}], "[", "t", "]"}], "\[Equal]", 
        RowBox[{
         RowBox[{"Na1", " ", 
          RowBox[{"IkBa", "[", "t", "]"}], " ", 
          RowBox[{"NFkB", "[", "t", "]"}]}], " ", "-", " ", 
         RowBox[{"Nc6a", " ", 
          RowBox[{"IkBaNFkB", "[", "t", "]"}]}], " ", "-", " ", 
         RowBox[{"Na3", " ", 
          RowBox[{"IKKa", "[", "t", "]"}], " ", 
          RowBox[{"IkBaNFkB", "[", "t", "]"}]}], " ", "+", " ", 
         RowBox[{"Ne2a", " ", 
          RowBox[{"IkBanNFkBn", "[", "t", "]"}]}]}]}], ",", 
       RowBox[{
        RowBox[{
         RowBox[{"IkBanNFkBn", "'"}], "[", "t", "]"}], "\[Equal]", 
        RowBox[{
         RowBox[{"Na1", " ", 
          RowBox[{"IkBan", "[", "t", "]"}], " ", 
          RowBox[{"NFkBn", "[", "t", "]"}]}], " ", "-", " ", 
         RowBox[{"Ne2a", " ", "Nkv", " ", 
          RowBox[{"IkBanNFkBn", "[", "t", "]"}]}]}]}], ",", 
       RowBox[{
        RowBox[{
         RowBox[{"PmRNA", "'"}], "[", "t", "]"}], "\[Equal]", 
        RowBox[{
         RowBox[{"Nc1c", " ", 
          RowBox[{"NFkBn", "[", "t", "]"}]}], "-", 
         RowBox[{"Nc2c", " ", 
          RowBox[{"PmRNA", "[", "t", "]"}]}]}]}], ",", "\[IndentingNewLine]", 
       
       RowBox[{
        RowBox[{"IKKn", "[", "0", "]"}], "\[Equal]", 
        RowBox[{"Nkprod", "/", "Nkdeg"}]}], ",", 
       RowBox[{
        RowBox[{"IKKa", "[", "0", "]"}], "\[Equal]", "0"}], ",", 
       RowBox[{
        RowBox[{"IKKi", "[", "0", "]"}], "\[Equal]", "0"}], ",", 
       RowBox[{
        RowBox[{"IKKaIkBa", "[", "0", "]"}], "\[Equal]", "0"}], ",", 
       RowBox[{
        RowBox[{"IKKaIkBaNFkB", "[", "0", "]"}], "\[Equal]", "0"}], ",", 
       RowBox[{
        RowBox[{"NFkB", "[", "0", "]"}], "\[Equal]", "0"}], ",", 
       RowBox[{
        RowBox[{"NFkBn", "[", "0", "]"}], "\[Equal]", "0"}], ",", 
       RowBox[{
        RowBox[{"A20", "[", "0", "]"}], "\[Equal]", "0"}], ",", 
       RowBox[{
        RowBox[{"A20t", "[", "0", "]"}], "\[Equal]", "0"}], ",", 
       RowBox[{
        RowBox[{"IkBa", "[", "0", "]"}], "\[Equal]", "0"}], ",", 
       RowBox[{
        RowBox[{"IkBan", "[", "0", "]"}], "\[Equal]", "0"}], ",", 
       RowBox[{
        RowBox[{"IkBat", "[", "0", "]"}], "\[Equal]", "0"}], ",", 
       RowBox[{
        RowBox[{"IkBaNFkB", "[", "0", "]"}], "\[Equal]", "NF"}], ",", 
       RowBox[{
        RowBox[{"IkBanNFkBn", "[", "0", "]"}], "\[Equal]", "0"}], ",", 
       RowBox[{
        RowBox[{"PmRNA", "[", "0", "]"}], "\[Equal]", "0"}]}], "}"}], "/.", 
     RowBox[{"tr", "\[Rule]", "0"}]}]}], ";"}],
  Background->RGBColor[0.88, 1, 0.88]], "\[IndentingNewLine]", 
 StyleBox[
  RowBox[{
   RowBox[{"sol", "=", 
    RowBox[{
     RowBox[{"NDSolve", "[", 
      RowBox[{
       RowBox[{"lipniacki", "/.", "\[InvisibleSpace]", "paraslipniacki"}], 
       ",", 
       RowBox[{"{", 
        RowBox[{
         RowBox[{"IKKn", "[", "t", "]"}], ",", 
         RowBox[{"IKKa", "[", "t", "]"}], ",", 
         RowBox[{"IKKi", "[", "t", "]"}], ",", 
         RowBox[{"IKKaIkBa", "[", "t", "]"}], ",", 
         RowBox[{"IKKaIkBaNFkB", "[", "t", "]"}], ",", 
         RowBox[{"NFkB", "[", "t", "]"}], ",", 
         RowBox[{"NFkBn", "[", "t", "]"}], ",", 
         RowBox[{"A20", "[", "t", "]"}], ",", 
         RowBox[{"A20t", "[", "t", "]"}], ",", 
         RowBox[{"IkBa", "[", "t", "]"}], ",", 
         RowBox[{"IkBan", "[", "t", "]"}], ",", 
         RowBox[{"IkBat", "[", "t", "]"}], ",", 
         RowBox[{"IkBaNFkB", "[", "t", "]"}], ",", 
         RowBox[{"IkBanNFkBn", "[", "t", "]"}], ",", 
         RowBox[{"PmRNA", "[", "t", "]"}]}], "}"}], ",", 
       RowBox[{"{", 
        RowBox[{"t", ",", "0", ",", "1000"}], "}"}]}], "]"}], 
     "\[LeftDoubleBracket]", "1", "\[RightDoubleBracket]"}]}], ";"}],
  Background->RGBColor[0.88, 1, 0.88]], "\[IndentingNewLine]", 
 StyleBox[
  RowBox[{
   RowBox[{"steadystatevalues", "=", 
    RowBox[{
     RowBox[{
      RowBox[{"If", "[", 
       RowBox[{
        RowBox[{
         RowBox[{
          RowBox[{"(", 
           RowBox[{"sol", "/.", "\[InvisibleSpace]", 
            RowBox[{"t", "\[Rule]", "1000"}]}], ")"}], "[", 
          RowBox[{"[", 
           RowBox[{"#", ",", "2"}], "]"}], "]"}], ">", 
         RowBox[{"10", "^", 
          RowBox[{"-", "30"}]}]}], ",", 
        RowBox[{
         RowBox[{"(", 
          RowBox[{"sol", "/.", "\[InvisibleSpace]", 
           RowBox[{"t", "\[Rule]", "1000"}]}], ")"}], "[", 
         RowBox[{"[", "#", "]"}], "]"}], ",", 
        RowBox[{
         RowBox[{
          RowBox[{"(", 
           RowBox[{"sol", "/.", "\[InvisibleSpace]", 
            RowBox[{"t", "\[Rule]", "1000"}]}], ")"}], "[", 
          RowBox[{"[", 
           RowBox[{"#", ",", "1"}], "]"}], "]"}], "\[Rule]", "0"}]}], "]"}], 
      "&"}], "/@", 
     RowBox[{"Range", "[", "16", "]"}]}]}], ";"}],
  Background->RGBColor[0.88, 1, 0.88]], "\[IndentingNewLine]", 
 StyleBox[
  RowBox[{
   RowBox[{"startvalues", "=", 
    RowBox[{
     RowBox[{
      RowBox[{"(", 
       RowBox[{
        RowBox[{
         RowBox[{"(", 
          RowBox[{"Nstates", "/.", 
           RowBox[{"t", "\[Rule]", "0"}]}], ")"}], "[", 
         RowBox[{"[", "#", "]"}], "]"}], "==", 
        RowBox[{"steadystatevalues", "[", 
         RowBox[{"[", 
          RowBox[{"#", ",", "2"}], "]"}], "]"}]}], ")"}], "&"}], "/@", 
     RowBox[{"Range", "[", "15", "]"}]}]}], ";"}],
  Background->RGBColor[0.88, 1, 0.88]], "\[IndentingNewLine]", 
 StyleBox[
  RowBox[{"startvalues", "=", 
   RowBox[{"Append", "[", 
    RowBox[{
     RowBox[{"Delete", "[", 
      RowBox[{"startvalues", ",", 
       RowBox[{"-", "1"}]}], "]"}], ",", 
     RowBox[{
      RowBox[{"PmRNA", "[", "0", "]"}], "\[Equal]", "0"}]}], "]"}]}],
  Background->RGBColor[0.88, 1, 0.88]]}], "Input",
 CellChangeTimes->{{3.503391845890625*^9, 3.50339188509375*^9}, {
   3.50339194346875*^9, 3.50339195740625*^9}, 3.50339199578125*^9, {
   3.503392076140625*^9, 3.503392117515625*^9}, {3.50339215878125*^9, 
   3.50339223353125*^9}, {3.5033928029375*^9, 3.50339289065625*^9}, 
   3.50339363065625*^9, {3.50686595175*^9, 3.506865951796875*^9}, {
   3.507273262336842*^9, 3.507273262900215*^9}, {3.507356370359375*^9, 
   3.50735637303125*^9}, {3.5074650713125*^9, 3.507465089671875*^9}, 
   3.507465222640625*^9, {3.507466530609375*^9, 3.507466551796875*^9}, 
   3.507466697609375*^9, 3.507466916828125*^9},
 Magnification->1.],

Cell[BoxData[
 RowBox[{
  RowBox[{"Part", "::", "\<\"partw\"\>"}], 
  RowBox[{
  ":", " "}], "\<\"Part \\!\\(16\\) of \\!\\({\\(\\(\\(\\(IKKn[1000]\\)\\) \
\[Rule] 0.2`\\)\\), \\(\\(\\(\\(IKKa[1000]\\)\\) \[Rule] \
3.943899181529174`*^-33\\)\\), \\(\\(\\(\\(IKKi[1000]\\)\\) \[Rule] \
4.2383114047272775`*^-32\\)\\), \\(\\(\\(\\(IKKaIkBa[1000]\\)\\) \[Rule] \
1.5681080922185077`*^-35\\)\\), \\(\\(\[LeftSkeleton] 3 \
\[RightSkeleton]\\)\\), \\(\\(\\(\\(A20[1000]\\)\\) \[Rule] \
0.004590033827467154`\\)\\), \\(\\(\\(\\(A20t[1000]\\)\\) \[Rule] \
2.7540202964802933`*^-6\\)\\), \\(\\(\\(\\(IkBa[1000]\\)\\) \[Rule] \
0.0019900111439232074`\\)\\), \\(\\(\[LeftSkeleton] 5 \[RightSkeleton]\\)\\)}\
\\) does not exist. \\!\\(\\*ButtonBox[\\\"\[RightSkeleton]\\\", \
ButtonStyle->\\\"Link\\\", ButtonFrame->None, ButtonData:>\\\"paclet:ref/Part\
\\\", ButtonNote -> \\\"Part::partw\\\"]\\)\"\>"}]], "Message", "MSG",
 CellChangeTimes->{
  3.507465192265625*^9, 3.507465224296875*^9, 3.507466574921875*^9, 
   3.507466960359375*^9, 3.50752278428125*^9, 3.507539457234375*^9, 
   3.507540614609375*^9, {3.50754098475*^9, 3.507541030640625*^9}, 
   3.507541169703125*^9, 3.507541309796875*^9, 3.50754141275*^9, 
   3.50754189515625*^9, 3.50754412265625*^9, 3.50754428790625*^9, 
   3.507545320515625*^9, 3.50754570315625*^9, 3.507546332890625*^9, 
   3.50754731759375*^9, 3.50755002315625*^9, 3.507555985328125*^9, {
   3.50755605028125*^9, 3.507556094375*^9}, 3.507557029453125*^9, 
   3.507557141296875*^9, 3.50755771165625*^9, 3.507618697768935*^9, 
   3.5076353744128637`*^9, 3.5076411311261487`*^9, 3.50770606552414*^9, 
   3.50770818130612*^9, 3.507719075056283*^9, 3.507719217615492*^9, 
   3.5077194489133406`*^9, 3.507787195747956*^9, 3.507789943576767*^9, 
   3.5078037764171133`*^9}],

Cell[BoxData[
 RowBox[{"{", 
  RowBox[{
   RowBox[{
    RowBox[{"IKKn", "[", "0", "]"}], "\[Equal]", "0.2`"}], ",", 
   RowBox[{
    RowBox[{"IKKa", "[", "0", "]"}], "\[Equal]", "0"}], ",", 
   RowBox[{
    RowBox[{"IKKi", "[", "0", "]"}], "\[Equal]", "0"}], ",", 
   RowBox[{
    RowBox[{"IKKaIkBa", "[", "0", "]"}], "\[Equal]", "0"}], ",", 
   RowBox[{
    RowBox[{"IKKaIkBaNFkB", "[", "0", "]"}], "\[Equal]", "0"}], ",", 
   RowBox[{
    RowBox[{"NFkB", "[", "0", "]"}], "\[Equal]", "0.00033705498019754427`"}], 
   ",", 
   RowBox[{
    RowBox[{"NFkBn", "[", "0", "]"}], "\[Equal]", "0.002203216237184235`"}], 
   ",", 
   RowBox[{
    RowBox[{"A20", "[", "0", "]"}], "\[Equal]", "0.004590033827467154`"}], 
   ",", 
   RowBox[{
    RowBox[{"A20t", "[", "0", "]"}], "\[Equal]", "2.7540202964802933`*^-6"}], 
   ",", 
   RowBox[{
    RowBox[{"IkBa", "[", "0", "]"}], "\[Equal]", "0.0019900111439232074`"}], 
   ",", 
   RowBox[{
    RowBox[{"IkBan", "[", "0", "]"}], "\[Equal]", "0.002294747386858693`"}], 
   ",", 
   RowBox[{
    RowBox[{"IkBat", "[", "0", "]"}], "\[Equal]", "2.754020296480293`*^-6"}], 
   ",", 
   RowBox[{
    RowBox[{"IkBaNFkB", "[", "0", "]"}], "\[Equal]", "0.05890045169239125`"}],
    ",", 
   RowBox[{
    RowBox[{"IkBanNFkBn", "[", "0", "]"}], "\[Equal]", 
    "0.00008426374504938608`"}], ",", 
   RowBox[{
    RowBox[{"PmRNA", "[", "0", "]"}], "\[Equal]", "0"}]}], "}"}]], "Output",
 CellChangeTimes->{
  3.507270288515048*^9, 3.507272046469168*^9, 3.507272605231897*^9, 
   3.507273001366018*^9, 3.507273271905339*^9, 3.507280885309277*^9, 
   3.507281024688461*^9, 3.507351068078125*^9, 3.5073514971875*^9, 
   3.507356482515625*^9, 3.50735735109375*^9, 3.507450313546875*^9, 
   3.507451059609375*^9, 3.507456970484375*^9, 3.507465192671875*^9, 
   3.507465224296875*^9, 3.507466574953125*^9, 3.507466960359375*^9, 
   3.50752278428125*^9, 3.507539457234375*^9, 3.507540614609375*^9, {
   3.50754098475*^9, 3.507541030640625*^9}, 3.507541169703125*^9, 
   3.5075413098125*^9, 3.50754141275*^9, 3.50754189515625*^9, 
   3.507544122734375*^9, 3.50754428790625*^9, 3.507545320515625*^9, 
   3.50754570315625*^9, 3.507546332890625*^9, 3.50754731759375*^9, 
   3.50755002315625*^9, 3.507555985328125*^9, {3.50755605028125*^9, 
   3.507556094375*^9}, 3.507557029453125*^9, 3.507557141296875*^9, 
   3.50755771165625*^9, 3.507618697768935*^9, 3.5076353744128637`*^9, 
   3.5076411311261487`*^9, 3.50770606552414*^9, 3.5077081813217473`*^9, 
   3.507719075056283*^9, 3.507719217615492*^9, 3.5077194489133406`*^9, 
   3.507787195763582*^9, 3.50778994359239*^9, 3.5078037764171133`*^9},
 Magnification->1.]
}, Open  ]],

Cell["\<\
For numeric reasons A20t[0] and IkBat[0] are set to zero in the following \
calculations.\
\>", "Text",
 CellChangeTimes->{{3.503392395078125*^9, 3.50339240546875*^9}, {
   3.503393057015625*^9, 3.503393090859375*^9}, {3.50339366290625*^9, 
   3.503393697875*^9}, 3.503656394484375*^9, {3.5068663840625*^9, 
   3.50686639071875*^9}},
 Magnification->1.]
}, Open  ]],

Cell[CellGroupData[{

Cell["complete system", "Subsection",
 CellChangeTimes->{{3.477979515734375*^9, 3.477979520953125*^9}, {
  3.50322219803125*^9, 3.503222198828125*^9}, {3.50339428546875*^9, 
  3.503394288796875*^9}},
 Magnification->1.],

Cell[BoxData[{
 RowBox[{
  RowBox[{
   RowBox[{"states", "=", 
    RowBox[{"{", 
     RowBox[{
      StyleBox[
       RowBox[{"TNF", "[", "t", "]"}],
       Background->RGBColor[0.87, 0.94, 1]], 
      StyleBox[",",
       Background->RGBColor[0.87, 0.94, 1]], 
      StyleBox[
       RowBox[{"JNK", "[", "t", "]"}],
       Background->RGBColor[0.87, 0.94, 1]], 
      StyleBox[",",
       Background->RGBColor[0.87, 0.94, 1]], 
      StyleBox[
       RowBox[{"pJNK", "[", "t", "]"}],
       Background->RGBColor[0.87, 0.94, 1]], 
      StyleBox[",",
       Background->RGBColor[0.87, 0.94, 1]], 
      StyleBox[
       RowBox[{"Bim", "[", "t", "]"}],
       Background->RGBColor[0.87, 0.94, 1]], 
      StyleBox[",",
       Background->RGBColor[0.87, 0.94, 1]], 
      StyleBox[
       RowBox[{"pBim", "[", "t", "]"}],
       Background->RGBColor[0.87, 0.94, 1]], 
      StyleBox[",",
       Background->RGBColor[0.87, 0.94, 1]], 
      StyleBox[
       RowBox[{"C8", "[", "t", "]"}],
       Background->RGBColor[0.87, 0.94, 1]], 
      StyleBox[",",
       Background->RGBColor[0.87, 0.94, 1]], 
      StyleBox[
       RowBox[{"C8a", "[", "t", "]"}],
       Background->RGBColor[0.87, 0.94, 1]], 
      StyleBox[",",
       Background->RGBColor[0.87, 0.94, 1]], 
      StyleBox[
       RowBox[{"C3", "[", "t", "]"}],
       Background->RGBColor[0.87, 0.94, 1]], 
      StyleBox[",",
       Background->RGBColor[0.87, 0.94, 1]], 
      StyleBox[
       RowBox[{"C3a", "[", "t", "]"}],
       Background->RGBColor[0.87, 0.94, 1]], 
      StyleBox[",",
       Background->RGBColor[0.87, 0.94, 1]], 
      StyleBox[
       RowBox[{"Bid", "[", "t", "]"}],
       Background->RGBColor[0.87, 0.94, 1]], 
      StyleBox[",",
       Background->RGBColor[0.87, 0.94, 1]], 
      StyleBox[
       RowBox[{"tBid", "[", "t", "]"}],
       Background->RGBColor[0.87, 0.94, 1]], 
      StyleBox[",",
       Background->RGBColor[0.87, 0.94, 1]], 
      StyleBox[
       RowBox[{"BaxBak", "[", "t", "]"}],
       Background->RGBColor[0.87, 0.94, 1]], 
      StyleBox[",",
       Background->RGBColor[0.87, 0.94, 1]], 
      StyleBox[
       RowBox[{"BaxBaka", "[", "t", "]"}],
       Background->RGBColor[0.87, 0.94, 1]], 
      StyleBox[",",
       Background->RGBColor[0.87, 0.94, 1]], 
      StyleBox[
       RowBox[{"XIAP", "[", "t", "]"}],
       Background->RGBColor[0.87, 0.94, 1]], 
      StyleBox[",",
       Background->RGBColor[0.87, 0.94, 1]], 
      StyleBox[
       RowBox[{"Bcl2", "[", "t", "]"}],
       Background->RGBColor[0.87, 0.94, 1]], 
      StyleBox[",",
       Background->RGBColor[0.87, 0.94, 1]], 
      StyleBox[
       RowBox[{"complex0", "[", "t", "]"}],
       Background->RGBColor[1, 0.9, 0.8]], 
      StyleBox[",",
       Background->RGBColor[1, 0.9, 0.8]], 
      StyleBox[
       RowBox[{"complex1", "[", "t", "]"}],
       Background->RGBColor[1, 0.9, 0.8]], 
      StyleBox[",",
       Background->RGBColor[1, 0.9, 0.8]], 
      StyleBox[
       RowBox[{"complex2", "[", "t", "]"}],
       Background->RGBColor[1, 0.9, 0.8]], 
      StyleBox[",",
       Background->RGBColor[1, 0.9, 0.8]], 
      StyleBox[
       RowBox[{"cFLIP", "[", "t", "]"}],
       Background->RGBColor[1, 0.9, 0.8]], 
      StyleBox[",",
       Background->RGBColor[1, 0.9, 0.8]], 
      StyleBox[
       RowBox[{"c2FLIP", "[", "t", "]"}],
       Background->RGBColor[1, 0.9, 0.8]], 
      StyleBox[",",
       Background->RGBColor[1, 0.9, 0.8]], 
      StyleBox[
       RowBox[{"P", "[", "t", "]"}],
       Background->RGBColor[1, 0.9, 0.8]], 
      StyleBox[",",
       Background->RGBColor[1, 0.9, 0.8]], 
      StyleBox[
       RowBox[{"ROS", "[", "t", "]"}],
       Background->RGBColor[1, 0.9, 0.8]], 
      StyleBox[",",
       Background->RGBColor[1, 0.9, 0.8]], 
      StyleBox[
       RowBox[{"MKP", "[", "t", "]"}],
       Background->RGBColor[1, 0.9, 0.8]], 
      StyleBox[",",
       Background->RGBColor[1, 0.9, 0.8]], 
      StyleBox[
       RowBox[{"MKPox", "[", "t", "]"}],
       Background->RGBColor[1, 0.9, 0.8]], 
      StyleBox[",",
       Background->RGBColor[1, 0.9, 0.8]], 
      StyleBox[
       RowBox[{"proMKK7", "[", "t", "]"}],
       Background->RGBColor[1, 0.9, 0.8]], 
      StyleBox[",",
       Background->RGBColor[1, 0.9, 0.8]], 
      StyleBox[
       RowBox[{"MKK7", "[", "t", "]"}],
       Background->RGBColor[1, 0.9, 0.8]], 
      StyleBox[",",
       Background->RGBColor[1, 0.9, 0.8]], 
      StyleBox[
       RowBox[{"prophosphatase", "[", "t", "]"}],
       Background->RGBColor[1, 0.9, 0.8]], 
      StyleBox[",",
       Background->RGBColor[1, 0.9, 0.8]], 
      StyleBox[
       RowBox[{"phosphatase", "[", "t", "]"}],
       Background->RGBColor[1, 0.9, 0.8]], 
      StyleBox[",",
       Background->RGBColor[1, 0.9, 0.8]], 
      StyleBox[
       RowBox[{"itch", "[", "t", "]"}],
       Background->RGBColor[1, 0.9, 0.8]], 
      StyleBox[",",
       Background->RGBColor[1, 0.9, 0.8]], 
      StyleBox[
       RowBox[{"itchP", "[", "t", "]"}],
       Background->RGBColor[1, 0.9, 0.8]], 
      StyleBox[",",
       Background->RGBColor[1, 0.9, 0.8]], 
      StyleBox[
       RowBox[{"itchPP", "[", "t", "]"}],
       Background->RGBColor[1, 0.9, 0.8]], 
      StyleBox[",",
       Background->RGBColor[1, 0.9, 0.8]], 
      StyleBox[
       RowBox[{"itchPPP", "[", "t", "]"}],
       Background->RGBColor[1, 0.9, 0.8]], 
      StyleBox[",",
       Background->RGBColor[1, 0.9, 0.8]], 
      StyleBox[
       RowBox[{"FADD", "[", "t", "]"}],
       Background->RGBColor[1, 0.9, 0.8]], 
      StyleBox[",",
       Background->RGBColor[1, 0.9, 0.8]], 
      StyleBox[
       RowBox[{"proDISC", "[", "t", "]"}],
       Background->RGBColor[1, 0.9, 0.8]], 
      StyleBox[",",
       Background->RGBColor[1, 0.9, 0.8]], 
      StyleBox[
       RowBox[{"DISC", "[", "t", "]"}],
       Background->RGBColor[1, 0.9, 0.8]], 
      StyleBox[",",
       Background->RGBColor[1, 0.9, 0.8]], 
      StyleBox[
       RowBox[{"DcFLIP", "[", "t", "]"}],
       Background->RGBColor[1, 0.9, 0.8]], 
      StyleBox[",",
       Background->RGBColor[1, 0.9, 0.8]], 
      StyleBox[
       RowBox[{"IKKn", "[", "t", "]"}],
       Background->RGBColor[0.88, 1, 0.88]], 
      StyleBox[",",
       Background->RGBColor[0.88, 1, 0.88]], 
      StyleBox[
       RowBox[{"IKKa", "[", "t", "]"}],
       Background->RGBColor[0.88, 1, 0.88]], 
      StyleBox[",",
       Background->RGBColor[0.88, 1, 0.88]], 
      StyleBox[
       RowBox[{"IKKi", "[", "t", "]"}],
       Background->RGBColor[0.88, 1, 0.88]], 
      StyleBox[",",
       Background->RGBColor[0.88, 1, 0.88]], 
      StyleBox[
       RowBox[{"IKKaIkBa", "[", "t", "]"}],
       Background->RGBColor[0.88, 1, 0.88]], 
      StyleBox[",",
       Background->RGBColor[0.88, 1, 0.88]], 
      StyleBox[
       RowBox[{"IKKaIkBaNFkB", "[", "t", "]"}],
       Background->RGBColor[0.88, 1, 0.88]], 
      StyleBox[",",
       Background->RGBColor[0.88, 1, 0.88]], 
      StyleBox[
       RowBox[{"NFkB", "[", "t", "]"}],
       Background->RGBColor[0.88, 1, 0.88]], 
      StyleBox[",",
       Background->RGBColor[0.88, 1, 0.88]], 
      StyleBox[
       RowBox[{"NFkBn", "[", "t", "]"}],
       Background->RGBColor[0.88, 1, 0.88]], 
      StyleBox[",",
       Background->RGBColor[0.88, 1, 0.88]], 
      StyleBox[
       RowBox[{"A20", "[", "t", "]"}],
       Background->RGBColor[0.88, 1, 0.88]], 
      StyleBox[",",
       Background->RGBColor[0.88, 1, 0.88]], 
      StyleBox[
       RowBox[{"A20t", "[", "t", "]"}],
       Background->RGBColor[0.88, 1, 0.88]], 
      StyleBox[",",
       Background->RGBColor[0.88, 1, 0.88]], 
      StyleBox[
       RowBox[{"IkBa", "[", "t", "]"}],
       Background->RGBColor[0.88, 1, 0.88]], 
      StyleBox[",",
       Background->RGBColor[0.88, 1, 0.88]], 
      StyleBox[
       RowBox[{"IkBan", "[", "t", "]"}],
       Background->RGBColor[0.88, 1, 0.88]], 
      StyleBox[",",
       Background->RGBColor[0.88, 1, 0.88]], 
      StyleBox[
       RowBox[{"IkBat", "[", "t", "]"}],
       Background->RGBColor[0.88, 1, 0.88]], 
      StyleBox[",",
       Background->RGBColor[0.88, 1, 0.88]], 
      StyleBox[
       RowBox[{"IkBaNFkB", "[", "t", "]"}],
       Background->RGBColor[0.88, 1, 0.88]], 
      StyleBox[",",
       Background->RGBColor[0.88, 1, 0.88]], 
      StyleBox[
       RowBox[{"IkBanNFkBn", "[", "t", "]"}],
       Background->RGBColor[0.88, 1, 0.88]], 
      StyleBox[",",
       Background->RGBColor[0.88, 1, 0.88]], 
      StyleBox[
       RowBox[{"PmRNA", "[", "t", "]"}],
       Background->RGBColor[0.88, 1, 0.88]]}], "}"}]}], ";"}], 
  "\[IndentingNewLine]"}], "\[IndentingNewLine]", 
 RowBox[{
  RowBox[{
   RowBox[{"paras", "=", 
    RowBox[{"Flatten", "[", 
     RowBox[{"{", 
      RowBox[{
       StyleBox["parassensitizing",
        Background->RGBColor[0.87, 0.94, 1]], ",", 
       StyleBox["parasnew",
        Background->RGBColor[1, 0.9, 0.8]], ",", 
       StyleBox["paraslipniacki",
        Background->RGBColor[0.88, 1, 0.88]]}], "}"}], "]"}]}], ";"}], 
  "\[IndentingNewLine]"}], "\[IndentingNewLine]", 
 RowBox[{
  RowBox[{"odes", "=", 
   RowBox[{"{", 
    RowBox[{
     StyleBox[
      RowBox[{
       RowBox[{
        RowBox[{"TNF", "'"}], "[", "t", "]"}], "\[Equal]", "c1dot"}],
      Background->RGBColor[0.87, 0.94, 1]], 
     StyleBox[",",
      Background->RGBColor[0.87, 0.94, 1]], 
     StyleBox[
      RowBox[{
       RowBox[{
        RowBox[{"JNK", "'"}], "[", "t", "]"}], "\[Equal]", "c2dot"}],
      Background->RGBColor[0.87, 0.94, 1]], 
     StyleBox[",",
      Background->RGBColor[0.87, 0.94, 1]], 
     StyleBox[
      RowBox[{
       RowBox[{
        RowBox[{"pJNK", "'"}], "[", "t", "]"}], "\[Equal]", "c3dot"}],
      Background->RGBColor[0.87, 0.94, 1]], 
     StyleBox[",",
      Background->RGBColor[0.87, 0.94, 1]], 
     StyleBox[
      RowBox[{
       RowBox[{
        RowBox[{"Bim", "'"}], "[", "t", "]"}], "\[Equal]", "c4dot"}],
      Background->RGBColor[0.87, 0.94, 1]], 
     StyleBox[",",
      Background->RGBColor[0.87, 0.94, 1]], 
     StyleBox[
      RowBox[{
       RowBox[{
        RowBox[{"pBim", "'"}], "[", "t", "]"}], "\[Equal]", "c5dot"}],
      Background->RGBColor[0.87, 0.94, 1]], 
     StyleBox[",",
      Background->RGBColor[0.87, 0.94, 1]], 
     StyleBox[
      RowBox[{
       RowBox[{
        RowBox[{"C8", "'"}], "[", "t", "]"}], "\[Equal]", "c6dot"}],
      Background->RGBColor[0.87, 0.94, 1]], 
     StyleBox[",",
      Background->RGBColor[0.87, 0.94, 1]], 
     StyleBox[
      RowBox[{
       RowBox[{
        RowBox[{"C8a", "'"}], "[", "t", "]"}], "\[Equal]", "c7dot"}],
      Background->RGBColor[0.87, 0.94, 1]], 
     StyleBox[",",
      Background->RGBColor[0.87, 0.94, 1]], 
     StyleBox[
      RowBox[{
       RowBox[{
        RowBox[{"C3", "'"}], "[", "t", "]"}], "\[Equal]", "c8dot"}],
      Background->RGBColor[0.87, 0.94, 1]], 
     StyleBox[",",
      Background->RGBColor[0.87, 0.94, 1]], 
     StyleBox[
      RowBox[{
       RowBox[{
        RowBox[{"C3a", "'"}], "[", "t", "]"}], "\[Equal]", "c9dot"}],
      Background->RGBColor[0.87, 0.94, 1]], 
     StyleBox[",",
      Background->RGBColor[0.87, 0.94, 1]], 
     StyleBox[
      RowBox[{
       RowBox[{
        RowBox[{"Bid", "'"}], "[", "t", "]"}], "\[Equal]", "c10dot"}],
      Background->RGBColor[0.87, 0.94, 1]], 
     StyleBox[",",
      Background->RGBColor[0.87, 0.94, 1]], 
     StyleBox[
      RowBox[{
       RowBox[{
        RowBox[{"tBid", "'"}], "[", "t", "]"}], "\[Equal]", "c11dot"}],
      Background->RGBColor[0.87, 0.94, 1]], 
     StyleBox[",",
      Background->RGBColor[0.87, 0.94, 1]], 
     StyleBox[
      RowBox[{
       RowBox[{
        RowBox[{"BaxBak", "'"}], "[", "t", "]"}], "\[Equal]", "c12dot"}],
      Background->RGBColor[0.87, 0.94, 1]], 
     StyleBox[",",
      Background->RGBColor[0.87, 0.94, 1]], 
     StyleBox[
      RowBox[{
       RowBox[{
        RowBox[{"BaxBaka", "'"}], "[", "t", "]"}], "\[Equal]", "c13dot"}],
      Background->RGBColor[0.87, 0.94, 1]], 
     StyleBox[",",
      Background->RGBColor[0.87, 0.94, 1]], 
     StyleBox[
      RowBox[{
       RowBox[{
        RowBox[{"XIAP", "'"}], "[", "t", "]"}], "\[Equal]", "c14dot"}],
      Background->RGBColor[0.87, 0.94, 1]], 
     StyleBox[",",
      Background->RGBColor[0.87, 0.94, 1]], 
     StyleBox[
      RowBox[{
       RowBox[{
        RowBox[{"Bcl2", "'"}], "[", "t", "]"}], "\[Equal]", "c16dot"}],
      Background->RGBColor[0.87, 0.94, 1]], ",", 
     StyleBox[
      RowBox[{
       RowBox[{
        RowBox[{"complex0", "'"}], "[", "t", "]"}], "\[Equal]", "c17dot"}],
      Background->RGBColor[1, 0.9, 0.8]], 
     StyleBox[",",
      Background->RGBColor[1, 0.9, 0.8]], 
     StyleBox[
      RowBox[{
       RowBox[{
        RowBox[{"complex1", "'"}], "[", "t", "]"}], "\[Equal]", "c18dot"}],
      Background->RGBColor[1, 0.9, 0.8]], 
     StyleBox[",",
      Background->RGBColor[1, 0.9, 0.8]], 
     StyleBox[
      RowBox[{
       RowBox[{
        RowBox[{"complex2", "'"}], "[", "t", "]"}], "\[Equal]", "c19dot"}],
      Background->RGBColor[1, 0.9, 0.8]], 
     StyleBox[",",
      Background->RGBColor[1, 0.9, 0.8]], 
     StyleBox[
      RowBox[{
       RowBox[{
        RowBox[{"cFLIP", "'"}], "[", "t", "]"}], "\[Equal]", "c20dot"}],
      Background->RGBColor[1, 0.9, 0.8]], 
     StyleBox[",",
      Background->RGBColor[1, 0.9, 0.8]], 
     StyleBox[
      RowBox[{
       RowBox[{
        RowBox[{"c2FLIP", "'"}], "[", "t", "]"}], "\[Equal]", "c21dot"}],
      Background->RGBColor[1, 0.9, 0.8]], 
     StyleBox[",",
      Background->RGBColor[1, 0.9, 0.8]], 
     StyleBox[
      RowBox[{
       RowBox[{
        RowBox[{"P", "'"}], "[", "t", "]"}], "\[Equal]", "c22dot"}],
      Background->RGBColor[1, 0.9, 0.8]], 
     StyleBox[",",
      Background->RGBColor[1, 0.9, 0.8]], 
     StyleBox[
      RowBox[{
       RowBox[{
        RowBox[{"ROS", "'"}], "[", "t", "]"}], "\[Equal]", "c23dot"}],
      Background->RGBColor[1, 0.9, 0.8]], 
     StyleBox[",",
      Background->RGBColor[1, 0.9, 0.8]], 
     StyleBox[
      RowBox[{
       RowBox[{
        RowBox[{"MKP", "'"}], "[", "t", "]"}], "\[Equal]", "c24dot"}],
      Background->RGBColor[1, 0.9, 0.8]], 
     StyleBox[",",
      Background->RGBColor[1, 0.9, 0.8]], 
     StyleBox[
      RowBox[{
       RowBox[{
        RowBox[{"MKPox", "'"}], "[", "t", "]"}], "\[Equal]", "c25dot"}],
      Background->RGBColor[1, 0.9, 0.8]], 
     StyleBox[",",
      Background->RGBColor[1, 0.9, 0.8]], 
     StyleBox[
      RowBox[{
       RowBox[{
        RowBox[{"proMKK7", "'"}], "[", "t", "]"}], "\[Equal]", "c26dot"}],
      Background->RGBColor[1, 0.9, 0.8]], 
     StyleBox[",",
      Background->RGBColor[1, 0.9, 0.8]], 
     StyleBox[
      RowBox[{
       RowBox[{
        RowBox[{"MKK7", "'"}], "[", "t", "]"}], "\[Equal]", "c27dot"}],
      Background->RGBColor[1, 0.9, 0.8]], 
     StyleBox[",",
      Background->RGBColor[1, 0.9, 0.8]], 
     StyleBox[
      RowBox[{
       RowBox[{
        RowBox[{"prophosphatase", "'"}], "[", "t", "]"}], "\[Equal]", 
       "c28dot"}],
      Background->RGBColor[1, 0.9, 0.8]], 
     StyleBox[",",
      Background->RGBColor[1, 0.9, 0.8]], 
     StyleBox[
      RowBox[{
       RowBox[{
        RowBox[{"phosphatase", "'"}], "[", "t", "]"}], "\[Equal]", "c29dot"}],
      
      Background->RGBColor[1, 0.9, 0.8]], 
     StyleBox[",",
      Background->RGBColor[1, 0.9, 0.8]], 
     StyleBox[
      RowBox[{
       RowBox[{
        RowBox[{"itch", "'"}], "[", "t", "]"}], "\[Equal]", "c30dot"}],
      Background->RGBColor[1, 0.9, 0.8]], 
     StyleBox[",",
      Background->RGBColor[1, 0.9, 0.8]], 
     StyleBox[
      RowBox[{
       RowBox[{
        RowBox[{"itchP", "'"}], "[", "t", "]"}], "\[Equal]", "c31dot"}],
      Background->RGBColor[1, 0.9, 0.8]], 
     StyleBox[",",
      Background->RGBColor[1, 0.9, 0.8]], 
     StyleBox[
      RowBox[{
       RowBox[{
        RowBox[{"itchPP", "'"}], "[", "t", "]"}], "\[Equal]", "c32dot"}],
      Background->RGBColor[1, 0.9, 0.8]], 
     StyleBox[",",
      Background->RGBColor[1, 0.9, 0.8]], 
     StyleBox[
      RowBox[{
       RowBox[{
        RowBox[{"itchPPP", "'"}], "[", "t", "]"}], "\[Equal]", "c33dot"}],
      Background->RGBColor[1, 0.9, 0.8]], 
     StyleBox[",",
      Background->RGBColor[1, 0.9, 0.8]], 
     StyleBox[
      RowBox[{
       RowBox[{
        RowBox[{"FADD", "'"}], "[", "t", "]"}], "\[Equal]", "c34dot"}],
      Background->RGBColor[1, 0.9, 0.8]], 
     StyleBox[",",
      Background->RGBColor[1, 0.9, 0.8]], 
     StyleBox[
      RowBox[{
       RowBox[{
        RowBox[{"proDISC", "'"}], "[", "t", "]"}], "==", "c35dot"}],
      Background->RGBColor[1, 0.9, 0.8]], 
     StyleBox[",",
      Background->RGBColor[1, 0.9, 0.8]], 
     StyleBox[
      RowBox[{
       RowBox[{
        RowBox[{"DISC", "'"}], "[", "t", "]"}], "==", "c36dot"}],
      Background->RGBColor[1, 0.9, 0.8]], 
     StyleBox[",",
      Background->RGBColor[1, 0.9, 0.8]], 
     StyleBox[
      RowBox[{
       RowBox[{
        RowBox[{"DcFLIP", "'"}], "[", "t", "]"}], "\[Equal]", "c37dot"}],
      Background->RGBColor[1, 0.9, 0.8]], ",", 
     StyleBox[
      RowBox[{
       RowBox[{
        RowBox[{"IKKn", "'"}], "[", "t", "]"}], "\[Equal]", 
       RowBox[{
        RowBox[{"Nkprod", "*", 
         RowBox[{"(", 
          RowBox[{"1", "-", "aD"}], ")"}]}], "-", 
        RowBox[{"Nkdeg", " ", 
         RowBox[{"IKKn", "[", "t", "]"}]}], "-", 
        RowBox[{"tr", " ", "*", "Nk1", " ", 
         RowBox[{"IKKn", "[", "t", "]"}]}]}]}],
      Background->RGBColor[0.88, 1, 0.88]], 
     StyleBox[",",
      Background->RGBColor[0.88, 1, 0.88]], 
     StyleBox[
      RowBox[{
       RowBox[{
        RowBox[{"IKKa", "'"}], "[", "t", "]"}], "\[Equal]", 
       RowBox[{
        RowBox[{"tr", " ", "*", "Nk1", " ", 
         RowBox[{"IKKn", "[", "t", "]"}]}], " ", "-", " ", 
        RowBox[{"Nk3", " ", 
         RowBox[{"IKKa", "[", "t", "]"}]}], " ", "-", " ", 
        RowBox[{"tr", "*", " ", "Nk2", " ", 
         RowBox[{"IKKa", "[", "t", "]"}], "*", 
         RowBox[{"A20", "[", "t", "]"}]}], " ", "-", " ", 
        RowBox[{"Nkdeg", " ", 
         RowBox[{"IKKa", "[", "t", "]"}]}], " ", "-", " ", 
        RowBox[{"Na2", " ", 
         RowBox[{"IKKa", "[", "t", "]"}], "*", 
         RowBox[{"IkBa", "[", "t", "]"}]}], " ", "+", " ", 
        RowBox[{"Nt1", " ", 
         RowBox[{"IKKaIkBa", "[", "t", "]"}]}], " ", "-", " ", 
        RowBox[{"Na3", " ", 
         RowBox[{"IKKa", "[", "t", "]"}], "*", 
         RowBox[{"IkBaNFkB", "[", "t", "]"}]}], "+", " ", 
        RowBox[{"Nt2", " ", 
         RowBox[{"IKKaIkBaNFkB", "[", "t", "]"}]}]}]}],
      Background->RGBColor[0.88, 1, 0.88]], 
     StyleBox[",",
      Background->RGBColor[0.88, 1, 0.88]], 
     StyleBox[
      RowBox[{
       RowBox[{
        RowBox[{"IKKi", "'"}], "[", "t", "]"}], "\[Equal]", 
       RowBox[{
        RowBox[{"Nk3", " ", 
         RowBox[{"IKKa", "[", "t", "]"}]}], " ", "+", " ", 
        RowBox[{"tr", "*", " ", "Nk2", " ", 
         RowBox[{"IKKa", "[", "t", "]"}], "*", 
         RowBox[{"A20", "[", "t", "]"}]}], " ", "-", " ", 
        RowBox[{"Nkdeg", " ", 
         RowBox[{"IKKi", "[", "t", "]"}]}]}]}],
      Background->RGBColor[0.88, 1, 0.88]], 
     StyleBox[",",
      Background->RGBColor[0.88, 1, 0.88]], 
     StyleBox[
      RowBox[{
       RowBox[{
        RowBox[{"IKKaIkBa", "'"}], "[", "t", "]"}], "\[Equal]", 
       RowBox[{
        RowBox[{"Na2", " ", 
         RowBox[{"IKKa", "[", "t", "]"}], " ", 
         RowBox[{"IkBa", "[", "t", "]"}]}], " ", "-", " ", 
        RowBox[{"Nt1", " ", 
         RowBox[{"IKKaIkBa", "[", "t", "]"}]}]}]}],
      Background->RGBColor[0.88, 1, 0.88]], 
     StyleBox[",",
      Background->RGBColor[0.88, 1, 0.88]], 
     StyleBox[
      RowBox[{
       RowBox[{
        RowBox[{"IKKaIkBaNFkB", "'"}], "[", "t", "]"}], "\[Equal]", 
       RowBox[{
        RowBox[{"Na3", " ", 
         RowBox[{"IKKa", "[", "t", "]"}], " ", 
         RowBox[{"IkBaNFkB", "[", "t", "]"}]}], " ", "-", " ", 
        RowBox[{"Nt2", " ", 
         RowBox[{"IKKaIkBaNFkB", "[", "t", "]"}]}]}]}],
      Background->RGBColor[0.88, 1, 0.88]], 
     StyleBox[",",
      Background->RGBColor[0.88, 1, 0.88]], 
     StyleBox[
      RowBox[{
       RowBox[{
        RowBox[{"NFkB", "'"}], "[", "t", "]"}], "\[Equal]", 
       RowBox[{
        RowBox[{"Nc6a", " ", 
         RowBox[{"IkBaNFkB", "[", "t", "]"}]}], "-", 
        RowBox[{"Na1", " ", 
         RowBox[{"NFkB", "[", "t", "]"}], " ", 
         RowBox[{"IkBa", "[", "t", "]"}]}], " ", "+", " ", 
        RowBox[{"Nt2", " ", 
         RowBox[{"IKKaIkBaNFkB", "[", "t", "]"}]}], " ", "-", " ", 
        RowBox[{"Ni1", " ", 
         RowBox[{"NFkB", "[", "t", "]"}]}]}]}],
      Background->RGBColor[0.88, 1, 0.88]], 
     StyleBox[",",
      Background->RGBColor[0.88, 1, 0.88]], 
     StyleBox[
      RowBox[{
       RowBox[{
        RowBox[{"NFkBn", "'"}], "[", "t", "]"}], "\[Equal]", 
       RowBox[{
        RowBox[{"Ni1", " ", "Nkv", " ", 
         RowBox[{"NFkB", "[", "t", "]"}]}], "-", 
        RowBox[{"Na1", " ", 
         RowBox[{"IkBan", "[", "t", "]"}], " ", 
         RowBox[{"NFkBn", "[", "t", "]"}]}]}]}],
      Background->RGBColor[0.88, 1, 0.88]], 
     StyleBox[",",
      Background->RGBColor[0.88, 1, 0.88]], 
     StyleBox[
      RowBox[{
       RowBox[{
        RowBox[{"A20", "'"}], "[", "t", "]"}], "\[Equal]", 
       RowBox[{
        RowBox[{"Nc4", " ", 
         RowBox[{"A20t", "[", "t", "]"}]}], "-", 
        RowBox[{"Nc5", " ", 
         RowBox[{"A20", "[", "t", "]"}]}]}]}],
      Background->RGBColor[0.88, 1, 0.88]], 
     StyleBox[",",
      Background->RGBColor[0.88, 1, 0.88]], 
     StyleBox[
      RowBox[{
       RowBox[{
        RowBox[{"A20t", "'"}], "[", "t", "]"}], "\[Equal]", " ", 
       RowBox[{
        RowBox[{"Nc2", "*", 
         RowBox[{"(", 
          RowBox[{"1", "-", "aD"}], ")"}]}], "+", 
        RowBox[{"Nc1", " ", 
         RowBox[{"NFkBn", "[", "t", "]"}], "*", 
         RowBox[{"(", 
          RowBox[{"1", "-", "aD"}], ")"}]}], "-", " ", 
        RowBox[{"Nc3", " ", 
         RowBox[{"A20t", "[", "t", "]"}]}]}]}],
      Background->RGBColor[0.88, 1, 0.88]], 
     StyleBox[",",
      Background->RGBColor[0.88, 1, 0.88]], 
     StyleBox[
      RowBox[{
       RowBox[{
        RowBox[{"IkBa", "'"}], "[", "t", "]"}], "\[Equal]", 
       RowBox[{
        RowBox[{
         RowBox[{"-", "Na2"}], " ", 
         RowBox[{"IKKa", "[", "t", "]"}], " ", 
         RowBox[{"IkBa", "[", "t", "]"}]}], " ", "-", " ", 
        RowBox[{"Na1", " ", 
         RowBox[{"IkBa", "[", "t", "]"}], " ", 
         RowBox[{"NFkB", "[", "t", "]"}]}], " ", "+", " ", 
        RowBox[{"Nc4a", " ", 
         RowBox[{"IkBat", "[", "t", "]"}]}], " ", "-", " ", 
        RowBox[{"Nc5a", " ", 
         RowBox[{"IkBa", "[", "t", "]"}]}], " ", "-", " ", 
        RowBox[{"Ni1a", " ", 
         RowBox[{"IkBa", "[", "t", "]"}]}], " ", "+", " ", 
        RowBox[{"Ne1a", " ", 
         RowBox[{"IkBan", "[", "t", "]"}]}]}]}],
      Background->RGBColor[0.88, 1, 0.88]], 
     StyleBox[",",
      Background->RGBColor[0.88, 1, 0.88]], 
     StyleBox[
      RowBox[{
       RowBox[{
        RowBox[{"IkBan", "'"}], "[", "t", "]"}], "\[Equal]", " ", 
       RowBox[{
        RowBox[{
         RowBox[{"-", "Na1"}], " ", 
         RowBox[{"IkBan", "[", "t", "]"}], " ", 
         RowBox[{"NFkBn", "[", "t", "]"}]}], " ", "+", " ", 
        RowBox[{"Ni1a", " ", "Nkv", " ", 
         RowBox[{"IkBa", "[", "t", "]"}]}], " ", "-", " ", 
        RowBox[{"Ne1a", " ", "Nkv", " ", 
         RowBox[{"IkBan", "[", "t", "]"}]}]}]}],
      Background->RGBColor[0.88, 1, 0.88]], 
     StyleBox[",",
      Background->RGBColor[0.88, 1, 0.88]], 
     StyleBox[
      RowBox[{
       RowBox[{
        RowBox[{"IkBat", "'"}], "[", "t", "]"}], "\[Equal]", 
       RowBox[{
        RowBox[{"Nc2a", "*", 
         RowBox[{"(", 
          RowBox[{"1", "-", "aD"}], ")"}]}], "+", 
        RowBox[{"Nc1a", " ", 
         RowBox[{"NFkBn", "[", "t", "]"}], "*", 
         RowBox[{"(", 
          RowBox[{"1", "-", "aD"}], ")"}]}], "-", " ", 
        RowBox[{"Nc3a", " ", 
         RowBox[{"IkBat", "[", "t", "]"}]}]}]}],
      Background->RGBColor[0.88, 1, 0.88]], 
     StyleBox[",",
      Background->RGBColor[0.88, 1, 0.88]], 
     StyleBox[
      RowBox[{
       RowBox[{
        RowBox[{"IkBaNFkB", "'"}], "[", "t", "]"}], "\[Equal]", 
       RowBox[{
        RowBox[{"Na1", " ", 
         RowBox[{"IkBa", "[", "t", "]"}], " ", 
         RowBox[{"NFkB", "[", "t", "]"}]}], " ", "-", " ", 
        RowBox[{"Nc6a", " ", 
         RowBox[{"IkBaNFkB", "[", "t", "]"}]}], " ", "-", " ", 
        RowBox[{"Na3", " ", 
         RowBox[{"IKKa", "[", "t", "]"}], " ", 
         RowBox[{"IkBaNFkB", "[", "t", "]"}]}], " ", "+", " ", 
        RowBox[{"Ne2a", " ", 
         RowBox[{"IkBanNFkBn", "[", "t", "]"}]}]}]}],
      Background->RGBColor[0.88, 1, 0.88]], 
     StyleBox[",",
      Background->RGBColor[0.88, 1, 0.88]], 
     StyleBox[
      RowBox[{
       RowBox[{
        RowBox[{"IkBanNFkBn", "'"}], "[", "t", "]"}], "\[Equal]", 
       RowBox[{
        RowBox[{"Na1", " ", 
         RowBox[{"IkBan", "[", "t", "]"}], " ", 
         RowBox[{"NFkBn", "[", "t", "]"}]}], " ", "-", " ", 
        RowBox[{"Ne2a", " ", "Nkv", " ", 
         RowBox[{"IkBanNFkBn", "[", "t", "]"}]}]}]}],
      Background->RGBColor[0.88, 1, 0.88]], 
     StyleBox[",",
      Background->RGBColor[0.88, 1, 0.88]], 
     StyleBox[
      RowBox[{
       RowBox[{
        RowBox[{"PmRNA", "'"}], "[", "t", "]"}], "\[Equal]", 
       RowBox[{
        RowBox[{"Nc1c", "*", " ", 
         RowBox[{"NFkBn", "[", "t", "]"}], "*", 
         RowBox[{"(", 
          RowBox[{"1", "-", "aD"}], ")"}]}], "-", 
        RowBox[{"Nc2c", " ", "*", 
         RowBox[{"PmRNA", "[", "t", "]"}]}]}]}],
      Background->RGBColor[0.88, 1, 0.88]], 
     StyleBox[",",
      Background->RGBColor[0.88, 1, 0.88]], 
     StyleBox[
      RowBox[{
       RowBox[{"TNF", "[", "0", "]"}], "\[Equal]", "inTNF"}],
      Background->RGBColor[0.87, 0.94, 1]], ",", 
     StyleBox[
      RowBox[{
       RowBox[{"JNK", "[", "0", "]"}], "\[Equal]", "inJNK"}],
      Background->RGBColor[0.87, 0.94, 1]], 
     StyleBox[",",
      Background->RGBColor[0.87, 0.94, 1]], 
     StyleBox[
      RowBox[{
       RowBox[{"pJNK", "[", "0", "]"}], "\[Equal]", "inpJNK"}],
      Background->RGBColor[0.87, 0.94, 1]], 
     StyleBox[",",
      Background->RGBColor[0.87, 0.94, 1]], 
     StyleBox[
      RowBox[{
       RowBox[{"Bim", "[", "0", "]"}], "\[Equal]", "inBim"}],
      Background->RGBColor[0.87, 0.94, 1]], 
     StyleBox[",",
      Background->RGBColor[0.87, 0.94, 1]], 
     StyleBox[
      RowBox[{
       RowBox[{"pBim", "[", "0", "]"}], "\[Equal]", "inpBim"}],
      Background->RGBColor[0.87, 0.94, 1]], 
     StyleBox[",",
      Background->RGBColor[0.87, 0.94, 1]], 
     StyleBox[
      RowBox[{
       RowBox[{"C8", "[", "0", "]"}], "\[Equal]", "inC8"}],
      Background->RGBColor[0.87, 0.94, 1]], 
     StyleBox[",",
      Background->RGBColor[0.87, 0.94, 1]], 
     StyleBox[
      RowBox[{
       RowBox[{"C8a", "[", "0", "]"}], "\[Equal]", "inC8a"}],
      Background->RGBColor[0.87, 0.94, 1]], 
     StyleBox[",",
      Background->RGBColor[0.87, 0.94, 1]], 
     StyleBox[
      RowBox[{
       RowBox[{"C3", "[", "0", "]"}], "\[Equal]", "inC3"}],
      Background->RGBColor[0.87, 0.94, 1]], 
     StyleBox[",",
      Background->RGBColor[0.87, 0.94, 1]], 
     StyleBox[
      RowBox[{
       RowBox[{"C3a", "[", "0", "]"}], "\[Equal]", "inC3a"}],
      Background->RGBColor[0.87, 0.94, 1]], 
     StyleBox[",",
      Background->RGBColor[0.87, 0.94, 1]], 
     StyleBox[
      RowBox[{
       RowBox[{"Bid", "[", "0", "]"}], "\[Equal]", "inBid"}],
      Background->RGBColor[0.87, 0.94, 1]], 
     StyleBox[",",
      Background->RGBColor[0.87, 0.94, 1]], 
     StyleBox[
      RowBox[{
       RowBox[{"tBid", "[", "0", "]"}], "\[Equal]", "intBid"}],
      Background->RGBColor[0.87, 0.94, 1]], 
     StyleBox[",",
      Background->RGBColor[0.87, 0.94, 1]], 
     StyleBox[
      RowBox[{
       RowBox[{"BaxBak", "[", "0", "]"}], "\[Equal]", "inBaxBak"}],
      Background->RGBColor[0.87, 0.94, 1]], 
     StyleBox[",",
      Background->RGBColor[0.87, 0.94, 1]], 
     StyleBox[
      RowBox[{
       RowBox[{"BaxBaka", "[", "0", "]"}], "\[Equal]", "inBaxBaka"}],
      Background->RGBColor[0.87, 0.94, 1]], 
     StyleBox[",",
      Background->RGBColor[0.87, 0.94, 1]], 
     StyleBox[
      RowBox[{
       RowBox[{"XIAP", "[", "0", "]"}], "==", "inXIAP"}],
      Background->RGBColor[0.87, 0.94, 1]], ",", 
     StyleBox[
      RowBox[{
       RowBox[{"Bcl2", "[", "0", "]"}], "\[Equal]", "inBcl2"}],
      Background->RGBColor[0.87, 0.94, 1]], 
     StyleBox[",",
      Background->RGBColor[0.87, 0.94, 1]], 
     StyleBox[
      RowBox[{
       RowBox[{"complex0", "[", "0", "]"}], "\[Equal]", "incomplex0"}],
      Background->RGBColor[1, 0.9, 0.8]], 
     StyleBox[",",
      Background->RGBColor[1, 0.9, 0.8]], 
     StyleBox[
      RowBox[{
       RowBox[{"complex1", "[", "0", "]"}], "\[Equal]", "incomplex1"}],
      Background->RGBColor[1, 0.9, 0.8]], 
     StyleBox[",",
      Background->RGBColor[1, 0.9, 0.8]], 
     StyleBox[
      RowBox[{
       RowBox[{"complex2", "[", "0", "]"}], "\[Equal]", "incomplex2"}],
      Background->RGBColor[1, 0.9, 0.8]], 
     StyleBox[",",
      Background->RGBColor[1, 0.9, 0.8]], 
     StyleBox[
      RowBox[{
       RowBox[{"cFLIP", "[", "0", "]"}], "\[Equal]", "incFLIP"}],
      Background->RGBColor[1, 0.9, 0.8]], 
     StyleBox[",",
      Background->RGBColor[1, 0.9, 0.8]], 
     StyleBox[
      RowBox[{
       RowBox[{"c2FLIP", "[", "0", "]"}], "\[Equal]", "inc2FLIP"}],
      Background->RGBColor[1, 0.9, 0.8]], 
     StyleBox[",",
      Background->RGBColor[1, 0.9, 0.8]], 
     StyleBox[
      RowBox[{
       RowBox[{"P", "[", "0", "]"}], "\[Equal]", "inP"}],
      Background->RGBColor[1, 0.9, 0.8]], 
     StyleBox[",",
      Background->RGBColor[1, 0.9, 0.8]], 
     StyleBox[
      RowBox[{
       RowBox[{"ROS", "[", "0", "]"}], "\[Equal]", "inROS"}],
      Background->RGBColor[1, 0.9, 0.8]], 
     StyleBox[",",
      Background->RGBColor[1, 0.9, 0.8]], 
     StyleBox[
      RowBox[{
       RowBox[{"MKP", "[", "0", "]"}], "\[Equal]", "inMKP"}],
      Background->RGBColor[1, 0.9, 0.8]], 
     StyleBox[",",
      Background->RGBColor[1, 0.9, 0.8]], 
     StyleBox[
      RowBox[{
       RowBox[{"MKPox", "[", "0", "]"}], "\[Equal]", "inMKPox"}],
      Background->RGBColor[1, 0.9, 0.8]], 
     StyleBox[",",
      Background->RGBColor[1, 0.9, 0.8]], 
     StyleBox[
      RowBox[{
       RowBox[{"proMKK7", "[", "0", "]"}], "\[Equal]", "inproMKK7"}],
      Background->RGBColor[1, 0.9, 0.8]], 
     StyleBox[",",
      Background->RGBColor[1, 0.9, 0.8]], 
     StyleBox[
      RowBox[{
       RowBox[{"MKK7", "[", "0", "]"}], "\[Equal]", "inMKK7"}],
      Background->RGBColor[1, 0.9, 0.8]], 
     StyleBox[",",
      Background->RGBColor[1, 0.9, 0.8]], 
     StyleBox[
      RowBox[{
       RowBox[{"prophosphatase", "[", "0", "]"}], "\[Equal]", 
       "inprophosphatase"}],
      Background->RGBColor[1, 0.9, 0.8]], 
     StyleBox[",",
      Background->RGBColor[1, 0.9, 0.8]], 
     StyleBox[
      RowBox[{
       RowBox[{"phosphatase", "[", "0", "]"}], "\[Equal]", "inphosphatase"}],
      Background->RGBColor[1, 0.9, 0.8]], 
     StyleBox[",",
      Background->RGBColor[1, 0.9, 0.8]], 
     StyleBox[
      RowBox[{
       RowBox[{"itch", "[", "0", "]"}], "==", "initch"}],
      Background->RGBColor[1, 0.9, 0.8]], 
     StyleBox[",",
      Background->RGBColor[1, 0.9, 0.8]], 
     StyleBox[
      RowBox[{
       RowBox[{"itchP", "[", "0", "]"}], "==", "initchP"}],
      Background->RGBColor[1, 0.9, 0.8]], 
     StyleBox[",",
      Background->RGBColor[1, 0.9, 0.8]], 
     StyleBox[
      RowBox[{
       RowBox[{"itchPP", "[", "0", "]"}], "==", "initchPP"}],
      Background->RGBColor[1, 0.9, 0.8]], 
     StyleBox[",",
      Background->RGBColor[1, 0.9, 0.8]], 
     StyleBox[
      RowBox[{
       RowBox[{"itchPPP", "[", "0", "]"}], "==", "initchPPP"}],
      Background->RGBColor[1, 0.9, 0.8]], 
     StyleBox[",",
      Background->RGBColor[1, 0.9, 0.8]], 
     StyleBox[
      RowBox[{
       RowBox[{"FADD", "[", "0", "]"}], "==", "inFADD"}],
      Background->RGBColor[1, 0.9, 0.8]], 
     StyleBox[",",
      Background->RGBColor[1, 0.9, 0.8]], 
     StyleBox[
      RowBox[{
       RowBox[{"proDISC", "[", "0", "]"}], "==", "inproDISC"}],
      Background->RGBColor[1, 0.9, 0.8]], 
     StyleBox[",",
      Background->RGBColor[1, 0.9, 0.8]], 
     StyleBox[
      RowBox[{
       RowBox[{"DISC", "[", "0", "]"}], "==", "inDISC"}],
      Background->RGBColor[1, 0.9, 0.8]], 
     StyleBox[",",
      Background->RGBColor[1, 0.9, 0.8]], 
     StyleBox[
      RowBox[{
       RowBox[{"DcFLIP", "[", "0", "]"}], "\[Equal]", "inDcFLIP"}],
      Background->RGBColor[1, 0.9, 0.8]], 
     StyleBox[",",
      Background->RGBColor[1, 0.9, 0.8]], 
     StyleBox[
      RowBox[{
       RowBox[{"IKKn", "[", "0", "]"}], "\[Equal]", "0.2`"}],
      Background->RGBColor[0.88, 1, 0.88]], 
     StyleBox[",",
      Background->RGBColor[0.88, 1, 0.88]], 
     StyleBox[
      RowBox[{
       RowBox[{"IKKa", "[", "0", "]"}], "\[Equal]", "0"}],
      Background->RGBColor[0.88, 1, 0.88]], 
     StyleBox[",",
      Background->RGBColor[0.88, 1, 0.88]], 
     StyleBox[
      RowBox[{
       RowBox[{"IKKi", "[", "0", "]"}], "\[Equal]", "0"}],
      Background->RGBColor[0.88, 1, 0.88]], 
     StyleBox[",",
      Background->RGBColor[0.88, 1, 0.88]], 
     StyleBox[
      RowBox[{
       RowBox[{"IKKaIkBa", "[", "0", "]"}], "\[Equal]", "0"}],
      Background->RGBColor[0.88, 1, 0.88]], 
     StyleBox[",",
      Background->RGBColor[0.88, 1, 0.88]], 
     StyleBox[
      RowBox[{
       RowBox[{"IKKaIkBaNFkB", "[", "0", "]"}], "\[Equal]", "0"}],
      Background->RGBColor[0.88, 1, 0.88]], 
     StyleBox[",",
      Background->RGBColor[0.88, 1, 0.88]], 
     StyleBox[
      RowBox[{
       RowBox[{"NFkB", "[", "0", "]"}], "\[Equal]", 
       "0.00033705498019754324`"}],
      Background->RGBColor[0.88, 1, 0.88]], 
     StyleBox[",",
      Background->RGBColor[0.88, 1, 0.88]], 
     StyleBox[
      RowBox[{
       RowBox[{"NFkBn", "[", "0", "]"}], "\[Equal]", 
       "0.002203216237184229`"}],
      Background->RGBColor[0.88, 1, 0.88]], 
     StyleBox[",",
      Background->RGBColor[0.88, 1, 0.88]], 
     StyleBox[
      RowBox[{
       RowBox[{"A20", "[", "0", "]"}], "\[Equal]", "0.004590033827467142`"}],
      Background->RGBColor[0.88, 1, 0.88]], 
     StyleBox[",",
      Background->RGBColor[0.88, 1, 0.88]], 
     StyleBox[
      RowBox[{
       RowBox[{"A20t", "[", "0", "]"}], "\[Equal]", "0"}],
      Background->RGBColor[0.88, 1, 0.88]], 
     StyleBox[",",
      Background->RGBColor[0.88, 1, 0.88]], 
     StyleBox[
      RowBox[{
       RowBox[{"IkBa", "[", "0", "]"}], "\[Equal]", 
       "0.0019900111439232052`"}],
      Background->RGBColor[0.88, 1, 0.88]], 
     StyleBox[",",
      Background->RGBColor[0.88, 1, 0.88]], 
     StyleBox[
      RowBox[{
       RowBox[{"IkBan", "[", "0", "]"}], "\[Equal]", 
       "0.002294747386858693`"}],
      Background->RGBColor[0.88, 1, 0.88]], 
     StyleBox[",",
      Background->RGBColor[0.88, 1, 0.88]], 
     StyleBox[
      RowBox[{
       RowBox[{"IkBat", "[", "0", "]"}], "\[Equal]", "0"}],
      Background->RGBColor[0.88, 1, 0.88]], 
     StyleBox[",",
      Background->RGBColor[0.88, 1, 0.88]], 
     StyleBox[
      RowBox[{
       RowBox[{"IkBaNFkB", "[", "0", "]"}], "\[Equal]", 
       "0.05890045169239104`"}],
      Background->RGBColor[0.88, 1, 0.88]], 
     StyleBox[",",
      Background->RGBColor[0.88, 1, 0.88]], 
     StyleBox[
      RowBox[{
       RowBox[{"IkBanNFkBn", "[", "0", "]"}], "\[Equal]", 
       "0.00008426374504938584`"}],
      Background->RGBColor[0.88, 1, 0.88]], 
     StyleBox[",",
      Background->RGBColor[0.88, 1, 0.88]], 
     StyleBox[
      RowBox[{
       RowBox[{"PmRNA", "[", "0", "]"}], "\[Equal]", "0"}],
      Background->RGBColor[0.88, 1, 0.88]]}], "}"}]}], ";"}]}], "Input",
 CellChangeTimes->{{3.47797952734375*^9, 3.477979554890625*^9}, {
   3.477979601296875*^9, 3.477979612375*^9}, 3.477979653078125*^9, {
   3.480418448984375*^9, 3.480418449015625*^9}, {3.480419685515625*^9, 
   3.480419752796875*^9}, {3.48042196190625*^9, 3.480421969390625*^9}, {
   3.480745041171875*^9, 3.480745047234375*^9}, {3.480929890609375*^9, 
   3.480929956703125*^9}, {3.481015057875*^9, 3.481015057875*^9}, {
   3.481275927578125*^9, 3.4812759440625*^9}, 3.48255504353125*^9, {
   3.49846715684375*^9, 3.49846718340625*^9}, {3.498467800515625*^9, 
   3.498467839203125*^9}, {3.498468681875*^9, 3.49846872453125*^9}, {
   3.49846875809375*^9, 3.498468763859375*^9}, {3.4984688920625*^9, 
   3.49846890084375*^9}, {3.498474667796875*^9, 3.498474689015625*^9}, {
   3.503212187*^9, 3.5032121896875*^9}, {3.50321246509375*^9, 
   3.50321246915625*^9}, {3.503220497796875*^9, 3.5032205051875*^9}, {
   3.503220791875*^9, 3.5032208635625*^9}, {3.503220937421875*^9, 
   3.503221022*^9}, {3.50322109165625*^9, 3.503221194*^9}, {
   3.503221845140625*^9, 3.503221845546875*^9}, {3.50322210653125*^9, 
   3.503222134328125*^9}, {3.503222371421875*^9, 3.50322245096875*^9}, {
   3.503392975609375*^9, 3.5033930216875*^9}, {3.5033937124375*^9, 
   3.503393729203125*^9}, {3.506865951921875*^9, 3.50686595203125*^9}, {
   3.506938295546875*^9, 3.50693835096875*^9}, {3.50735637484375*^9, 
   3.507356378140625*^9}, {3.50745695215625*^9, 3.50745695221875*^9}, {
   3.5074651046875*^9, 3.507465119671875*^9}, {3.507465927859375*^9, 
   3.50746593296875*^9}, {3.507466530640625*^9, 3.50746655184375*^9}, 
   3.507466759265625*^9, 3.507466916890625*^9},
 Magnification->1.]
}, Open  ]],

Cell[CellGroupData[{

Cell["plot instructions", "Subsection",
 CellChangeTimes->{{3.503394246421875*^9, 3.50339424678125*^9}, {
  3.506866868125*^9, 3.5068668700625*^9}},
 Magnification->1.],

Cell["\<\
Set tnf to 0 or 1 representing no or existent TNF treatment. 
Set FasTime to according timepoint for Fas stimulation. Chose a timepoint \
after simulation time to omit Fas stimulation.

Set tr to 0 or 1 representing no or existent NFkB activation by TNF. 
Set bha to 0 or 1 representing no or existent BHA treatment. 
Set aD to 0 or 1 representing no or existent actinomycinD treatment. 
Set chx to 0 or 1 prohibiting or allowing itch phosphorylation via pJNK, chx \
= 1 automatically sets aD = 1.
Set tmax to the timespan in hours you want to simulate.\
\>", "Text",
 CellChangeTimes->{{3.503394257328125*^9, 3.50339425853125*^9}, {
   3.503394295421875*^9, 3.5033944333125*^9}, {3.50339453021875*^9, 
   3.5033945615*^9}, {3.5068661216875*^9, 3.50686615090625*^9}, {
   3.506866549828125*^9, 3.50686660640625*^9}, {3.506939701328125*^9, 
   3.506939701640625*^9}, 3.50735637978125*^9, {3.507359215640625*^9, 
   3.50735923815625*^9}},
 Magnification->1.]
}, Open  ]],

Cell[CellGroupData[{

Cell["plot all species for a certain scenario", "Subsection",
 CellChangeTimes->{{3.503394246421875*^9, 3.50339424678125*^9}, {
  3.506866871796875*^9, 3.506866875109375*^9}, {3.50693840284375*^9, 
  3.506938410828125*^9}},
 Magnification->1.],

Cell[CellGroupData[{

Cell[BoxData[{
 RowBox[{
  RowBox[{"tmax", "=", "10"}], ";"}], "\[IndentingNewLine]", 
 RowBox[{
  RowBox[{"solution", "=", 
   RowBox[{"states", "/.", 
    RowBox[{"Flatten", "[", 
     RowBox[{"NDSolve", "[", 
      RowBox[{
       RowBox[{"(", 
        RowBox[{
         RowBox[{
          RowBox[{
           RowBox[{
            RowBox[{
             RowBox[{
              RowBox[{"odes", "/.", "paras"}], "/.", 
              RowBox[{"tnf", "\[Rule]", "1"}]}], "/.", 
             RowBox[{"tr", "\[Rule]", "1"}]}], "/.", 
            RowBox[{"bha", "\[Rule]", "0"}]}], "/.", 
           RowBox[{"aD", "\[Rule]", "0"}]}], "/.", 
          RowBox[{"chx", "\[Rule]", "0"}]}], "/.", 
         RowBox[{"FasTime", "\[Rule]", 
          RowBox[{"tmax", "+", "1"}]}]}], ")"}], ",", "states", ",", 
       RowBox[{"{", 
        RowBox[{"t", ",", "0", ",", "tmax"}], "}"}]}], "]"}], "]"}]}]}], 
  ";"}], "\[IndentingNewLine]", 
 RowBox[{
  RowBox[{
   RowBox[{"Plot", "[", 
    RowBox[{
     RowBox[{"solution", "[", 
      RowBox[{"[", "#", "]"}], "]"}], ",", 
     RowBox[{"{", 
      RowBox[{"t", ",", "0", ",", "tmax"}], "}"}], ",", 
     RowBox[{"AxesOrigin", "\[Rule]", 
      RowBox[{"{", 
       RowBox[{"0", ",", "0"}], "}"}]}], ",", 
     RowBox[{"PlotLabel", "\[Rule]", 
      RowBox[{"states", "[", 
       RowBox[{"[", "#", "]"}], "]"}]}], ",", 
     RowBox[{"PlotRange", "\[Rule]", "All"}]}], "]"}], "&"}], "/@", 
  RowBox[{"Range", "[", 
   RowBox[{"Length", "[", "states", "]"}], "]"}]}], "\[IndentingNewLine]", 
 RowBox[{"Plot", "[", 
  RowBox[{
   RowBox[{"(", 
    RowBox[{
     RowBox[{"MyUnitStep", "[", 
      RowBox[{
       RowBox[{"(", 
        RowBox[{
         RowBox[{"solution", "[", 
          RowBox[{"[", "13", "]"}], "]"}], "/.", 
         RowBox[{"t", "\[Rule]", "r"}]}], ")"}], "-", "20"}], "]"}], "*", 
     "100"}], ")"}], ",", 
   RowBox[{"{", 
    RowBox[{"r", ",", "0", ",", "tmax"}], "}"}], ",", 
   RowBox[{"PlotLabel", "\[Rule]", "\"\<CytC\>\""}], ",", 
   RowBox[{"PlotRange", "\[Rule]", "All"}], ",", 
   RowBox[{"ImageSize", "\[Rule]", "200"}]}], "]"}]}], "Input",
 CellChangeTimes->{{3.50339448259375*^9, 3.503394511109375*^9}, {
   3.50686608884375*^9, 3.50686609721875*^9}, 3.5068661754375*^9, {
   3.5068663189375*^9, 3.5068663284375*^9}, 3.506866400875*^9, {
   3.506866518609375*^9, 3.506866520171875*^9}, {3.506866608890625*^9, 
   3.506866613203125*^9}, 3.506867915359375*^9, {3.506926998328125*^9, 
   3.506926998453125*^9}, {3.506927055328125*^9, 3.506927086640625*^9}, {
   3.506927275328125*^9, 3.506927277484375*^9}, 3.506937111375*^9, {
   3.506938380953125*^9, 3.506938381921875*^9}, 3.50693952128125*^9, {
   3.506942256765625*^9, 3.50694225959375*^9}, 3.506944532734375*^9, 
   3.50694929540625*^9, {3.50694938325*^9, 3.506949385375*^9}, 
   3.50694949275*^9, 3.5070375901875*^9, {3.507272209765999*^9, 
   3.50727221015819*^9}, {3.507272263649567*^9, 3.507272263772991*^9}, {
   3.507272626640253*^9, 3.507272629739012*^9}, {3.507272672407119*^9, 
   3.507272672730813*^9}, {3.507272974666664*^9, 3.507272978204697*^9}, {
   3.507354662046875*^9, 3.5073546675625*^9}, 3.507356380859375*^9, {
   3.507358186*^9, 3.507358196203125*^9}, 3.50735864265625*^9, {
   3.50735926475*^9, 3.507359266375*^9}, {3.507528814203125*^9, 
   3.50752883528125*^9}, {3.50753908478125*^9, 3.50753911071875*^9}, {
   3.5075408815*^9, 3.507540893609375*^9}, 3.50754095578125*^9, {
   3.507541376328125*^9, 3.507541379734375*^9}, {3.50755621165625*^9, 
   3.507556218875*^9}, {3.507556713796875*^9, 3.507556787296875*^9}, {
   3.507556972375*^9, 3.50755697271875*^9}, {3.50755704625*^9, 
   3.507557046671875*^9}, {3.507557236859375*^9, 3.507557293375*^9}, {
   3.507557332234375*^9, 3.50755733571875*^9}, {3.507557533109375*^9, 
   3.5075575529375*^9}, {3.507557977*^9, 3.507557982609375*^9}, 
   3.50755802990625*^9, {3.5076355466237288`*^9, 3.5076355757185717`*^9}, {
   3.507641122987699*^9, 3.507641128085923*^9}, {3.5077060504308643`*^9, 
   3.5077060555361767`*^9}, {3.5077071965620437`*^9, 3.507707205734682*^9}, {
   3.5077190622087107`*^9, 3.507719067329451*^9}, 3.5077194086815867`*^9, {
   3.507719789688613*^9, 3.5077198064314156`*^9}, {3.507803640629798*^9, 
   3.5078036517071433`*^9}, {3.507803685376648*^9, 3.5078036914387207`*^9}},
 Magnification->1.],

Cell[BoxData[
 RowBox[{"{", 
  RowBox[{
   GraphicsBox[{{}, {}, 
     {Hue[0.67, 0.6, 0.6], 
      LineBox[{{2.0408163265306121`*^-7, 100.}, {0.09814340804846831, 100.}, {
       0.19628661201530398`, 100.}, {0.40908357085458646`, 100.}, {
       0.6077788357015209, 100.}, {0.8025764881887605, 100.}, {
       1.013884691581611, 100.}, {1.2110912009821138`, 100.}, {
       1.4248082612882276`, 100.}, {1.6346277092346464`, 100.}, {
       1.8303454631887173`, 100.}, {2.0425737680483995`, 100.}, {
       2.240700378915734, 100.}, {2.434929377423373, 100.}, {
       2.645668926836623, 100.}, {2.842306782257525, 100.}, {
       3.0554551885840384`, 100.}, {3.264705982550857, 100.}, {
       3.459855082525327, 100.}, {3.6715147334054086`, 100.}, {
       3.869072690293142, 100.}, {4.083141198086486, 100.}, {
       4.293312093520136, 100.}, {4.489381294961437, 100.}, {4.70196104730835,
        100.}, {4.900439105662914, 100.}, {5.095019551657784, 100.}, {
       5.306110548558265, 100.}, {5.503099851466398, 100.}, {
       5.716599705280141, 100.}, {5.92620194673419, 100.}, {6.121702494195891,
        100.}, {6.333713592563203, 100.}, {6.531622996938168, 100.}, {
       6.725634788953437, 100.}, {6.936157131874317, 100.}, {7.13257778080285,
        100.}, {7.345508980636994, 100.}, {7.54433848647879, 100.}, {
       7.7392703799608915`, 100.}, {7.950712824348604, 100.}, {
       8.148053574743969, 100.}, {8.361904876044944, 100.}, {
       8.571858564986224, 100.}, {8.767710559935155, 100.}, {
       8.980073105789698, 100.}, {9.178333957651894, 100.}, {
       9.372697197154395, 100.}, {9.583570987562506, 100.}, {9.78034308397827,
        100.}, {9.993625731299645, 100.}, {9.996812763609006, 100.}, {
       9.999999795918367, 100.}}]}},
    AspectRatio->NCache[GoldenRatio^(-1), 0.6180339887498948],
    Axes->True,
    AxesOrigin->{0, 0},
    PlotLabel->FormBox[
      RowBox[{"TNF", "(", "t", ")"}], TraditionalForm],
    PlotRange->{All, All},
    PlotRangeClipping->True,
    PlotRangePadding->{Automatic, Automatic}], ",", 
   GraphicsBox[{{}, {}, 
     {Hue[0.67, 0.6, 0.6], LineBox[CompressedData["
1:eJwd13k4Fd8bAHBSKtu9lxYlu0hJFBFxXqSyhNK9M3fIlkIiKSRLhRKRJSFL
aFHEF4UoyZo1W9kVskX2PZTf9Jt/5vk888w87/ue95w5R9Tq0qlza1hYWK6y
srD8u8d7W7HLW99TZ/n/xYSyLyL6mIgdUv0ecWFxFYfVT4W+IiLuKK9TJ6Kc
NE94biZHmw/imG5Zp0k6vihYeJ1IAOIaaO898RcHmQnr+6s2IWhJiO9g3QoO
33ge/11pDUc5Nwyt05ZwkEjeeHBp+SEajmlLaF7A4aKai8OC8CMkk33LQ2UW
hzdfe57NasWh+wLR/nUTOCzZ63dN2SSg99I+K/4jOCSydgUsaCchk6CjTub9
OBz5HLZzvvUJmvvGGWn4DYef0ceKZ+2eof2V4+vozTgEWf8xnVl+jno7D3M5
1uIgJ/dmcSr4BZoX+O4dU4LDl2XbiEnhFHRMLSy68y0OrhVCchNZqWgSqtoO
pOGw/cHXmjGtNMTBkTyUnICD1W5g+2WTgdYdiDCY8sVhzfL1+lnPTNTSdmH+
61UcvvbQBWe1s1BUlcXwL2scrqVx5k+3vkYP1KWsmzVx0A0fZJ9OfIOe8V8O
fSeHw45rxaen7LJRpjWXyqIgDkVabpMTyzkogzNXI2Ueg/WdP6TGhPPRW777
pxSfYNBW9MFl9Gc+csF+bd4bhEFqcnTpr6x3SI7GRf/hgoGBs4H5iFYBelOz
p6bwOAaRG99FDtl8RKJceS2dYwzIdtN1vsJfhNzdD2DMVgbEjShtm/EsQuWr
JsIcxQxwbOC1mdYuRo9NMGv0kAG8cZVrplpL0ExewS8PTQYs8+SmOB0uRdK7
vuZu3ceA/ltPjSYTS1GldbS+0Q4G5Np4P56wK0O+WSJsJYt0SOiw175UV4as
9t9n8vykw90TzNHx/eWIodZZJ9hGB+KAgsr4cjmafSVm/vQdHbSSRXsdLD6h
vtfn+3em00FmG+XuWNknVBUjcNIvkQ6bg1ZkHaQrUM5y8b2SCDr8/TvcPBpc
gcR0VwP6AugwdLnV8+J0BaqP5zs1fIMODf1l4qOMStT3qm7lqysd8rDX1fbv
K5FWo1J+siMdkqoTLv8SrkLaup5NZ2zoMBuds7s7qAoZ+PgZulvQ4ahNTV/T
7yrkLPHWIp6gwyPF3rhP56tRLBH5uZxOh1G2Bfq7L9WoX6rv1NhJOqAmLsp/
UIOUvOeyuQ3pEJ4oVpmUXoOcdETrhU/QYcBR+dbD7bUI892QKqBPB2U1A5UA
/1rUyKIRsqhHh3uc1jOes7VoR/aoUDr5/Hu7e5qT5WdUXut+fp8BHeRfhpyz
rvuMpAp3zl41ooOf63MhXLUO+Qp/Hnc2pkPrkfetei/rkMVFdxkhjA67+RpD
0eZ6pPOM9ai9CR28egd1DvjUo5tYXLoBmV9DxsoaqYl6pJaaVFpwjg68aKMZ
t2wDui3M8jPFng6qkhEq/tYNyMhrIJjDmQ73Z1Nmrjc2oMIBx4lFsr55nQoN
s+sbUVT0+TtO/nToLfmY5qjeiG4F/XTcF0IHhbDmc1avGtHWlyt+RAIdzK5Z
aHb1NqIUN+zcmxd08Df/JcTgb0KiurUb9mbSoWMva5vO7Sbk10bbbVlMhxvV
Mrry5l/QVYEO/9U+OrzMeiv56uEXlIb7FASP0qEpWpNtZ+0XVFDxWH/9HB0k
bPAC/kNfkczNU8Gv1jGgms1PloWvGTFbFIdNdjJgdoSH87pOM2oyZE3pl2GA
YNOjoZkbzUhyw7ihpgIDnBIzEodGm9HdvGKDa2S/b1Hr5K3/1IKo+PV7JaYM
AInzE8f/tCCubCywz4oBdpxTNSUHWpH81YjxVlsGFLSz385NbEVFXGeL1a4y
YLAozFKutRWFW6gMZbozgPJyh3oqdxvKGoxtW/JmgJXr/oX4621I94PXta0B
DAg68+HL1qw2xPpSxXU0mAE5R45nhg21IXv6SmtcOAM28JnZ3T7djmbVN72P
iGXAfxkBnRdlO9BXpsAkWxoDRnhHgnQtO5BluEBlZAYDpFx11XdFdCBCWEuR
9w0DEg9zJvX97kCqQiUBn/IZEF4VdJ4o70RlF8oq1D4xoE5mbKvyYie6xRoq
KFvFAM7QE1Wb93ShVmK6hruWAX4MHpnG0C7UyF278XEjA1z7QqaOmX5Dmbbd
RzZ1MeD10cknO0O+IY5TyV/CvjNgIsXoNFvJN2QUo5vK1ssAWyfa20Kp7+iY
G7vEpwEGEH/CPRVnvqOGltyXTeMMSOCs8aVp9yCjLO4gk1UGqKt5mN4060FW
t/5M6rNi0OW4R3HCrQd9e799uzIbBvxN9wZrU3tQrsnWoBV2DMKi9XXuUntR
k8G4kBYPBr4763hWO3sRke4gPSyAgQ1qfDTq3IeK7t9qwRQwYHky/67zXh+6
Ky8fVqCIQfTaHV3Vz/qQUIR5qJASBpVV54VSWvoQT2p9QMchDHadXnlyTqUf
/T6/98EBhMFPW6m076wD6KoRoe+sg8GFcK/ChtBBRGxmvYabYrBm7kn3x5RB
dNRNONb1DAYxWCVLRskgOv5ky3y4GQbVO/i0gmcHkXe+l80nCwz2vHhZoYMP
oaEe1UL+cxiMvv/SUCL8E8nfn5e45ICB44B0X/Z/w+jX8Earv54Y9Ji1byiu
GkYTfha5q14YGLfdlf3cP4xK6cm+q94YKNcMuQ9sH0Gmfm1RSzcxYMt6Tt3i
P4IKM5a5uv3IfD1F1d3Mf6HKA6/3WpP/k2K+bY8OUcfQdxNFiksMBgrBlYXa
e8bQD0mdTr1YDJLZr/WfPDqG9I3X+ojGYRD0u2XfBc8x5CKlZ1cVjwGjO+JT
zM8xNGX2tZczCYORVOrsctE4Crt51uPMCww4RP2kupUn0fz1eC7NN2R9D4ft
89aeRHcvSOmOkr6DP1YSPDWJ8mLqix9mk/ULzTtmYj+J6Oac5wZzMFj6O2rT
Gj+J3LeVJnnnYfCri/6yfs0U4ve/Ihj0AYPaaCnpotopNLx2pVq8AoPAbAV5
8/YpNO4sWPmW9PEGjUN/B6bQ5s+XJfUqMShbb6pzeHUKuad0cThVYVDgGmqX
Jz+NuEzjQl7XYJB++ndKZuQ04t65y1agAYP71JrdSRYzyOFUZZ9PGwb5SoI5
Bo4z6OHJjhJKOwb9ZpfQiscM8jqmwBFHWjWd7zQWNYPINbz5dQfZLzqmXtx1
M2gbV7JnexcGWr5j9e6qs+gzTvvB2YvB4hzF5dSWOVS48bId5zAGVp2nP7LV
ziOfm852TxbI+sX2Olxun0fiH0CSZxGD14Tjju7BefQ77MUtd9JsHf7u71gX
EOP+3S2GvzF41vbuwGWlBeTIsb9ybgmDwWaRl9+fLKDr0nVl8n/Jfm0YDc13
X0TxwR/e2azF4XK5n9UlqSXk6SaJDVBwEOo/yj5/YAmJN7O/O0jFoWbNxlRP
WEJ715v3+pPeCcFTAcwllGOS4C1Nw6H93cObz+4todnbxst2vDhoZCY/bp9Y
QsO3glV7NuFAi63s0MpbRk7pxplPt+GQ5cRlzK/zB+Wmoe4HYjgkediPyGEs
oLwg3PPfARx8ElZOzo6ywvIEZ9B5DRxYvvRAwXU2oG45/X7/CRwkr56/dnr3
Onhqv9PSD8ehfy6KwfmBHW7z+4xMWpL7rYELXuGXN4DcuiJjUXscDPpD9wgJ
cUBCqq7+sSs4jJRa3axM5wQntTsdB6/jIEtrEdQy54b+uuA/O27hMBg86PPw
HDcUXLVMUiQdz7EwNGTPDacuWKgZkOZay/866Bo3fDSbPHOD9Mg882hLGDe8
F6vS6CX9vOubo10ZN8Qc64566kPu914OfAyR5gGe0JZoMT9yvygxL/FjHw9o
9WXrqJC+l8QeqHCQB+h2KjMnSS/FSJ1u1+SBnb905G6Rbgu2+ylmygN3fXpP
dZN+cGWMmnufB+bOaqjF3MaBA81Zds3wgPdoxlcOf3L/qbFrQ+4SD5R+fxMl
TnpQy+S/EFYKcI9OmRwmXXK8eEmTQgFRvUQWR9JyerOJO7ZQ4P23t3N3SD8+
IXVsfgcFEsy9+RNJXz8V/CBlNwXeJV42+0L65+miQ77yFGggHLvHSDOwmW5T
ZQr8Cl803ngXhzKm5J2DiAJR+ZmSkqT3mzJlqEcpUH7v088jpBPNgpqG9Skw
4st65jxpHsuP10qNKRD9s9vvHmnPs9NC8QQFDPHwjBzSv87tLHe1pJD5DgQO
kiZscXsjWwrUq1ooigTgUHnhHm33JQp0+nCfPEf6oEPhWzZXCjTpTm3OJ/3s
0tSZb55kPDnjVsKBOPA6S6x960sB2ay0mjjSN69iqaGBFLC90Zd08B4O466B
RhfCKCCp6LI4TdrU/cO8VjQFtjU3Pm4LwqHaYzJOMIEC9lX2fBPBOCh7i2st
PKdAgc7li+ohOCTfZAw3pFGARzDwYH0oDpt8A0JS31DAXa1HJzWc7O/bBYp+
7ygQselBZFsEDpP+E51niinwpnLDiFUUDmaBYj5KlaT7t2WcjMGhNoi+i1ZP
ARvGw1dp8TiohNytG2mmgPMp/Q/Xk3B4Gfb+alkXBQo3WTwqfo7Dlojx7Y/7
KOCSyBV6OxUHv0jRYrcRCjTmzDKqMnCYjj5tc3KKrK+fX1dwDg4Wsf7cexYp
4BRweGfTe3L+N8zLTKyhwtwoxllbhQP9JJXFlJ0KEnA20aWRPF81SX+p3EiF
Pi60zr+d7Nevpu5PqFT4FDncl02e11raS8rpQlR4pv/tUhGFCdwmXdElolSo
svndpLqNCUe65uz37STf/6ogmynGhNffd/FulKFCLUfHIwNFJgybaw647KOC
YIqJjqU6E0R6TfJ+7KeCjABvuPoxJtzvu29WcIgK/IcU8lRxJpRbv5SXVqPC
lcxk0ZMWTFgZKF4bCVTw2bBj8w5bJlz4OZt66RgVxOS06j+7MuHYGLEgRqdC
PRSK5oUy4fEm3y83cCqYPhIbsY9kwqzqq4wuEypg4p6/f8QyITFw2SbSigoJ
jRdVpJKZMJ8lfmTmHBW4Q4xuLqUy4US7noiRHRVydQUF4jOYsCQV17bRiQol
p7rlTfKYYGRYln3+ChWWdAryPAqYkOw6GlrqSoUIh4cvXIqYYFx+WMfLiwp8
07fZ/lYwIc3qW/5kIBWUnNefCW9mwprAdZEn7pPxZjpxZrUxAc/a65waRgVe
jwLJ3E4mrGPx3m0dTQV26d+br/UywVQqmb04lgq/S/inD/aT9TWo+yGYQMaX
IGjYM8gEs3ih2NbnVHjq/W5k7hcTssuOuimkUEH+Ss7bs+NM4Bh1NA5Lo4Il
/lri4yQT3qp85NR7Q8Yjw+qjMccEapu5Z2EROZ4/7rb4/WHC+VV/XKCMCvuf
t3o4rTKhQDJT4VoFFRwqU5UMWAmwc2EZk6+jgqyS3JvetQSU8Caded5JhXvh
UvNXOAngV6k6tKabCofGt79Z5iLA0XJqs/kPKkyz2Ude4yFAIFOjjn+Y7EeW
IV5jGgFXT/xQD5qnwpm+89sfbCGg+iqHwPBvKjzioOC1WwkQidu/oP2HCpDv
9GeFn4DPIz4Zq2w0UD4yf1VbgADJu+IiV2g0cKv9ZuMuTIBnht5K/SYalB5I
1rwqQkBTy5U2GX4aZKeradmKEnBjZ1nooBAN+o8kuB0WJ6CtxJqVkKFBS5hr
VowkAZMaHdu99tEgmU/YjSFFwPpiQ4XE/TTImd3izr2LgIMfVWwGlWmgX2Ca
5SBNQMR76mdnbRpkzO3WXtpDQJrKncGHx2nAocSu/UCGgNL85dU8PRoU4toO
u/YSMP12cP/qSRpIaRokHpMlwDC7IPqeGQ2qH04amcoRcP7A/tf/WdLgz9Ab
vJ209+sXNY3WNDiKQvWN5cnvZ4b/3WpPA41jbEbq+wngSLe1fuZGg9OSj3hm
DhAgJvPdq+I6DUKn7EqZCgQcemUcNeJFAxfbHPZC0rYp6tVyfjSQadx/64Yi
AZ+eb5L7EEoDrkEn6Z8HCfguEajT84AG3zvaldWUCJh7umrFFkWD+h1jpqGk
JZ6MPNSJJ/N7kickr0yAz+Oi5eYUMj5G42azQwTECB7c/DuNBmm2GsRz0llx
r2R3ZNJA1NJA9BfpnphIS6tcGqxZ12fjrEKAetTFivESGpyoWuC/rEoAY8uP
HtonGvwYmctNJ+3wEFtSqKLBonOS3DDpuAeaez3qaaB6h++76WEClkL4H6zv
okGRzaqYshoBOXfLzETmaGDB0L1frk7AS90afv9FGjyb62lYIB3D1dQ0tkyD
SY7Yk9KIgJuh3Uffr+EFzufsMoGk9aOXZBlUXrAvSeA4AgT8eCG3em8PLwQb
n/0ar0EAT0VcwoIlLxSdS1biOEIAa8BTptk5XtA1L62RJT2rm8pXbssL1FsK
e41Jt9e99Q+/xAtn2yUtYkk/a2m6tNeLF45lD+dLaxOgMrgBzkbzkutSbSQ6
So7/Opeeujpe4N1T5IsdJ2C7cFXrciMvzG16JO1Kuk5ZsH5XMy+MqDsVRZA+
eLH8g08nL0j+NS1pJM3+ZXPswZ+8MD7/V0hPh4Dnibn0x6x8MBcjfUlVl4B+
1cVqBwU+EAnU8ufTJ+Css0cOVwwf3B434Us2JGCfzZ46fctNoO1v26DBIKCe
V4bT5dBmeBUXZD1gSsD7/3xiZdi2wJj3kbhkKwI8WHcb1X7bAjceEayutmQ/
dl0/7pi9FQzueBlUOBAwkCwakeDJD41+Rf4OzuR82bVtbT59G/gONn+VdiMg
NOZ8haXIdujfdvbKKQ8CiIgzdVxD28HJuTVV5gYBi0ee/04oFICCMoVKYV8C
+gY0r5X47wDDoktScXcIeKImL/DZUhAeuGXryAUSkH7bhWazVwi010QqmgQT
4E8/q8c2JwSsa8u8DEMJUOxKSvH/LAwsEXkeJg8IiJaOTf+sJwJpS6Vi1Ehy
fSgKjtbLFwH77fWtHdEEnBCgP6+WEAU2D6OHrrEEaDhWmNACRKHJ5ezWqngC
EnZYSdTOicJTIY90uURyfpS+iDQwEQNl3W0F9CdkfntLdjcVioGL8gWc+Ywc
35m1jVW7xcHzkHaTUzIBVlnTIgEh4lB8eErT8CUBldUbfAtWxGHfvPcflErA
Ra3e0CrShxdDlYA0tSD/cQvpnFdPLv8znn7h3STpYcnygX8eCqmdkvgjDo6O
7HUapNnpoRbBpB00rz/WIq3VvVXd7K848KyRQsdID2KTevakQ/fvc//nwIZK
5jXSIZuU3vxzU7G7Szhp9jFtqeOkrZ51pn0i3T9hTtEhfdMuQWDfqjh0q93u
1iUt8cNN+jDpS3fubtMjXUkYKemQvn3znvE/U/VZjc+S1goIrfjnBNmzgVGk
t41FZuiT1nyhGv2M9EBx1PA/DwpvSs4irXo8WvwEaVlaeXEN6Tt20VH/3BQQ
X99G2mttdOM/u65x/TZAmuVkFKcB6e0eBr+mSVMMI7X/uXBG8vcq6bS/ETf+
+X/G4KYR
       "]]}},
    AspectRatio->NCache[GoldenRatio^(-1), 0.6180339887498948],
    Axes->True,
    AxesOrigin->{0, 0},
    PlotLabel->FormBox[
      RowBox[{"JNK", "(", "t", ")"}], TraditionalForm],
    PlotRange->{All, All},
    PlotRangeClipping->True,
    PlotRangePadding->{Automatic, Automatic}], ",", 
   GraphicsBox[{{}, {}, 
     {Hue[0.67, 0.6, 0.6], LineBox[CompressedData["
1:eJwV13c8Vf8bAHDcS1Tcc5DsvVe0hzxPRGlIIiURKSuapCJ9UfYsmYWKImWk
QWXLTEZGISuUkZ2i6/7O76/zer/O63POs845nyNjd9b0FAcbG5s7Oxvb/4/3
rttxaduH6KZ/+GohzmzQqWiR3mch7QQ/W0UCssx1gfWhyE9a+gpcK5Pn79zg
CnzRr3KWd/iCs3KxjEFxANwrCZPilA6CJ2ezbftlEkF9wj6c5RABG/dxOxwI
z4BuvvtL/9qjgXcLe5mb8UuQT+fZuLAYA5Jra41LzErgzHZ313mpeLB/FvuP
O6QKXnzufTSrnwR17t8dPLUbYcFlX9eUQzLsM2rzpnm2Qgp7V9C8QSqkZ1ws
iEjphJ0foxR+tz8A5jJyYf2RPvgRt6t01ukRRP9M5PY2H4RQe6bVzGIa+PFH
9/2t/glaWi/+TIU9hrhl05Eleb+gZdHxzqRUBnRl53SK8EyDR5Wk1kRuJphV
Zn/kmZkF0duf68b1s2DwureQodAfsFNF2qhDNtjhjGUWjQUci1c/zXrlgPjQ
o7W2p9jxc6+5xKxBLkx8HGrxtaOhZ9aKgun2PAjRFL52KG0Z7oke4ppOeQEX
x7qmnv3gQXHPUrMpp3wQdrlY9AdXYon+5cmJxZeQZpD83SWGwGWd/UrjUgXA
qJRsz+xahR0l793HfhSAWtCeVM3tqzEzPa58NLcQbo3rZn9NFUbjC8Y2I/rv
4ICB/n6BS2J4l6fw7rBDMWAy7JGJksb8y3suXBQuAZ/19oYbDGQwaWSTyIxX
CUhzSHNmz8ugWyO/w7RBKRyWM+imH5ZD/qRqjqn2MkjbLPpAekwBF/leZZzT
KYf5ImsjvQBF/P7fQ5PJlHJgfdFJ9JZQwlcO1+9POFWA8qWFoYktypj81cXg
bEMFqLmGrwsrVsbA/UfHfq2thLBVikEkqKDluvVbfy1Wwr2UEa5BVVXUT5fp
cz3xAZSdarsa76qiuggjcLziA8ypyF3uXlTFVaH/NF1VquC+7GTq6FE1XFr6
2ToWVgVbsjlzBnLUcPh8u9eZ6Sr4SJ48+5JNHRu/V8iNHa4G7dRgkSNG6vjG
Iq/W5W01bPTYsbE2WB1Ta5PPj0rVgMZziTNkpTrOxr1U7Qmtgd7xTr8N/9TR
0KFuoPlvDRR1GS4Iqmlg/Ia+pA+na8FTbf/tpoMaOEabNy9sqYU1pUOOMec0
EJpXMp5jHdzhMzsSHaCB0Smy1anP6qA+f+4We6wGDrpt/i9GtB4SB99myyZr
4ObtxluDAuqh9u/8zW0pGhiywn7Ga7YeLtkkcMcmaOC3L1eyztl+BLUE7Xr/
cA3UfhJxyr7hI0gymq2PeGmgv0ea5JFtDaBHjw1ytNfA9p1v2/c+aQCze+uT
+HZpoKpAUySs+gQrv01/SpPXQO++IaN1vp/gwE6J28FMqj7Z/ziUJj7BmefT
/SLN6sgPPNa8mo2gRWcV5zxQx22Kd7YG2DdC+6rPkU/PqmP4bMbM1aZGONkc
6L+Zqu+bzvWNs8ua4MG2uvprFWrYV1ac5abbBMZJbwP9b6nh+qjWU3ZPmyC+
WLRDjVMNrT1P6HX1NYGA/s5W+zJVDLAZlTws3Ax7s+8VxF5Xxa8a7B1GN5tB
R+d89u9ZFfSpVd+jbdMCBfJrSmm9yvgk97Xi05gWYNs2LhadqIzNcXo0hfoW
8C7jSay0UEZ5hyPvhLd8BnaWS8zDZiWspflrsgm0Quz+g6+kWxVxdoRvxVWj
Vqj9b+711zhFlGiOH57xaYV1xRE3xo8r4rmU7JThsVaQ0JkO2k7Nu9D2Tv5P
H9qgGTQejYooIMqfntjNbIMJG71nAz/k0WnFVF3ZunYosrYKwQJ5fPeF6+ar
lHYwTBieJa3lcagkylarvR3eLqp/8Fwrj4wn4rqZvB1QWSu9TYVbHu081s7f
u9oB7EL8Ojtfy2Ho8fctq3M7YHeJqnFSpBy+3Lk7J2q4A2bNJFDERQ65Bayd
bpp9gXRuayVLOTl8nh3UeUbzKzzVVvDpTZbFEf6R0D22X2G/q1yxkZ8sKnns
0VW+8xW8OYfN3RxkMUVnRerAX8p8E7l12rIYXRN62rKyE9ZldpWSDTLYoD6+
evOfTjCZ9RGIeCWDKyL316xS64L7Kq4pUcky6H+YT70psgsaopJzGRdl0GMg
YmqXVTd8LqR/OS4lg3mGkw8UIrqB59xHu/MrZHAiw8SMVtYNTRpPn/XPS6Pj
OfJ1kdI3IA3rexqapNGSGe21YeYbVBoZFToHSWPyijo/0qAXSt2jk+U4pVF3
+zWrG9a94DKiNKk1KoVdbmobJi73QqWemfX1eikUbg4Zqs/she0GwbqbIqUw
Km6fUSDRBx4CYmSDmBT6KTTwsTr7YE5Vwcl1hyQ6QFP82IUBMBccjvUtFEe2
B78LO0MGoG54bGzjI3GMo4t31T4aAM8irgWhcHGsrjktmdE2AJdtOE9a2Imj
stm/B6e2fofCSJWPH1aK4w9Hpaxv7IPA+ddya6ejGDpHexc1Rg7BncxfPp5b
RZFj7kFPccYQtIdwG99VFsUEi2q27LIhyO+Mud8oJIq14gL6YbNDcMxRPjB+
RgTVHj+pMjoyDOVTO8QvPRfBsbctjWVSP2CzRGwOr4oIug2qDOQ//wmJtrY9
IlrC2Gv9hbu05ifY5c7H06WF8VBHoObH7z9B5VFC5TJCGDfXDV8ZFB2B2MLL
vocnVyMtN40QChiBK3QDLUbeaozzktG9bDMKZeVd8u+3rMZSAZH4LcQ4mOtl
rsw+IoTrw6qLDNTGQSzada/eXiFM5/L8ftBwHK7XFfYMbxfC0L9ta5y9xmEu
cL+Lk5wQHu658yHhxzhokYX9OyZW4UgmMbtY8gtU56uMlINX4XIZf6WezZNQ
baK8sadOEKt1otZcN5iEhxZBx7eVCuKtI/c3SZhOwgMzroGHrwSRI/LNrmMu
k9C2fE92fKogLiyNObTfmwR/x4aBVZ6CONpl/uQTxxSkhFcp6yoJYn2ckkpJ
/RTE5oJJeZgABuev17b5MgWmTcrX/fwFcHfjji1Lg1PQozkQt/+aAFYsszLS
YVHrHTeYshwF8J1HpNMb7Wlwhq1c7TsF8JnZ34ycu9Ngke3tbbTEj+FEnWrq
iRmw/HK1vOkyPxZsknhp7DYD3UOWzbSz/Pjd+iz8uzYDdoFvreA0P257JmBm
ETsDmj9VHjab8eMPIytv3oYZSNFN3uC4lh/1/cY/Xdk2C44XR77tmCDxzxzD
3VRoDuzsJxyNzpJo12lWTKv/DYZ/2h2/3CRweWKf6/kvv0FLczZRwofAPEs3
8Z6h3/Cl99aggyeBtK8BVwrZ54FX7HIsnwuBjzoK153fNA83jvZ4PTQhcKhV
+sm3B/Pw2VHixYA4gc6NY5EFV/7Arv3GT7gvMvB8pb/dWaUF2E1qi5nT+FDy
uyHX73UL4G6lUKz8lxfrOHgyvXABtolJfaZN8KIChk0FHV0A3WBB9cavvPil
MObGo5AFOKEXEVOSx4s7ctLvf5lYgIzyA+F/TvIimVj9Vf/NIpSYBs8F1a3E
3HMrDwkbMYHmvFzY/9kKTL3mMqJlwYbfRNj/yQXzoG/yv4OzY+wYye57XbNl
GbK19OK7qzT8pusd8+QoFypeOu1ppsqJkaGmnRcn6Ph9LvbwivdcaDX5Lru/
lIZ7Bp29o89z44QlK6A1kQONv0eqSUouR9VnmR5Csew4Um53o5q67z/Tzdny
BWyoSbZJ6Nvw4tDu0KSSNywYChvyjTnFi4PNDx7H5rHg3vL54WEXXjR2HXx8
LosFK+nCeaGevChm+sNPOYUFI7+PGrZF8eJf09dh2QEsSOvqdnOq4MXTYprc
ohYsEH8yWByhwoec8la1R+eX4LP8b/n+NXwIdlXRrlNLEJLKFbx+Ix8aj57S
9htdgoUEJbMvenxIj7s5/qJnCTrCnH7IWvFhqnrKLrXqJbh9cZx4Fc6HBawf
2efil2A5zNl2zfDh6JZ4V5PtS+C5Q5n71QIfksXGV+Q2LcGQ/rHnEewMtM6B
pD9aS1C2u3RBj8FAzn87DmbIL8FV07DbGaoMlB39FaO0cgl+mJVs8dNm4NXX
BWl8XEtw2GKmx2ozA11//yn+y2LCWquj6oQhA6eq32j2zjBh9JRCpYctdd49
IFKpiwmWjkdcTBwZWJabk+zYxoRq5xBS9SwDebItOWsambDRteg1zYOBT/Ye
EzetY8Kjs1PHu70Y6HzncyzjAxP4L8jTX/sxUL+jrZ9RyoQblywyI4OpeGLq
rtu/Y8Ivj2AT5ygG4gfzY7JvmGB15f1v/TgGqp70lbHLZ0LttckkiWQGPoq7
74K5TNh8XU5/Po2Bhw7zDnQ/Z0L6jcM/G7MYaMbi1bV5xgRBv6CIzBcMXPnq
0OrxLCb43ny3wb+Qgcz/qu+9oM5PBkx0Hi9lYIvU+Or+bCZYB8v6bqpmIBfv
Rt3MF0yoDzVXJj8xkDvb8wwUMGFrRGDDSCuVn/vfnNYSJjyJenupoouBu4IP
FKXUMkHozi/R+wMMtIvOq26m6uN/V6b08ggD45ddP5w4yITpODOHg1MMlF/w
51OcZ8KJxABetT8MrEqlh8SvWIKGe4Uv6CwGCtXt0xWSWwLJxt/qExwEug2v
dH1J9d/8IMFmxUXgTrfFfYHHliC0WaWlmofAF/M2RrFeS1B+SD99Ay+BN/aS
Xn0p1Lx9trrygCCw9GfXMStqvrQPe+xjCBI4Gbvx8cz0Eji2R0h5rSbwKU9E
VJA0C9q+lFWaSxIYH7VDidefBbzHuuLKZAi89mZZ5J0CFuzsmnNZo0Bg7fVO
IZMpFuR9U+bnUSewj9jarbqODcMHwq3fbSHwklPcgWPZbLhr3HJe1pzABdq1
L+6P2fG+oF+LzxEC2btDhjkq2HF229PsrmMEttko8830sGNK8KLDXTsCU31a
k7pWceDvXLmdM6cIPPOx+WHtGg7c/2WvtIkTgWr6i/F0Iw5cUErq4DlHoONf
ngzzKxxocqAi//RFAtMTOGTORHJgusdYZLkHgQmBhtP16Rx4qFLHyNubwMd8
zsOXmjgwy667YDKYwBX5qlGZkjTkCOa8uz+cQM65O9uPadHwSK7GhcwoAn9r
5ai67aAhJ9t1Vfs4AmXmioRqbWlopZTOVZpI4GnFFx9Ez9Mwz7ihXyKZQGZo
3cpuHxpa35NMbE8jUIprn0tlIg3zKwwvr88gcKw1YXD6CQ2Xj7kdisoisGFx
Ij/lJQ1fby1esfcFgYOrJXaEfKQh0WHjVVRCYFBl9Js/8zQ8zQo4IlZBoGY3
IXKLnY7vFHPWe1YRKEiftXu2nI5O7mzj2g0EWm73aP4sRseSJOWa8CYCM7ky
TL/K0VGowiRt9DPlae8L/mp0LONPPZ7WSX03qpMdG7fQUXhrzRaOHgLvv7ix
6IF0dLOdWmXTT6BAxpUndYZ0FMvZ0SD8k8BN3grcgaZ0vNDulOk+RuCJm/nj
MxZ0rF6KutU8QSBr51EzoeN0vLS/Xzf0NxWPAsP+1mk61l5aLvbzL4Fby0pq
2p3pKJ20dt6AScXv26k67EZHj3LLlgdsJOZ8EjV4dYGOH0d8s1k0EjW9V9Ua
etBRnv9piNUyEkUOF9okXKHj1S0tDgXLSTT79jQlz4uOioFy0hdJEtttfI5u
8qWjV/bef58ESbwUbdKc7k/H5raLHerCJKrf4Pzbe4uOykuJ+UFiJM5lLt84
HEhHH4WKyCFJEhUVm38UBtOxbd/YGX1Zav01JcfjoXRUvyRolKJA4vfrVzka
w+jom6ijwFQmcQ+n4pJABB07yuzZLdVJzPfOjleNpOPkjq+i3mtI7PeNzOKK
ouOy0gPrU9aSKLiO3PWesiRW7i/fQGJF033LA9F03Fi81WFoM4ka8bIt7ykb
6+bc4NGh9g3HAmN5btPx1HuFBHUgkbdjMmgdZS+dxBcH9Eg8G+kaoEP5zlvi
4wUDEsOnHRwVKGdtvTUUs5tE/NTPNkFdr7xgkfVmL4lrW7dJJ1D+uvm8SJcx
lS+ei1KiPP16aC3rIIkHXFzE4qj4eDZZ7ZM1J9F4uv3GGJWP9KumUwZHSPx5
RfaGAuXNG3b5OB6j8qlR/axP5X8g/11ciDWJWTI31+0Op+PpdWvzntuSGPdb
7eA6ql7X8x7XNdmT6L/Fq4uTqmeMtsTgrAOJ64vbb5RQ9c7KiV5a7UKi1G33
oZNBdKxYwy28zY3ErXZluZMBdOx87q1tfZ7E0dvVfg5U/5Y/c7R/dJlEj4i+
7FV+dJRV/+ZddZXE60ue24z/o+OWp4diR7ypfp1S0r7oQ0fHDN1aLX8ST6pw
JPpfo+OHNEGt95EkPv1w4b/P1Lx9kw826r1NYpfI3VCfc3Sce8iyo8WSGJa3
doMYNZ/yD0ZijO6RaBXdpKfoRPX/fsliawZVD69Dc7HWdNSNPVP1q4zE15PZ
9w130fGwUH8v+YHE6VeWPzV30tE1xmJhfQ2JIQondPl20DHptp7GtU8kDmiR
h15speNChPDtZV0kxs8LFidr0PFlYIW19ByJPQYsLuSn45M9dcIBf0jUdn35
4CwfHRNWNjePL1Lxg391PPX834jsMXzLwY+td4+Xf+Og4764Bc3DBD9KT64/
s3aGhv2PtVghavw4o978UbuFhnxVScnztvyonFFxoSyKer9wuvc2NPCjysiY
y1s+Gp68cO3lygQB7BsJdK1S4MA1DmoN+2wFUcKbL+CgKTt+4ldf4b5lFao2
fqL1eLPh2+e+ieo0IYxJuS9yLoQF19hVTeq7hbDvxOrPd1dT+5muq7vd8lej
q591iH75PxhMl7mT7CWMa6RStr6MX4Q7yiL0AnMRdOzdN5fqvACRCaerbKVF
Ue2uuOnVE3/B8s7xhpXDonhIgsd9zOkP/NmZ9je5SAyTTuZLKLjOw8CgnmdZ
gDiu8Jkz5g3/DQ+2a4t9tJVA55yq9/SMOXh205100JDE97P2lUbfZiHA/ORe
2pwkHrn3vWCTzCxs6ErNCPgohXFZJTqbrWcgTiXx2ce90si63XaFL3cafErC
4vYWSONPb6FNtktTsF/MPK1WXgYlswrbzltMwQ63qmNkkAw6RvOaNpVNQrK4
nXz9nAzOc87VjSpPgnz547vGx2RRYPTJbhOYgEiNMtXmIlmM51sr7bv9F5ye
oTfVqMphTeHdtZXa49R/4LR0UIQcHtd51BWqNwbVtdx+7/7JYcqytpg1e0bh
jH5fZA3lk9ytofyUiXcF99soxxxa9JszGoUjz5wLJymrV7+/8JbycET9lDxT
Di/LipruosxlHnkijHLfcS1hm92joN+zWtd6SQ4daE2l4YajMGQxudeF8vOa
N+/PUw5urD7qSTmmqarAjHJz6RX3aMrr0o7liVK2e9SZ9YHyn0OWaekGo3DD
KVlsDUsOiegX0UU7R0G+/7KKDmW/g4yoVMrVliabjCivM46O8KdM7GM/dJLy
miXesD2UkzVPBsdS/qnVFdSmPwp6j7fFPaIc1Xw+qIDykJRgei5lzNYMSqKs
SVaW1lF+ICwZZEe5Oejepw7KVY9Mggwoe3B4dA9S7nbODFKmLHrNeHSa8j1n
teAVlItmFP+yKJc8bAn+pTcK/wOYZ6Zr
       "]]}},
    AspectRatio->NCache[GoldenRatio^(-1), 0.6180339887498948],
    Axes->True,
    AxesOrigin->{0, 0},
    PlotLabel->FormBox[
      RowBox[{"pJNK", "(", "t", ")"}], TraditionalForm],
    PlotRange->{All, All},
    PlotRangeClipping->True,
    PlotRangePadding->{Automatic, Automatic}], ",", 
   GraphicsBox[{{}, {}, 
     {Hue[0.67, 0.6, 0.6], LineBox[CompressedData["
1:eJwd1nk41HsXAHBbbigGXUmW0YhI271Xi/A9dsMkjRl+Ea6xTJZoRVQSJWUn
SbJVotCdSjWyR1nGEikxQrayNHbZ31/veZ7znOfznPPH+es8R5nhS3UT4OPj
e4bn73rvEkN4j+tNPb7/x1GoaiVSbIkeSH16dX51FYPVd6WhROJ5NPiTm/Xb
4vEv/xNtv4IOM+z2ruC+Vx6ltIYYgYySokMXcGvyXKNXmTFIhMxYnsTdJZ62
svQ5HlG0pGoHcKtki+xdWLyFbpRM1zXj9tY9d2JO6Q7ybmpmsXA//9jzYNow
FcVYdvBdw73gReFOMNPRumvJsha4M/i5EXPGmcjnarveygoGRg1xW2c/ZyEO
p/phKu7vyaYV0x4PELGNfJqEO9J1+djU4kMkPV5XEbOMwe7dz39NRD1Ctzsc
n35dwqB18XjiuFIuElIMxdbj9nuvuJvHeoxMHp7olV3EQC7hY/2YYR7iOa4G
rMxjUOp4gznalo8g5PixN78wYGiA4AjzKQLz0A7KHAYCi4FN0xf+QxZ7Z2z+
m8HgYw9dYdqYhQoHpQ/1TWGQ/W6315T4MyR6/hG1bwKDgDwx9uTnZ4h65Khc
AQ8D8/hB4cmM52h71wE//TEM5AMqaBMeL5BWTsfRu8MY/HRIzRr/qxCxWSe5
7CEMyg39x3mLhehQSKv23X4M4tWperyql2hz6bovur0YuErsiPwZ9QpZXXI1
yujC4I/Ob2pjSmyECZlFpbdh0F5ecm70Oxs5WOs4aX/A4HF28tsRVhFy0nT7
EcvBwPK0pdOwYTEqE65b71uJARFTz/+xrgQtKkdJzxZjMKkrtPi9rQT9KLXL
3fcKgySRoqQhZhmS3nPm1MhjDF74m58+I1uONvYWxzs+wCB1eN+mqQvlqETe
SDn6HgY+zVLMSeMKtNpv7qUag4FUao3AxOdKFJPOYP3ri8Gi+MvckzpvUcxf
R791uGPQH3LfajzjLXIPErun4IjBS+alNJ5HFbI7j8LWUDCw+/sf7Z+L1ch5
WvN71lYMMuvST40o1aJtFct3TrTYwnRyoUZ3ZC3i3by4u+idLZgw6/ta5mvR
9rPE0bkiWxgVnKMXtdahHIdgJu2+LezXtdSOCOeg6I+q0iNnbKH56ZKAGq8J
pZhOb5qUsQUpJOK4fmczYkskjOWK2cJB1UTtcNdmZEX+FRnIZwvR07lTgR+a
ESk4YcRz2Ab+iWtzYzz5gARVjbHMMhsIrtM03+PUinKGzHTe+dpADuuV6pNb
rejSxKwg3d0GWpINBLdyWlFemnEhv4MNqDCxYtkDH1GAZKLGc3MbqBMM28kn
3YbOmfqFHVezARndTqmmd59Q00pIfsoAHQqeRnR67+xAeh0KoVMn6TAsNRxp
7tyBmgzksAxPOqj5mettS+xAyqWH72OudMjQEcvsm+9AlT31IcO2dIivjXS3
q+5EvIRw/UhEB7++mAnTY10o4ctaodsEOqSL1YdKGvcgrXDW85zXNNDTDTp2
2bEH+VPU5N2e04Drs12L59+DfIhvf6oV0EC25eYg53EPIidxQ8rv0yAumUK+
TuhFZ0KzKQdjaBC6tVF8tbMXJd/SvWLGpAETfbgzeroPXeOtZjlspgFf1mxR
580+FGwtmd0tQ4NkIXlu3YM+lCh8iOQuRYOaWnfF3E99KCdPjnlZhAbbaEtZ
btr9aC5kaeOPOWv4flwt7yv/AAoW+ZYb2mYNnvEXS5tjBxGp9XHmowRr8BlQ
73tR8AMJHU4q0Jezhh7HL2sran8gO3JSsr2MNVi3X9/Z0P8DnWQJ9gdIWcP+
+qHzA3LDyKz+5fUSUWsQZD0kyIQPo+mr4OOzSIXkC8p6/k4jCHxcVj26qFAh
venOAcIY2he56vfwPhVElcPUuvePo6Zcpffa+6lQoxO365LxOCLf0cnS06LC
NSxtnwJ1HHkH37ts9BcVBGJfm9p7jaOErV06NppUWFgZZX6+h/cby73iiFQY
4dJzmgQm0C5ZM39XESpwktXUyzkTKN/VpdWbewSiCfUamf9OobP8O0xiw48A
o5NWJsiZRfLN79T1+qzgVHUYw1dtARnP2SY221gB6+Q6a1nyMuJTXyGJVx+G
zCCv4d22fKCtlB7Y/c0SrqQvHZke5YfcTQMhIiqWwNfaA8WBgpDB4LEkzx8C
1bPuATSNNfDrzGFDQhMF+mdu24iVCENej063pC4FzAc8L8afWgv2LFtOx2ML
sOyP3a6oKAr+3YWk9aoWMPyWcbkmXwxc1gRHvXxmDjslPykYOq0H7bmAxlFd
cxBFM87cKXFIyQk8NvmZDAH629a+XBAHRa0gK5NPZBg0tC+I4ZeANF7Eq5SP
ZKg0q1gwkJCAU1slvhp9IEMgNSohV0MC1q9RD0+rI8OI29ZqP2cJYKQfFGOW
kIETSd8m2SQBG9vX/tK9TwbtmOuNw20SoGP/USs1kww5cW/OVnElwNTXc8NC
OhnCkpQr/IcloOK61u4XqWRQbJ7V5AkQ8LsTXqaQRIZPXyqr6YoEYBTdZmVc
J4PpmN3cFjoB7pr7egR7kSFtQ2hrMEYAhchQsbseZJg++OQp154AqM6z4TmT
DBk3FplJDAKwk0TmuS5kWFBLbRc5SYAwlxNihGNkyGN0scdvEECstOGMKIUM
hHanC6XlBFC1umDdoEGG9kpXfjtNSagiKd80GDSDwutVjsQZSZjMCF4VOG4G
7mvO9TQ2SoF0n+q8+5ApuJwOKlyXIg25qZbVl/1NYRdzeyPFeQMozoaXVBFM
oUlKU+zcgT9hNpjd6JhjAm8KrtzVFJQBiVj5qzMUEwji17DidMnAmxSWZTvP
GES5gWY+LzZCT4HnBt4dYxjIVk5MvyALTtJ9FYcsjSFx2yYhNn0T9Mbud+Tw
GUNsivt7Z6IcZNHZj+2LjcAu0aFx3ZAc0OL8/sy5YAS/jB7Op5duBvFvbhni
B42gb8AgoDJcHmYtKuXH+IwgS3fP5gZnBTCKUDwjXG0I+VfPSTJ3KMIdtz82
tcQYQjjdxUJwRhF2bnhWs87RELS4mbnhDUqgQ2y4FadhCMnqd/MbLIhQ9nO8
kb1kAMHlUckWbCLYb9nzgtJgAIc20x/WqShD82t5r54MA9D3eW8vGaEMAlo9
qQfPG0C6PEOFM6MMsd7fiRutDEDl7aMkS/stYBKuJmO13QBid1RqtJRugTci
rrov1hqA+5TQh1oNEsiP1Oc/7dcHBmuSGBFDgpGx7BnfKn2oqVsbWrxEgsbD
M/nfsvTB27A3tha3+ZHX5V9xE4rZaZ9wLzhdbu3AjeV7Fo3/nn+gNN+CeyiG
M6GyTAKsPsXoLW5heuy/Ubj/Dgvl3sdt2L1Rz3GFBMBUJLjhHrQdt/DCLbRy
heSM+0ZzzdEA3L0Zo3sdcLdUnD8Xj7tCtMmBjpvxoDPvHW4Vn+Ynxrgve6Rv
3rVKgjKvajNV3Crf/NV1cA+XBR7bgrvGzmofGXemktZJxd/7U/itXXBH8rNv
y+BO3+ly4zZuD8vlQWHcBo8OJj/APb/csSDwez+lDdks3A2vS8RXM/Xx+1Bd
UY+baBW/dw53S8S9pnbc0Zph5lO4/QT8ugZwK2wIcuThlguyHJnEXS3sf3oE
d+mUKv73kuCiUMC1Idz/A34tOj8=
       "]]}},
    AspectRatio->NCache[GoldenRatio^(-1), 0.6180339887498948],
    Axes->True,
    AxesOrigin->{0, 0},
    PlotLabel->FormBox[
      RowBox[{"Bim", "(", "t", ")"}], TraditionalForm],
    PlotRange->{All, All},
    PlotRangeClipping->True,
    PlotRangePadding->{Automatic, Automatic}], ",", 
   GraphicsBox[{{}, {}, 
     {Hue[0.67, 0.6, 0.6], LineBox[CompressedData["
1:eJwt1nk4Vd/XAHBDKcQ9RwiZE5EviQwN1o5UhjQYKxEZUlIUJTQqU6KUZKbM
ZLqme5F5nmUmXJnnOVTe83ue9/xzns9zzt57rbXXc84Wsbh7yYqBjo7uCT0d
3f/u4U8smOQsfVXp/v8qbxPWMRK2hV19PAqbn3JUtyqLXgoLuwCevPPqdPKy
Kvv7nHSWrhdg6WI/eOvvHggv9hPaLuwNHoJeN6pvyYH0nOXbLRt/OHi//qBs
oDr0s0f8+9P5Hjye9HFE5l0CsThmxY3NjzCsYFAdwHQd7E443VkT+gxC3VKc
47q2kPVj8Ouyehg87Xr7/GmdI2zc1ulbsIkEMWeV75UhjyGKvs97TSMaFO7C
EWeBF3Cq4d3+1c4YSDjurDs94gnjwWdKlm2/wnbKHc35rLfwxvKvydJmLBhf
U8ym1wyEQ4eyfi/4xUMmLciBo/wTtG3e/DAvlAhcWuIdfxvCwLlK8NBcRhLc
y9Q7hxSigS/wR92MegookqaqpLS+QpGpj810eyr43ZKK/ZoQDxZSiHHKJg2S
g64aiZ9PBobNx03LbumgNndgovR4GvwYNBBY1siAxuKbk3vyMuBRCmv+Ymcm
iKmkcbddyAGt96NMi1FZICRk9LKkIQ/4H5XoL9iSgf9sEcnBlgrF6g/n5zaz
QZcv+AbFtRh29NIkZoTyoXz+wXm9qEroKi50mh7Phwv0lPAA9WpIigsum8qg
QPqdwNun5mpA11HXbFK9AIIuJw93XW2AIGZK0JjNd9A9X9t450grkB9qOd7n
KYaQlFsQwtsGYZNKvEtuxbDvTv1rn79tYN/MYbOoUQLCypKlNqXtwBFWzbDQ
WQqutcNP4VA3bLLnJN47Xgb22rkCeQw98Ov5lwvzUWXw3u3Vpn9zD+TYPImY
sy2H7QGidx+Y9EFkz22Nu43lAO1m50N5+8Hr3OXp2cMVsH5bmtOouR+uyCsc
nd2sgM8PwhvZJAdAPU5k6M71SrA5wWRuUjsA0rwkr5nySlAcsRxdkhsErjd/
ZO5IVkE3+eel3MeD8O/fRPu0XxUoVW4TNfk+CGMOnW52i1UQwcloX7s1CM2/
yvdNG1YDn3hE3eyxIcgzyqy9Ta0GifaBc5T7QxBdG+kwJVQDUXPK7qLxQ7Ac
nC018KYGiryflAx1D8Fpm7rh1vUakLD3mb67gwafjwyFVVrXQrjBpz/NsjSY
ZlwzoLTVgoDUtmh2PRpA6y7SN1QH0m4T60oONHgfJVodnVoHY2avbMx9aDBi
r/z8I189FHw8J/c1ggbKJ3SPenvWw8uQoKOC32jgy2q55LZcD9zjeNJCHg1+
druk3DNvgLPP+TxPfaeBXIK/lWVjAzwUzbyFSmjg4RwraHysEdxf0XAO4nnn
KWqndkIj1NrIL40T46V2twQAVxOwMItOrBLzuw+Nasq/aALxQXXq3WgaNKf9
YZCYawJFPo8CrwAacACzKZtMM7S8crv3yI0Gx8Q/HPW0bAb60N1izlY0sGQT
2kMf2gyVgf1v87Vp8HY5celxSzNcCI13fUzUI69XoXl5RwtI72C3n8doMFT6
PcVetQXKufyvXJofAoV37VYWyS1ggX26kJE4BKaPrqv1DbWAnXVTC7fHEHia
TQka8rQC177xNuVrQ9DzH32X5qtW8BVIW763awie1kpryZm1gZe9y2vHG4OQ
kJErnvyxDcBMzcBbeRBag9UY99e3wdAZqmMU2yCI2RgX8Kj8AMxqQN/r3gDU
MnrI0O1uB5c7hZZcYj9heZKd9bFmO+i7HWYqausHgdbPY0tP28GWVyv3u0c/
3ItKixqbbofXAxcWD0z1AfeJXo6myg4QTbTv1KzrBSRmPXf2bwdc77+o5O/Z
C7asC3Wl8p3wiOHy6luNXijoZnqVE9UJpyob9Asqe8DC+fBa+OMu+OasxWrV
3w1vrhW27cnoAtvkmal98d2Qfeps+ruxLujleqJx37Ebdu42tX2l3w2GXLGu
IWzd8C3Nu9dOpgdUFFewNv0umOSYfKNl3gPv9AtXM6S7QMJZS/XAhx64Fu9I
idzeBVHHWaOH13vgyaCU03NKJ7yveWN9paIXDhwN5zWW7YRG6Zk9yr97gUey
fyuevRNYA87VcB3sg+jYdZ6i2Q7wMGSXbgnog4ocSgx/Rgc4D/svnDHpBwv+
ipDmEx2QeXo+Zr9/P4RlXMpyF+2AucQL+oyl/aAdphicu6MDbt7Dc4skfkJQ
/4kTlLZ2uPL3vduRpZ8gWWL22dKhHSJZ617iGoOQs9idZvb9B6iecDV5ZjoI
NWcyLgcl/YA++4NH5h4OgsyeoIPcQT+Ap9V3tD5pEJ4OePWN3vkB74J1NL2w
IYjvmJ/xEf4BL/c3sm/1DkEzxtclE9AGNtDyedpxGMLEp/M++LcCXcwqpdd3
GMq0zl7fetYKwdv4+2q/DsNfdrtST8dWqK6xFkzsGIY1VufwOYNWOKD/J8bq
6C9wstu5k12wFcZvSqT8pB+BTKYCp/1ZLXDrvXtRc8AoaPl4PTOcbQaGlZiB
74mjIHiOZpJDa4YQo2q6tNJR8KlrFZDsbIZa/t3qfsujQNb+5Hi6uBkOxidU
aRqPQdTFraQrgc0wTW1rLhUah8x3TAlFx5vBfkRymPxtAoLbD1d9UGyCQdPu
nSU1E7DxzVO1QKQJ9Lq8ZBp+TQA1d1cnI1sTKNeNuYzwTULkcQWZxeFGYMyI
xbg9J+FbsuWsWmAjBLuJqD40mwLvX6mOD9YaoGQ372cVbAa44/Kizv6oBwW/
6iKNgzOwX5B7c7q0HuKYHv26eHoGHOafXk7MqIc36x2yt9xmIH0OXbL1rwfD
gQ+VIeMzUC6nm0mnUw+TSdjyZvEslM9enbaoqQMWEQ+JAeV5CP2tW1VEfCer
j7+TfaIxDxLn2N9tq6yF18YRSgKX5kE1/rPnlbxaYAjIO3P19jywmu9/rRhe
Cxv/pm06w+ehWzYmItmmFqb6DBKaGBZgv6pYj8NWDdQHS0gW1y/ApxI90zyV
GvAhK8iZdS+AMHwJbfqvBs42n1T5N7IAT+2etSyJ1ED5DhPN41sLkILimixY
aqDAOcA2T24R5o8dy+vqrYZU/fXE9KBFmE1MmMefV8NbrE4q+voSGBmvRh/6
UQX5SgLZuvZLwK87bj9YXQW/TO/CH9cloAnRIsIKq+BY6m59o09LYKnN1aYS
XwXjmibubI1LcEC6CG13rQL1lzNNLseW4WD20buNYlXwe4XkdIl7BYwk9nZ+
fVYJFr363xnrV2F3wS0+skEFsIQO3XHoXgWLMBfDPecqIPOKPf/A6Cpcs1vy
eHGqAhh7PF0o9GvgX3nO+558BXztosg7KK3Bl2X5iUS8AkbbhRN+xqyB24AD
p1dTOdxqng7Id/kNHD9oS3EXysGhwsPirsQGGPuuW+lbl4Hgr9NMq/Ib8EZ1
rbPHrAzqGJiT3NAGTPQFillfLoP9yG/B+/IGXF5wOOKrUwbdlI/PvvpuQD3u
6M8uXwYn0+Miuuc2wFswaPcKXRngodU96nmbcIOhIpcvqhQy7u3S49H8C7Ff
/PemTZZAtOvtyUNGdCi3x02wIqAYXkT+ubg8TY+iLXI33qwXAV3bICp4zIgc
uXXypUQKQfyB9SN9qe1IueHmuK4pFX6tfDJkLWRCp1n8kueJc5HWyC339w47
0X8q/Bo/n+SB7q+Ag4KCLOjVwfPCcZALk2UWz6pTWRFZmeX8fbkckME7BNTN
2FD4vVFTRfFsGPUbffHRig3FMhzpfSKaDeEsa2Njt9lQRIRqaLVgNuzaxpP5
5hEbiseHhs32ZMPk6uXTHe/Y0I6MFY/wndkQ29dvb1vOhvapF9zXnyLOdQkj
3/0l2dHikPi7lAwy/BBbFaPJsqOBk5ka/N/I4BvN5KOgyI5W6fIl/ZLIsBEi
od+txo6qW2rdHb+QocvPdlzUhB0tzKppaH8kQ+D9GSznLTt6mFBZqeBCBhZY
Me9bYkf63ILJwyfJ8OjkgZ05G+zolN8sLqtKhlH1q9/86Ukof5651vUoGUrP
lmyokUjooLaBPK88GR5f8gtMlCKhku8ady3FyDCuX6zyUo6EIm3j5ijCZDA0
WhowUSYhpsgAwd0CZDhsclkaO01CF89omNdwkWHKan+FszkJRdsvSF/ZQYYr
N41vX7hJQo8u1WzWMpKh+pYvLnWXhLhM/gyr05Hh692Fa/1uJGRY4KFvvJ4F
HI5i23JfkpB5N9fsxkoWPHtglBTgQ0Kc9Ec4yYtZYOJSuKoeTEJS0x4cHtNZ
UOs6HyYQSUJ8qh/fJk9kgfKTfeprsUS8b52UWceyIO6Z4URzCgl927OzNO1X
FnC+9PZPyiKh+dN1PfG0LHjxquCIB4WEqtTL1LcNZcG851zvtRISEr/B3945
kAWmPqIvlKpJ6HPQHiclwvVvDA7gTSSkaRX/R4XwUX+vxsl2EvLL3c/ym3DC
O+qD8j4SUgsIK/Yl5uP+MMsXMUw8X0h5gBHrewSJlDycJKFa380zMUR8i8H6
NhcXSGjb+o7sa0Q+10M92Q7+JiEv279sZkS+jeGUrG1bJFT8kLJQQtRHsHlV
eo4BQ0Xf+SlRDGQwuIjRmTBhyJjFcHw3GxnetEq2VTNjaDhT/L0cLxnK9NTj
jrBh6B/XQvsuCaKffpi4xGAYYlsON85WJIOcobMOiRNDA7uaWhTPkuFmp7+Q
2x4M1aa0JwdfJUOkceLiOB+GaEth+f33yNDRXVphIIghN2bb7du8yMB2tS+4
VARD23sTC7ZFk+FU38pt2f0Y2kGlKv+gkiHz5wEOZmkMbWk9Kvy8SoYJM7UR
J1kMSVKq5C24s0F46Goe7TCGZnyt+CKVsuHt8FvTAhUMXXron7ring0Vlgly
kicwdKee3r4mJhv+jJRsC0IY2nj9mMGzOhtujS8n3T2DoTTPOHSAOwfOzFxZ
EzXA0IdjLga/s3OIc//LtqfGGIoNiku52p8Dy8eS0/quYuidbZPvh225EOWz
aRNkgaGS1MbOfZdyYUMirIv5Hoassrx/vxjLhQvny8nW9zFkF7RTXoc1D+Kc
pwPKnDHUc10wx1QmD/Qqjmu6u2MoYsvPHxzzIMWiP3/eB0O/1k9F3JjPAwaf
7UHn3mJIJ8Sut48tH4wz/nNMeoeh9OnUwedS+bCd7omUZTCGxL81HNEzzwcT
iTimklBifS3e3y9c8yFTt5EmEImhjkrFYyMf8sE0XDC0MxZDUm7+gzoV+UAu
P/1QIRFDvM/s6oz78oFl2l7vXQqGNtWVpL8u5kPu0e+s2lkYesK86rxTgAJY
l5lbUTGGyPLnZJxtKWC95Wm8txxDvrn4+6nHFCgQT1d4VIWhk75GSsW+FLB1
opuRayT257WGxKdkChSHHah524KhKcYzKJpCAe7yC7FTPzBkGmQtz1dDgVKO
6GuxvRiKKbjoafOLAjxHa1QYBjCkOp0srr5AAXvzBS4zGoa4Sif2hv2lwN70
k408ExiSS/0d1cZJBcdO2ySnaQz51fFU5wlRofrfu9etc0R+Xv33D0hR4cE5
muqbVQzJnrWKyjpBhdoHLHsn1jHEfFkfbz9NBeGww2safzGUG7c59uY8FRom
X6RtMeJI8hM01JpRQYwj2ddkB460u+QOGdpQ4bFKm00+C46er9+OeWFPBXGv
fcL3ceJ9pfXgalcquKVp/2nixBFniM/I6HMqtHbc75LmwZF6xM/WNE8qHPgX
SvbeiyOGNaPw/X5UeLq/PGBUEEfZAraOWu+p0KEzbacuiqPLVXschD9RQfoB
p2bUfhyRWJ2SEkOp0FVqSX9FGkcJj2wa+79QYf5kD5+7LI7upJx5dT6eCjtK
zitEHcZR7tAW6VUSFQRRxbmyIzjivzI08TSVCorfj9qMKuNo4wDnq5PpVNBV
TX/GfBxHASNu2nWZVLAq3B8iDTjSGuSIFMwm8jkemnVeDUdXpB92H8+lwgcq
1uCogaNrZrE6EvlUSDn6evTjWRyF81mqD1CoUJa/uZWnjaNTAyN01gVU6FF2
4O3TxVF+PiopKKTCYu7o4a2LOHppu5T/q4gKzEomOqIGOLr7IIp34DuxHzkt
VhrGOErR5tuZWkwF5SNnnt68iiOXEo/48yVUOE8uCPY1xRGt6uDuasLW8ocz
v5njiNz+5fqeUio8yYyva7HEkYhzbaQq4Y9yAiPLNjiCDKWe/zkl/f2/Pbdx
1Ie/4eQlXC67k+eYPY6cmN3ONRLz9X5zlzN1wJEd9vCJGeHF/5a0nj8g4jnB
HNZAxMOSetPy60Mc3dfBPvISFpX+6V71GEf1x+b0ThHxqyTrfZp0J/plcLRQ
l8jvglRNOttzHCEJnSwVIv+biaq1hzyIfPhUMSaiPs8OkIf1PHH0+f6TZDJR
v0/xkn+dfXCEjYsbnybqWxnLeagwgOivkAhe7hwq/BTz0RwMxJFEg2iRAZkK
K1+2LBg/4YgtkDfQldg/sZjJj5rhOOqR5i12+0aF4yLX0+yicMSlN/b6cgoV
9KLaq/2/EPuZ4XtViOiPFxHFm+2JONLd3Bi6GUuFEAFFrvUUHKlJ/hyeiaFC
RliyDH86jgrUKIGmUVQYDAkyt8gh5r/e47yd6EfVT3ZVs6U4ur3h2OLiTwVD
btogXokjv46uUbs3VLjz0WhDoYYYf+Wq2gVvKoQFqv3n2oSjztSNnokXVNjw
5wnc0YejtM5fms5OVMj2KjcVXsFRL88RS2NjKiRo1fF4/saRtIdsvYI+Ed+u
1taZTRwZGtsPM10g6hcwcJrKwIEMC/8b9DtDBZ3gDRlDjAOdnuYMPKxIBVr8
oS3fgxyoh56BJMlBBfaqsMg1cw5EM6emtFYS37PtToONjRxoL/PxlDVpCtxw
dM3eFbIb0cv+C8H58kHW5mCjjjknehgo2LNbNA+aOKRZnVS40L9u8XejUrlA
/fYiVJqRG80qXFOwNswBV3qpC/X93Eir8H1C4vNsYOl7fNaevAdZtdMtZRWT
YSRO5EOkGw/a23nqrSvxv/1wgHdbvgEvEsgqs8y7lwUBIdZV5sJ86O1Tj7uz
/Zlw5cO1xl1jfOjkJVenE0aZ8PtU7Hpk0V7kVmXF69eYAcMjao9KPfnRVnu1
iIJRBsSckNvbYC6AlBM2i9l/pkPqKyfc5j9BdPCJZjDfg3TwNLihzbgiiGzy
yOTHHOlwpC860bNBCJVZqLcfN02DYMnQ1AZtYeQiyBl2Mv0bPC32C9bOF0bN
i/zVD7ZS4dxeg9haMRHkWMlcs+taKpy0r7qKe4ughULx7rXGFIjktxCrXxFB
fUuvxGJUU0CsLD5I96ooCn5ZPxZQnAwB/5VKtRaJooUGrqhCnWSwXtrWUiO1
D92435tm1ZkEFhmLwt7++5BZz1C1tUMSVNfufFnwZx8ynzoqk8eSBHbqQwE1
hBMO6VukEMYK8iM6CFta+ARFETZOvUWZJ1zqc27Li/CYf/2C2N99KGNKpvUy
YSaDgOt+hFHbNfdN5iRQH9ijavqPGH/99oQq4VGjee3b//NvERF5wj7N1Zcf
Ed58tGIsQbi1xMXpPWEH+aVqEmGLr70plYT5fTSTBncmwTPbyL2yW/vQtS/m
ji8Ii9EeSh4nfCZnNNmZcPWVC0qahLvSvEZuEcZ06PVuEHYy3HdZj3CkzA2f
T4SV7LNOihFWiz8W/JXwRqaQGw/hUSHOuAzCdv0JObsIy+AVJXWEh2m49MoO
Ij7v8KYuwsmFC9YThJ0ZnPtHCMe5z0b3E+Zz1Z1aJJwjurO/hXDRkvj6FuGC
FFWeSsL/B852fhY=
       "]]}},
    AspectRatio->NCache[GoldenRatio^(-1), 0.6180339887498948],
    Axes->True,
    AxesOrigin->{0, 0},
    PlotLabel->FormBox[
      RowBox[{"pBim", "(", "t", ")"}], TraditionalForm],
    PlotRange->{All, All},
    PlotRangeClipping->True,
    PlotRangePadding->{Automatic, Automatic}], ",", 
   GraphicsBox[{{}, {}, 
     {Hue[0.67, 0.6, 0.6], LineBox[CompressedData["
1:eJwd0Xs01PkbB3D336KUalOIYVSLcTttJSufp0bKZdE2vt9vWmRkJpeKaqRU
WulnKWVlpYuG3CK0foxdl5VLuV9CGRuSW4Qy7jEu+/F7znnOc17/vd/n0WKf
+clTSkJCwh/vyo2/ypYzOXHTQuL/cxRettLsSJoXGuK8Fy0vU7BcWXKdRruI
dFmWt1esFJ3/h0J7CGryfRi7hB1fGqkpSwtHv/wzIlzAZoyduL3MvYM6Ev0Y
89hdSo+XFoTRiC8YvjCDrZMqv2te/Dsq4oSnjGP77uWdmtW8j3z1rVJHsHPf
fEieYj5C7LT4M/3Y8z52neNcPkrSvjPfgZ0g2Rk+eyARTTxt3d+Cbdnw29YZ
4RMka7fPqgp7KO5g2ZRXMrp13VGmCPvWicWfJ8UpqPJI8ZUsbGPj3K/jkWnI
k7U77zF2q/hkjEgzHd1gmmTcxg6o0jAey8lAbZbp7CvYqnff1H1mZqIt+go9
3thsPZAe4T5HWWnPLPZjS4kvNU1d/gM5MJe3MrDffHDaMnUgB3WVMvs2YAdm
KhZMCP+HBiXfiXqXKLCJ/ig3kZCL3gg7rKux1QPLWONeeei7HnpEJnYp84Jo
TCxAhaebm/2x/9PRu/2zZgGSkM+aGlukoL30b97oUAHiya9ersfOSI2rGMkp
ROjqjnXp2PZn7d2GmcXIuO0B2xU7Vr4wdpD7AvWar1cpWaBg3aNqqXFhOSoK
5s6xxBSIlfLT/cwrEOGYYauD3f9LkqMooQLdfHuse2Kegnzu1cdjXi9R6Iyr
MBLbecf3Zl/Er5CZZbhL0RwFibV8/xHNGjSXmrBndpaCqTiBXvetGlQQpTqf
j23FretrmatBplZ5SgHYo9KzToWttcjzyEWYmKHAdK+9WXhYPXoR+XZT3zQF
r58vSG0fa0KfSyXk0ycpCK5l2Ji4taIy3cuywi8UZD8P7/A1fIc87TW7t/VT
wEXN90fP9iEVS06JdSMFpwd0+/KyPyEW3Vuk9RcFClqh27tNRShppHIREii4
vbZOL/H4JAqjx9efisD/7GC9kK6fQcefsNd4nKPA/1Uo+8z2ecSiub3luFCQ
47fqyCbrRZRW7Sw4Z437BvkMG5MSUD9DbD35PQUh/IXDU6OSoOgyd8hGiwKJ
1g9QfEkaVpU7NMutoWDbeU4gS08Wyu5KWBSISeifvkco/i0Hbdo9rxnDJNgM
eF+J9v8GNux8dDhJSIJ9f5S+hoYCyAnKfT+9ImG4gn2tOksRjAZ37KkRkGCo
3LaF6bYafDjtS38lk6CApt07J5VAtj67wfB3Eg5+dp7VdloLxX8aWpWGktBe
fkLSmaEMnZfYm2V4JAh+felKm1YGw4/MtdkcEjiyvA+NjevAJDUzI5gkweNs
kGDVg/Ww48uvrmnWJBhx9Rvt3DdAofj9D+7mJDStYyjy9nwLdv5KXT8aklCU
HfKQIb0R3jnI9QRokRAkqedY37URXILvunSux/k6Lx06nacCh0dpQ01yJAyk
asXwL2+CTHU3o6F5AmK+2yxT4LQZ7tU0Kh/8QkDUA06VO00Vevxsn5X0EuAc
49K4alAVIoKYuzOFBHy1TJnjl6jB7usTKZ/qCOgb2B9YHqYOscELdEYZAU/2
mqg1uG+B54I8v0oBAVk3eMpcAw1gz7f4HHtGQJiTh630tAb01biuPppIwM7O
xPSwBk3YFSJ6mh9LQJzuw6wGWxooWHT2LN4iILg0Ms62gAYBLxqlM0MI+FHN
KaVWRwsMHHaGlgYSsO901THlcC2IGeOlZZ8hgK/O1qmf1oL48wbTChwCdCrS
Yu2PacP9t3q5pi64n0G5XkuJNuRw9NnFLAI4kzLNNXp08Ci6UZ1nSwA7Z4IW
focOQQqG6/2ZBFTXfnO9eIEOvVeqHqaZEeDL7ImqwT7kcvO3VOy1xQWP27AD
3zuEpWBTWd6FIuxdle/OJmEP3qkf11mkg7r+V2s+tpxT1PFIbFmbw19jsZnd
KhauS3Q42H7Z6b/YH0mRrQ/24BjL9gZ2xOvqo4HYkG6wLxS7pewiLxpbRbKH
EYLNTu7IrMR2OOAgcxX7mhdfzWiZDp6aNrk8bJ3eC7rm2JY/MdLPY1c7O+62
xm7ZtoZ/biW/neQRD+y5vLYIf2y+oUfEPWx3z1PsU9j7036IS8Z+msKifFfy
aW5IzcG+H2Zu74NtqPyqrA77orGSmddKvvD4pnZszuys0UnsAKmArgFssVvv
Vi62apD9yAS2qXeDGge7ZHLb3DK22sYCZU/sfwGP+FzN
       "]]}},
    AspectRatio->NCache[GoldenRatio^(-1), 0.6180339887498948],
    Axes->True,
    AxesOrigin->{0, 0},
    PlotLabel->FormBox[
      RowBox[{"C8", "(", "t", ")"}], TraditionalForm],
    PlotRange->{All, All},
    PlotRangeClipping->True,
    PlotRangePadding->{Automatic, Automatic}], ",", 
   GraphicsBox[{{}, {}, 
     {Hue[0.67, 0.6, 0.6], LineBox[CompressedData["
1:eJwVx3k81AkfwHFHrMZNIdfMmNkwVDyprPD9lkQ5toP10OYYx7geNeWKNq3s
40ojJCUNkSKS0D6kcuQO63jiiXIfhRhHzsn+nj8+r8/rTWWeO+UpJCAgwCb6
/zOuMEX1PeJNNf1UXH9/6WL8toti7UDxAVZKQKOGWZvpZv3raxTKJahIDsxr
DdgwlUp68YzUGwkveO5DP6YqQEZVAlmEEgvxnreX/VAbdGc9bmyyODASGMja
tDkAH6Xuf9/oSQK6ayVpRtoM6Llb96+t34LoP55tvVpqDf4mQf9aJt8B8dV7
ya6OdlDSPZizaHYPcEB55/84Z2DNz7qfx+JCRlAo/7QQEzIF+2OXzbNgI+1z
ldgnLzjSevPHbz0PoFVLjqP+qz9MpllUL/rkgLlOwbyfKRuue/B/XVh/CPki
Efwv3EDQ0ytZ4SU8gkWqF5l8KhS61r1T5sh5wMsxbPCzuwzBDep6s8X54P3n
qLnY6augnNzdMmNWABz2sMSO7EhgMlB4ilUEjGDtOek/o0FoPax98fIzmNKa
lF24FAfdg/Zqi+bFEJ8n7ynHTIDQAvHy+Z7nwJmov/m1/SYcTxoXnc8sARPL
e3zDsGRQDa224/mUwt76l+ni+29BlVnI3Ox6GVwZDd9nMJQGP/QNa86Qy6Hb
0OmwdEQm9Fa9CpqeLIfP/qFCd1OzID83rXaquAJ0hGzt+8segO0FW5cvZpWQ
TLc02Sr+EFK3VqROsN5ALEM95LFEPsjdaxTi9dRAvfRto9a857Au9SLvvHEt
wBPxz2f9S2D09+wTc5m1UKGdcWpCvxResK7cn/V5C0aud2ef15WB014Do6/r
dcBddtD4JFUOWc1c9hS5CYQaaoM7pKpgMa2MMXC9CRIHild1OVVwlNUy0rna
BJZdA7QBmWqYFl62r+hqhqxPa/zdSjVgaGJrFBv9DnReHfXo2fcW/iraENKc
bYel/VEu5x83QkSz7nF9ly4IdNAwPUjvgKdFsX3+uz+ArbOF6LG2PmBBx53p
CyNAOZK7a6xlEgLGtEdKn36GTimXEYdJHpCoUZoDhnPgu1Iueey/y3BDpoWR
5boAVPOffJ8a84HZZ/dG+N03UOZSSRPBgsiui2Ke01yDjnqL9JO6W7D4vMRp
pWN8eNUpr7jBFcWscL8veg4CmLReMxtgsBUjuRsnF6cFMdDo1M9NceIo0DWI
lWHCeHrcY8vKW0ncGegVascQwRwRV5ENKRkcXbr9i/grUQyY0I7yJsvi8THf
35LYYpgvpzXvaCqHtqOJOurqJIyRuNQ6+bM8fqllXm0sFEf9McPhHyy34W7Z
92pmLpJYeIu9Xm+zHUmw5Na/IIVCFxOCWAcV0GLGaVnDXgZrXZe/9+1TxN4a
D0EnXVnsKvPGIboSlsW8daYsySJFL7Rkmq+EXiJBg21tcthynPdobXgHul8I
L5O4K4/yg8MqtBJl3MPSabN224aBUkfrRMNUsF1OVzzop+04M/Q9imGtii+f
RqbrCiugleSTl3RxNQwXZJx491EB1dxq+8u61ZDUH2YZUKqIMc6HUy1uqeNY
LjWFe1kJj51//8byCBlTtHZsKbffgdfyHYf28MmYeNerwY2ijOzUz8ZPTlHQ
KeVsm8SEMraQ2j2lsym4cuThKve1Cpo423C2r1BwZOxwaE20KnJ+K6r0NKfi
AxN9lVY3NZQmPe+Tu03Fwj+CZFm71DEzQ2HOfYiK0fbuVsJL6hji+7g3VEsD
9/Vn5UW3klGxTM85+6IGpmmnF7ZaUTDoi9K4yH80MKIqIc2qnIL3P9rGHRKg
oY2K/cNmOhXDme/P2ZnT8FBAwxnZWCqyfG6QGFE05Koy6e+WqLg4MnLyTj0N
6bWPUm3PaOAD/WvBcsJ0TNxVw+h8rYENnt8u8ozp6LWwpaOJQcOzddFNemF0
ZBbPU2I5NFRzzy6YLaZjY7PYtcoNGtqJqdz4NE1Hf7OhxCbC/yj4JXKMsExl
+f33hGNarwdPE/5noW/FHOHimEnnNcITnHc8Op+Gl4fO7lGYoaOofaJrAmE3
KrbbEDYbUDR1/k7DE/xh0ivC4w5zVn6EPzgGfK8lHPdXo2Mo4csGi7xmwp3V
l4KSCKt6zPb2Embm9BXUE7YvzM5dJHzVh6uyZ5OGYtPCh3S/0pE+HKJtTNhL
94DBXsKNTicOHCOsO+WhaURYxlrwtDth4dEiSUvC3N3ucbcJe9cKf3AnfPjR
wbQcwpxlUqsv4XHyttxiwkfzJarYhHfL1lW3EA6J33wYQbgzNqO9l/B6+Vza
vwkHCwV/HCNMY/XHJxBWDredmie8kFRzJYXw64Wdq5uE2SbZ7HTCfwNg5U6B

       "]]}},
    AspectRatio->NCache[GoldenRatio^(-1), 0.6180339887498948],
    Axes->True,
    AxesOrigin->{0, 0},
    PlotLabel->FormBox[
      RowBox[{"C8a", "(", "t", ")"}], TraditionalForm],
    PlotRange->{All, All},
    PlotRangeClipping->True,
    PlotRangePadding->{Automatic, Automatic}], ",", 
   GraphicsBox[{{}, {}, 
     {Hue[0.67, 0.6, 0.6], LineBox[CompressedData["
1:eJwd1nk0lesXB3CcUiGikqEMSSJJSm4D+ympUN2S4xwqMkQoUVeESqkr0SU/
hSZyEaLRkEKmjMcQGTJnHnOO4yTzb7/3Xetd7/r896z97O/er6LNBZMzAnx8
fIX4Ut+n12wEt9gF6vH995iT+aIcPwWFKyBT/2t+fp5Jnubek1+oEACSKV7/
WX3U7p95h2B4MFUyR7lV9NncTEMomE48nKW8Ln7J9qnpB6A++2Ga8jld9/MT
8pHg5sc3Sfn9t47Ycf0n4Dy0m0d5yvlQC8chCtYr7GZTjuZvCZgweA48ifIB
yvsq7iv/aoiBxavTf1DujziQN+4YC54GpQ2Ug+xmT3Kn48DsdnU5ZU3N9785
916A72B4NuXa6bNhbPlEUP48lEz5crGc5ujbJND4NyKSssz/vpWP6CcDPdrZ
j3KO5V2H4boUMN+h5UTZRo3QhhxeA3H/eJiywLRX1bjPG8jsq9lE+VsHfc24
wVugZRgJUY4v0nTmir4Ds2hO5xzaM1k4c6zhHYhPhWdQNgrtFRyLfg+r0kXv
UF7tmWfKcUwFARsVU8o/Tz2JYWulwW2VVFnKufoe7NHpNNjF8m+bRYeqmuiN
FqYD77X7E8p2YpuCft7LAO2KY3TKi5o7VUbkM2HRQ5WMGXRjbrb7cH8mfFZj
WVFOio8oGHr7EcqLUwUoH7l4xGpQPwu+wqvt02gFpmrKgEg2KIe5FE+hx3QX
TPfXZUND+9djlB8u+fiwz+EzxB/vNZlEp3oYXbwklQsnjI1Lf6OfDOpIc31y
4XD9xz8ou1RLOIwZ5EHRxHqBCTRDn0/0YlIeiHg1n/iFJukjqRzRfIiwFXrF
Q0s8KRHgNOSDdOKhXePoadH0RNfdBVD1TfYyF91949+j7OgCqKO1Joyh0x2u
PRt1LITO9e94bHRUk7PBhcpCaIm4LUb5zmHz4Z9aXyB4UZnCKNpi67adP6e/
gHKKquoIWj9e8cf500Wg07ZIYZjqb2mxOyOFRaAx17J0CD03N1A3fK8YpEJ/
VfSjn5dFuQ3Jl0LrjuKWLvR4RJpae1Ap+D5SdO5E73co76qZLAWTvJqRDvQw
bYL+sbYMwnPeV7Wi/9A9sjPAnwUO2d38DehAYTuuzzgLkifPbK5Dt32/kuxq
XQEmp+FoLfrW5Tg55q5K2HrglnMVuvr1jIDKaBV0m2stLKbqBUssl2pUQ2Po
4bJC9K71YTv97apBxKX9Rj76n/FErtfXali8da44G73tft0Zm5dfwWPp6ZT3
6Otl6kZbrGqB+L4pfoJOeJux/uWDWggISkuIRNdE7KUps2rh7twHr4dUvh2Y
WVI7vgFnhSMnGF1Gu6XBt7wOzP32qNyk6jEoKuxlWAehY0L/XEOvqYns416v
A7eC7T1eaNfo19F9w3WgrXze7hJaUrdZoqqoHjh5jrG2VD+ssx89OFsPKaLm
QVZoR2FOef7WBlBZoWh3Ap31XfB2enQDVHlOd5pQ+bysNfHUqxHSOjas3oN+
9Tqg+ZxGE7zve3FBBj0oMRhkZN0EFqzMuJVolctGehvCmqDVis1aRs2b3cLP
uyabwOvkvz8FqXyVBtlbfGmG6Ayxa2NzOC+6gjkHTrbCpVPjhUXod/vZMcrB
rUCv7F+chx5NPGpKy28Fv0Y33U/os67iGTkqbTDstNbzNdpiNtRHm9sGt/5U
3RqOjhIu9xM36AAeKzjTFq2n633S17IDLknZ0E6hW1w2ao96dECWg7muGVqq
JrCXldQBR2lRNw6i70ccMryz7Aesd+oyUkf7KVeKzjf/AG1WYDN7lkkc4Gvk
8MUuSA3oqD2P5ov59bE5sAuEVC7sO4OOWLC6pSy2CzbEbok7iS4ptZdLrO+C
rkQDHWP0BtOZmDM7u+GjFf2pCrr/rEpyG38PhG1/7tI6wyROoVdzqkN64XGi
7kpdtAAvpv1zYi/89Nrvr4V+xCjhe53fC9+SdwyooMtWL9e/N94Lr8h3Hwn0
xhcJxYbMPjglWN/ZO435+FRbnS/fDyUnXyUEoV16VLtSXw0ALVh8JWuKSTos
vy/OKx2AVXzvXHPQxxvvaFR0D8CNlr2Zb9B/lPdd6ZEZhBi5beIP0LS3ccsk
/QehdN6w5SQ6wkdRz8NqCL6Li7b3TzJJ3nLpyB3LRqB5RjZ87Dfm4V5JjsHG
ETjX8CCkEx0v6Nl9bP8IiHsIeNSggybrNzv5jECffrrQO7RZe1jRo/4ROF0c
edgVPZi0bHw69ye42nL2DEwwiZDiLZX2P9gwcUl6iPUL67v7/uZrBmzgo134
/An9N/OZzhoTNohs3u+XhBYI+XDghDMbdnpc/e6Pnpobdmh4yobGb+q5e9BD
LfSEKgEOWIne9HjHYxJWhIpqLosDkn46D/3HMd/LytWen+aC/LhbK98Yk2Tq
rEk74sIFmUVhtQMcnJeWF2DGmwv7RD6l16B3pSw3ZYRzYcO0/L5YdL/hyatL
K7nQtvSa9360vt9I1ZVd49D8l5mlP5tJfvPE3E0keWAktYk2/RPz1mz6mcb6
BYFPC/SThpjE7cstmwsqU5AWkKBt0s0kb11FjksZzsLSrkYp3xacl97Og5oM
PpKw//f8XA2T3IyaOTY+zE/YvITILaXYn7UdJMuLRmRme+ezc5hk/V/2nqZq
C0l4UHbm1Xd4fl64mXC2IHG67N2yKx73Z4/T1VC3xUTfsmPtigjcX90hG+Xk
hMiO68Px9AC8jwIb35IUYeJLzmY0eTGJhnj9Gn2rpWQ41vm1tRPeD/CsW7ii
xNB+Q86fFkxyYMRiYi19GXmjNk/feBD3Zb4dv4W6OKm3ZWbEaTNJ2p1CSwWe
OAlzCBfIV2IS+4XuHZWVEqSw8UXxBzEmsb3onSbyaDlxcjPJvjDDIJsdNlYe
sl5BkroPbRIYYJAqCXVh9x0riXbUGMeylkE+vbr5WJ0mSZRrHDWTcxjEm1/t
KKtVkkjrBTalvWAQoRavgy6pq0jBihWuL0IYpCdeMSzKR4qssv2VkebFIGEb
pBdk0qXJ4JXtan/ZMEjII/tiawUZknpIb7m9MYNYhJ2qFOmTIQmCrKDz2xjk
9764yagcWRKZ3a8pK8sgXT17PfP9V5MVa3bKKtAYJEZ3i2yF9RoioKfllt9v
RlJuu4s7bJIjkr6T8lVVZsSfbmtM48mRuPpNTkszzIh2y/NE/wp5oln59VTn
YzMSofo4pcJYgfgGHTsIN83I9dx7EcaZCiRL6Fylur0ZOSxLjytbp0jWGc7I
mxmZkT0uxSfEAxSJSK7WtKKmGYlabbOOxVMk1o/F7LyWm5F1BS8eHjmxlgzI
/Mnn95tOQjblq9XkrCWxIFXd2Uon9twFX0vVlMiphAPXWLl0YvN2TCEgWInY
eFwV846jk5KyxX5ZM0rkjqV12xt/Ojmn/yOkFO1sP2+cgl6WlfmsHr21/Elm
IpqZ4vSRjb7ysi4sBt0XzOKsm1Ui/MVgHIYWpIecvofe78zL8EDrt6/Ss5xT
Ii8v9obooXsZbGNn9JS069xO9N3qEnNP9Am5SWcddE3eFfdQtKXekgOaaJvY
5uQi9N/NirOKaF/HKNnN80okLnCb40L0uk4P1d3o6gWp9fzoEoujOoZo5Wat
fXN/4/kP8R+3RZtEachPoKM0bO+Go7tvy9X1o/e+2BURi/bvj9jbg+6VXxH/
Fn06QeLND7SG+Je8cnQ6LAhsQtcEPK1qROus8vldj74scLm1B8015p6pRct4
HxkaQw+3OtZWoXO46/E/XokoVbQTFvr/sbAu8Q==
       "]]}},
    AspectRatio->NCache[GoldenRatio^(-1), 0.6180339887498948],
    Axes->True,
    AxesOrigin->{0, 0},
    PlotLabel->FormBox[
      RowBox[{"C3", "(", "t", ")"}], TraditionalForm],
    PlotRange->{All, All},
    PlotRangeClipping->True,
    PlotRangePadding->{Automatic, Automatic}], ",", 
   GraphicsBox[{{}, {}, 
     {Hue[0.67, 0.6, 0.6], LineBox[CompressedData["
1:eJwtyQk0lAsfBnB7Ma7QYmc0JPuS6mZ5/28kFeFmSSp7M0mEsle6pWtfkphu
dkMpiuxrtsKMfY+xjj2yp7J97z3ne855znN+55G0v3PpBgsTE1MC1v828aE9
h6pjGML0/9R34Q0v450gos7Jf/QEK7L7peoJHu8LogE64q5aOghPTFEuV/9j
WJTxerm+eANJrI6QYMeHgLMKakwMeIQoLDpG7pKigPd4JYeD6nNkiCdpZ6sv
Bm61JEjtbKUhUpmcJ35vvoDTkaN7G1tykdvani4bEi8BPX1Ca49zOZLfPUpZ
002AwRK2IjLHZ+S3syF9mZQM0vpvlonFrUgKMz1kQy8VzMKz5XZjepAzLc+k
f/SlAc5Y0VrLcgiZIevXrDlRoNDVRVHIhYGEO25fW93MgKTFlvlYwiyiopL/
czniNQhK++PsphaRrs2bsUsSWfCkVVtqbXIV8WoQV1nMewvchING/J4/EeHn
3bQF3WywCGcyNXi3jVRZh5Lme3KAqfjcZFQTM9jLoazfSB9g16jxPEmEHVg2
/drW7ueCtHhlnWz7XugeNRdb08sDu3wel/x5bsj8ouK8yvMRqkoKVEfKeMEn
G1e60vcRiLoxD5dP7ocLMVMcKyn5kF4ZOUtbPAiiPjVmy04FQP7bXPjlhCB8
v56QtqRWCAzrK8hdQVGo1vVeWtwsBKqcorZjhATEyF5CFuuL4Fi67N78NElw
3KcY/j2iGIYDClxVUwmwZ3BcZkGiFISSX4SZcR6F/upKz/mZUqBwm5lV3pOD
t5nkum95ZRAc34JT4FAEIw8jmzndCvgherdV1lgV8JayObPclbALaIJBlxqs
aLNtzvRUQuf1TP1NZ3WI4yyLmyZ9gql6XZVb9JNQ4H3B465gNdAp0Te7C05B
wtxJodX71eDrJfXicLomuLbzk1b0aiDQx+xXUi0Af0Ijy3JfLRDOrOi7h56B
TZ6iLDetOvBz9bM60qkHE3+nmyyl1MHP1qp6urQ+FJEeJi061UNAYv9K+fJ5
SB5w1rvTWg+p8jnNgrcMIPjilfnvap+BInb1xMh3Q7A6pq7xffMzAOq/zrzP
BHQzJcdcbL+A0WmvgLMTJqAgtC94of4LFPcNJc99+gt2dmZ75iMaYIPT42+v
UFNIpSa7f5NoAjcWXbfHLpdhjVwoNxLeBAYfT0mfi7CEsyQao/NXExzHP43r
KrgC86wb5mVdVKC84V+wELkGf2obaYQENUNUit6iRbothOEcV++vNUNSQYNE
2iU7GP7qm+1m1wJtRF6ZCXZ7CPTKELfUbIXQve7Vf/k4QPuHLRaZxTboL8Lr
zIYTgR84rf9QaofIs/t4WK+RQPNIrEaQYztwWagOCyjfhMi1rFW/jnYYoB2l
qIw5gfqznhv27zpA+en4LoenCwRQFS6o2nTB1ek93VvZHvAmr/jIuxddYNxB
ExBQvwudZB1W6eYueC7AMJOsvAtSJMsKwVPdcCrVt2+3+x5QWQOVmPb3wFrz
YHSJiDcc0h7kb/vSC9MhO+yhrPcBlSIuntvuBcMTMiJ9b+6DE26ZVnusDxwz
PMp+GD+Aiq8cT4tS+kDL9FMtJf0h2HupbST69QO7mKsSkvsI3n8IGbytNAAf
VqIiWeKfwBz/XPgFuwGwuRxO0ll+AjJeF5CjsQPAcqJtVsswEFK0cKmMXwMA
VuO519meQkxTONHq8yDQ0q4TVR78A16MqGX9a0Pw7fWOg0x0CCTjaE/49Ebh
dQx6uEUoGkjQ8XLegwGs9X/o7H8ZD0xpP8oGwxiAzxomL/XFA5lNlE6lMCBM
I5GTQ4AMjU1E8axeBmT/SDToe0GGo2ZbaTc0JoB6TmyFPe4lzNyUyR5mnoQE
E/4wuZRXcCvmQVV79BTc5gy+7difDK6TsoyC97Ngu8AxHGtLAS7JQJmRP5cg
0Pnaq6ia9xDJS5NLtV0FQRWqEt21AOwHzT6xNv8Ao8Zjz2mrpeD+OdD+jsxv
8Gvb8A43/gR5btymgue3gbKt500XroVUf+c5lctM6OnQYhWVj/XwOHnrr7V5
ZvT7FS3mIe4GYOoaRSv8WFFZsj87j2ETHLlH9DGTY0eRSTed329pMLEeb4Gr
5ECLMqx6czpa4MLkrQcx7ntREd/ifAlcOxhNRMuLi3Ohz37LqsvgO2Cuzv5R
Yw4O3eTitCwS6QQlvl4xXZs/0LJ7l8+6S3cBF6zb0Vd5UOXE7ph9At2gv2C1
cdicF5Voza5SONQD/bWOzFYKfOjCiOY8gasXCoPrrfHrfKhaSY7q0ZleILJ7
jra28qNjEQLy7F194ODhX8j973505JyKGltWPyiT5FsN7Q6gGsLhrpxeX6GN
XwHneeogylu78Pyi8QCUv3/8SoH1EFo5VhHqeHAQ/JnlTJqHDqGqbO7bytOD
wEX3O+daIICOh12h2uTSYTJTMjb5viDqvTu3MkMagtijQmyl5kLonR5z+US5
YYj+l9hghxdGhUpOWrnRh8Eq9nor97QwKslUZ6MeNAI/z2T8Sq4SQa8m+fxj
Kj4KjEkdn9ogUZTA/p5Hw30U0rRVRVrsxND01T9LTjeNQs5TTz6SojhKemub
2CQ0BkHmDgas6+LoEF++qgZpDI7TU7OCWiRQgwMdq3GlY0CWfZXTYoBHj4/U
mPxiG4eA6giyQSkeXTn4+LCw+ThcFDHPoEpJou4EmyNI2jicdm24yhciiZbi
5CnjM+OQLGov1bwuia7zqL0XVGeAVN3rOKOrh9FyE7oyjy8DohVr5TqrDqO+
bo8UnpYzgLjK1tEkR0DduKwciSwTYJ+3gg+JIqDKbeupt3UnoJG690nFFgH9
0GX9oDx4Am7rjkU3YR7YlS+ow8xbUZrUi5k2sjZHw2yZc6tsCTNvua8lHfN0
VPOy1DYBrRgxPraNmcM82jYCM25KcQYJmQDdEQHEeoeAanLlGdVinrq8ZOCM
eblkLZCKObS98YoPZj5R9fJOzJ01vp4xmJN2M2QYmO0pg9lfMAdoWTCxhU7A
I6dkEeVdAtr6bCZXD7PUuLesFmb3kOmpi5gbrUxOnv/vPz4uaoGZ15DZ1AEz
NZsaTMScrOQQGo/Z6sBN2yDMOq81yRTM1z6eiYvCPCVxIDMPM8ou1hyPWYnv
cw0Nc0NT9ck3mDtDEtv6MXtohrvkYvZi8RqaxHzI3jS9BLOwv9G3FcyF2oe+
VmOuWj3yaxezRWs3TxPm/wHnZ6qR
       "]]}},
    AspectRatio->NCache[GoldenRatio^(-1), 0.6180339887498948],
    Axes->True,
    AxesOrigin->{0, 0},
    PlotLabel->FormBox[
      RowBox[{"C3a", "(", "t", ")"}], TraditionalForm],
    PlotRange->{All, All},
    PlotRangeClipping->True,
    PlotRangePadding->{Automatic, Automatic}], ",", 
   GraphicsBox[{{}, {}, 
     {Hue[0.67, 0.6, 0.6], LineBox[CompressedData["
1:eJwd1nk4VdsbB3BTGsiUusgYUpJKdZsu74qQlCScQ2UKJymKzDRxfxIypBuZ
oiguSoYi85ThGKKQ8cjMkXMcJzO/te9+nvXs5/Pf2u9a3/fdcjbORnZcHBwc
RXgR7/i7NrwHbIM1OP57zNBaTYm/rKwXKHb+XltbI6P4slCZdbJB8Me4939W
mbZ9skYJA4f0ulXCvQIJq8sdkdAeG71CWCF145+LS88gkFK0RPiGutvNOZkY
+ErnXSCc8432elYrDgo2n2YTXnQ828OkJILneQMG4ZecPUFz2klwmjQ6TvhU
Y4Ti745kUNKnDRAei9Ytn3V4DaWSvJ2EQ2xXLrOWUsCwUpFKeP/+nHlm6BvY
cY2/hHDb0rUohkwaZD4KzCTs/kV6/3R2OjwRsntBWOLpt4YprQzYdtM1gHCJ
xWMK/XsmLMQ+cCRso4y4JynvYOWw5XnCXEvezbO+7+G7e88+wt9oJlKz2tlg
pVnPTzi1Zr8jS+ADxO1aHF7F9szgK5jp+ABiFI3PhM9EjvDOvMwB2oRDCGFJ
z3JjpkMurDc0NCP860pcMkMtD3wHquUIl2l5MKaX8sAoOnF4BTtyt5HGdFU+
2IvnvCZsK7g35FfoR/DJa7cgvL77p9KUTAHcb0ivXMbuLCt2o48VQO0ePifC
6anRlZPZhbDbuVuEsIGLgeWEVhFUW6vpL2HLkndnjvMXQ9nSzb5F7Bl1nqWx
78VQoufvSPifjYX/jFJKgd/hX5cF7FyPMy6uYmXgRvOgz2PHTRwRZ/mWwdjF
CEvCTi0ilBntcgh+q3BgDpukxSHgkl4OKq8uh/3GRvlTuUyBCvCqvTLCxhaJ
q+VidlTAuij1u7PYSwL5abf+qgSFh30lLOyhB68MGS8r4c7OxrkZ7HzK3YRp
hypIfyZlxMRO7HLUdm6qAqNn2q4M7EfnzOi/1KrhWbZuyDS2+cFDx38tVYN5
nWPKFLZWqtzATasaoKWRUujE/RYXfDRVVQO6Ttlxk9irq+Pf6aFfoOaE7u1x
7KT6xNuTMnVQGA/vhrBno/OU+0PqoOnzkP4gtg6lYbB1oQ7MbJ/0DmDTuedM
CtvqIVjLt78P+6i6wfGgQCrQtQvMO7GD+WxZvrNUsF7vHteO3ffDK+OWdSNU
qVq0fsMOcE+RJp9oAhe1cxJfsVveLXMpTTfDUiCvWB1RL9hosVm1BYbe+8zX
YJ/YGXU80LYF9BKsqFXYT2bTWN5fW0BmSN6gDPtQxHc7m3+/wseCsx/zse/V
q5w5YNkGYcc0BZOw32Z/3PnvszYIOe8glYDdGq3JrUhtA1HeNqlYIt8UcpHY
sW+gW6bKjsKu5w5Q5djyHcoWzJcDsbepd4s017SDg6SQlSNxvgr206dX2mGL
9t/BFGwHPmZDxcEO6FS0fHsVu+gH79/5LzvgaZBI/iUib+5qc/HenWBN15DV
x856F9R9Q7UL3qK4nUrYEyITIWesu4A1lpS7A1vJ/YzGrqgu2E+yPCxN9I+/
+JIGF7pA6/CIwFYiL3Uh9ubV3bBJ54YcF5H/wTCm7uVemLDgLf2xSkYfdBjJ
imG98FQ4xu0b9nSaoTF3RS+I9QZIN2NfuyX8sUSpD0ykjXWrsM1XIn0Ps/qg
Pf/cbCZ2Il+Dv7A2DfqTBj/exdZQ97l834IGUtsYEZ7YPU57Dk970CDWV8TC
BVusNXiEmk6DD37BVDvsiOizeo+EBsDBjsV5FttfsUlgrXsAaMI81K3YFPga
Q3cZhK0fZKgJK2TEkfy7sDt4EMZqg/meY0fzSPbUvx4EKzdD9TDs2jp76bT2
QXj4vz6Pe9i7jJeT7Y4PgeQg/bQl9tg1pYw+zmEoe8I0k8S+HulX0hI+Ahnh
r9RClnF/Yyf3l6aNgImO9+eH2C9ItRzvKkbg+ruoP72w6yW3aIXOjoCIRhS3
PfaeN2+/6JFHwc+qeF4Dm/65raVCZgzKTtac/7WE8z+8ezA3axweiDl80MSm
WfzYUF43DhdO14T/iX2x85Fq49A4FNrzWCpjH20Y9RqWmADTrJ0Nwtjc2SlC
2wInwOinxM/+Rfy9vnIaHpaT8Fg6gs8Lu3yLeMwxoSlgHzpinLhARpvkApT6
jzJAsIe+rmgO1+OviH13tRnAyilayMD+HznhiJQRA7rSG/rjsbnCP+lecmTA
noCMh/ewF1fplI54BriyXsprYk/2mLxt5mICeyGireo3GVGjlXaXUZkQ1VfM
LmXjfAk1KCdZseC9yqfnoSwyKjgilWfgxALll1tjvbCHLJxh2YcFwpnFT+yw
T2RuMSY9Z8HIR7aOOvaY3mW/zU0sKHmtsTQ5g/uR/1Sz14lZCFNZvaODPc8W
dDPaxga9gbjP0wycj27jUm7qb3ihHbNR9BcZ3a4OsHFWWoScnDLnL6NklH2L
/6KY3grk5JnRJAZwv/JxnNhP4kCNomblvD/I6GHi8oVZOicalypy+dSC71Mb
DRV5c6Px1O95P7+Q0c479p7GyuuQzoIFNaQY75/93JSvmBcpXudvPJaD59fw
db/I2xvQXa9b4Rfe4PkxFL5HWnoTSqCrL029wPmstLlfm8mHcsdFqNVPyEhV
uF1Ky3Izkg9iNrDu4/MBtnUPSwC9OLZ60NuVjHSnzOd2mAihE2usAG1bPK8q
bDnNVYRRLPNOUZkxGeU9qrKQZQvjutwPrdImI/t1brSmJhH0OL+vfvkQGV11
8cnjf7EF7TvVcKNdgYz2UfY0nbUWRX3vS99EiJJRs4gKn9uxrYiHclnFlYuM
Pmc9jFXh3oZi/MTbpJgk5MOpbEjt3YaYMkHJP3tJaFOP92mn3D8QdzR6GllP
QsOpclGJvmIoXSNr7/5PJBS1S5ynwEQcHSlL/dnzioTCX9h/sZaVQJWK5oKP
w0nIPOpKE/+oBNp8c1jwtB8JzZ9KWUgs2Y7mK3Vn+a6R0OCwpmdFoCRS802X
/HWRhJLVD2xvtJZCCtlmKk3qJJT5t5swZa80ComPsejZRUKBJlf1udnS6Ixl
oK6IKAkd7klKC2yUQU6vKnxhxRRF747NbNSXRVkxHrk5o6boXllotH6BLFIK
4KWIt5iic9tNUuoV5NBB/564rE+m6KTTl0vCQXLojrCUYVKyKUqUtFGgsuVQ
yqazgg8emyKFyjf/GFzagc53SfbUuZqi8L0Vyq0lO9Ci38JlsyumyJ7F87VO
WR6pxdxOaj1limyyZ2SDwuSRKV91Ts1eU1Rbv8G/aFkekTyd/ZNETdENrYHw
OuyS93b3ErCFigoS2rHXG13yicUmZ14vZGDrNJ9yfYY9GkZlKqzIo9hcoatB
2Lwm4Vah2Il7QjRvY2v1/6FhsSqPDrQJc57EHiEx9B2xDyqzl9WxH7fUmnli
q090zB/Hbi33covEdkqJZRzCtnndnVGDbb1BkrYL+75D4vZ9a/Io+gFHqRC2
wk+P3X9hpzh0FW7GrjU3PKKHTS3Myd9E7P8s58Wr2M7Rtlk82ImqVx8/x1Y6
WRo/v8UUab45Ef0ae5dLVAwbe0RGNDUb24Df4dkMtqpwdXkD9gZfoVA6dmtQ
fHMn9ssLg4/Gsd253HuHsa3C8wJGsCV8DCZnsM8cDbw/iF3C2on/o+WRhR7Z
l4b9f5Q64kM=
       "]]}},
    AspectRatio->NCache[GoldenRatio^(-1), 0.6180339887498948],
    Axes->True,
    AxesOrigin->{0, 0},
    PlotLabel->FormBox[
      RowBox[{"Bid", "(", "t", ")"}], TraditionalForm],
    PlotRange->{All, All},
    PlotRangeClipping->True,
    PlotRangePadding->{Automatic, Automatic}], ",", 
   GraphicsBox[{{}, {}, 
     {Hue[0.67, 0.6, 0.6], LineBox[CompressedData["
1:eJwt04k31HsfB/BhSlkyqKSEwTAIVze35d78Pt9MFEqUaZErRo/J0oJoLioP
Mo9dEoqyJJIw01CRXclORhLj5klURhlblrHc33PO8z7nfd7n9Qe8NRkXj/5L
kkAghOD93967xpDafjYaI/w/r/jkQyfIHiAc4oRJa0hiKw1VYWTyX0AYaOcG
YgiTT3zGkekNhUNjKwl9QQzsXk2sxmpyJDiy7BwG6YGY4fjZuBVmPDhw+Ok8
hVhsQP7+8uL7RChWIN2Ms0/DKLnSOxfEt0EU7uOjRcjDvM38z89q3IHCq9/p
8YNcjNc9mDNNS4de0wgKU68cW/A6JJhgZsAR0inNF6gOy5QQRM5aZIFXWK5U
eUQjtr/tps7P99mQ6c6uDp3qwL6mHqid9siBar87X+4e7MZizi45TYkfwvp5
R8je8QEzMeHNTcTmwd+Wveh85d8YX3wuSaSRD39Ycn90+H3CAt6om4xzH4NM
0AAn+sMwtuVWd8t32hOon7GeW5PwDatyjmKOvSsEkR3zN62U7xjDABGFzGI4
eaTX2XxWhEmKAzumgzlgF96+5oP1FNY9SFebtuDCg00e6msaZjDWE9myyfdP
wWoyWKtiuxizThyRmszkwe2KnMhAzWVsK6vWYcKjBOZDLxOy0whQQ7siGheX
AiVkwvbBNyKs6f9E/a5RBjwZ80uPXGSht6bSf+xrGaRwDuwd8FwHj3NT64Xc
ctA9/y6YFUECW1/bM6O0CmAU+L1PnlOEZOny5C/MahBoc76tblSGkivWvn4q
NZBefHnyooIKpI/u2jwVXAMhOjP9IpfNcKFTiTlpUQuVxIip+c1bQSm9UXLi
fR2oNZvtOTpDBrH8s/xLe+vhKtD2qZVpwud/P7ATZdaD27N8ieoQLXjGvHZ/
3OMVPCvQ1fNRpYDjDtPff4hfg+xtWgbhGhWymjN8hBpNQPuxIcV7yhimU0sN
PsY0AcfxT/E3oglYMluGuuab4J23cq5RggmMEWfp5fxmGOhdUnlXtB12m9n+
HsluhWWbR3SjVabQWbwoSR3vgBdLbcPNMnvgerOh9fYzfDBqUHaVNzGHR9zn
ugW3cR8e0da7aQ5dqeZEnVY+bLjYgyYnzYHCPFmhsqcbPgdmVse8oEEzMdyY
sP4dWEW5hyfaWICyWb9SR0MP8B9FNb2NOwhFxZH93sZ9UMKLZOYHH4FRpdEY
a9c+qL3eoL/26xGgBlhjekl9cLi8x2VE3w4y98pmDc33gVToh4Z9yXaQ2BTj
7vi6HwwLjt219LGHgKH4iQNOAyBxXPcMxeQYZMi2hClaDEJknBbJof04MOHt
nTHfIRAk7syvYDnDhWH9oZKibxAhPPDCzYkJMprh1I+7RUBwPTZW4nYJ4hRa
DLJcpsBLkfRr3txlYPQ7VBNbf4JJwicRZWMg+LwOZ1ykLoAt6cJE5c7rwL0k
d0zFaglWPmTbO8mEQlaQ16jJCQJasD6zT/t5OIRmLNpPj0kggR+JmmPGBgJ/
EFUEEtGu+qQ2jcpI0L3sznIwWI1qDZ8Gu7Bi4PNMynHZSin0q2+DqpF0PFgP
e15N9FmL/FY1v0keTQDbzwnb1NVlUMwi+3WXTSKM1jNCGgtlUaDc2Mvc5Ftg
rNijRjuzDv0su2bVs5wEMjDjKpiSR4ENOYdN7ZLhwHfHWS26Akq2tdcT1qRA
b91ZCUdDRfRcmqe/aHMHSv/zypk8o4huVbrNt3XeBffV/oPt7UrIRi5d3u9q
Orj5BpXK3V2PhA6ri6YV78MvzG3th1w3oBIUcdszOwM6lAxl/fdsRPrNdOfH
TzLhZVFomiFRGVUMfDXODsqCIAkDu9YBZcRKrFj0cM4GGUHgwQslm9DL6P7W
x/AAhnM1kzKCVZCKu+/p3RtyIElv86oy+mZUwH2rEruUAwl33d+4krcgEil6
YVvfQ3BM+rNd7ssWdEMYGGNWmgtz+x/OZ1SpolR7cotlbh4MDZuz6thbUZYt
ezE46hFkm21XbXNVQzd3rNtWcyMfCm/4KzKN1JF4LykdXX4MbLqbDXFGHSnP
HdWbdS2A3wRZ+ew2DSQgsghXzj2BVP20wjYbMkLV/vqajEK4XhObalNGRoJe
H2mdgCI4rEp/2EzRRJXqVvqk6GLYd+HNacVITZRICLvOtuJAxlYGpXVGE/G9
cyfE/Ryg1Ocl257WQh4tldkK57iQYFRn0FWlhTx5OsK6aS64T61622SgjZ4r
zVv433wKDO4kOTJeG+06GmFRS+VBY/PasIpFbXQCM5X36+CBN+2/CU24C9gU
TzZuhYqy+z24Wef1GtJwnyz0LBfhNiR5XXuF+0t86wRlSRsJi/vHN3byQIqe
4BKLWz3Os+cFbtrHTZjzsjYSzMLT5bc8GDkhsvHCbUbNUVjfxYOozsZTLNyl
c6oXqbi7av/yT8SdFmppaIebkdP/pAE3dRc7Lwt3iEeG6i8r2ija+nnWfj4P
KJ+u6O/F7cShS5zC3ehot8sKt9LLNa7ncSsckjjmhvtjdS45GXeGsVtUCm5h
dGfmF9zmeX+k5uBuVZOTWMQ9orEhl4t7gX7aVaGbh//hdW0L7h9lplp7cHdF
3uvoxU0aqQo9jDtAMmBgGLdJmdOQK+4tQbbCSdxXd8jvD8BdNaU7v4Jbh87P
icL9D1E20o0=
       "]]}},
    AspectRatio->NCache[GoldenRatio^(-1), 0.6180339887498948],
    Axes->True,
    AxesOrigin->{0, 0},
    PlotLabel->FormBox[
      RowBox[{"tBid", "(", "t", ")"}], TraditionalForm],
    PlotRange->{All, All},
    PlotRangeClipping->True,
    PlotRangePadding->{Automatic, Automatic}], ",", 
   GraphicsBox[{{}, {}, 
     {Hue[0.67, 0.6, 0.6], LineBox[CompressedData["
1:eJwd1Xs41NkfB3CX+KmRolauGQYToanfYnM7h0k2pH5q8s22yaBZpVpqKNlW
1IqIBkWpwYrEJEKrZSLKNZRraJsSWpcw4xLj8vtM53nOc57Xf5/zOZ/3c3SZ
p9z9ZKSkpGJgS847F5jyW32v2kl9WwdxTRvZ1YPsjzqvLsMi8PJLfiSZfA5p
XhZ+sxKn9NGq7gg02Jz+zXcq43TkyNHIwjNmSWKTcd9ry6x4VLytWyzxO6W7
SwtdHFRfdWBGYv3slRbz4mT0zCx4VOIAW/aJWZ1URLS49Un8uF2QNUVPQ7zp
nGqJ54+79k2yuGjMQCpd4nTpvuhZxwzkKHXjpMQ7Xl03mOnKRIr7Ak0k/pzi
VDXln4WcFQM6l8CxvouHROJ7yKjDyl9iGu3x18m4HNRpy/6wCG4T/5I0oZOL
IrzvWEscXLuRNl74ABUpUM8sgDUS2xvH6PkodMeFKDGYfziGNdrBQ1uvrA6a
BzONsewIqwBZOtNpc2AZcWjLVNgj5GR+kz8LbhcwtKccC1Hp5DX1GXD2S9px
kVIRmkh9bjsFPptPKhN2FaFwvoAqBDtzBuWF6Y+RlWtR+zhY62zV/kn/YhQz
o20/Bv7yc1rmxLYSpPTH5mPD4Ep6yMS4uARpT8jvHgJzjNztxmtKUfuIzFA/
2HeNaeyXuCfotPC2uQD8n96P1DGdMhTTfGaoC9xdWcEe/VyGLq/j7GwDP8hO
qR4pfIouOpDcm8FuQW5ew/RyRDOaZ1WDyYQR71/FCqQhN3KqAiy0XSH+3FGB
nvxG03kCvrHy6Y0h1jP0N0MtMBdcHOIcdFqtEgVazKtkgtOGLdVFYZXo681H
nrfAJ1tVWELHKsQoTumLBquk1clMdj1HFbJdFb5gsVJp7q821YjO357uCf50
8c+9E+nVaMjTgLYXXMq6cHfcvwaRTngdsQJ7/vd7qy/iF0gzqsCBBM5o4AaO
6NSj/DrfqIwlAk+llBi/j61Hs1wTZw54J6ux/81cPQol9X2MAI/KzjKetjWg
6KCIHB/wD7ZuVtFRTSjLJnWGAm4tWJChjrcgkVwn5c9FqBetPLzarBXlxpw2
TgRbGyZZRfm2onOWKx0iwdemckWhr1vR3frLPB/w99c7/Jh5rxEuduYZgH9v
MHHe6tWGEv23nCtYIPD9wieGecltaJ2FqmsG+E2Kg6xBUxtqvTBsnwjWZxHl
atvbUcCw9I0QcIPsJTOpdR3oU39mtz1Y1bZXpeVlJ1JVmCH6xAR+WBDdG2DW
gwqdmcH64GGV4Vhn7x70ttPaQwNMDXa225TUg6wrqTvXgtNtSBn9cz3ovUWc
68I8zFN97FHPF71oE61qoh0c3B8/6XToHVrBnXW5AuaSGiOVHQWoThCWMD1H
YBZ6nToa1I8C/fR3ffwK7ztg1F/88F/EXA7gTMwQeJXuJer7HybQtulMm6kp
6M/aRuOMIyKUrhenQRFBnnr3P5NtmkHJZD8N6iSBA19cYp6iziOBVoMSdZzA
hb8q7lPbtYj2qAr/shyD9z1/fJjmIYWjFWKL5UcIHMFd+N/UqDTOklb2+PCZ
wFJtAlweKovD71MC8wcJbHjm6Nn9xnL4TN3cLPUTzNP0zQOkCnkcatp9quAD
5G/g2G+cQAXcbyh78J9/YP4/JWzeuHEV5pgNH5ruhf5VM8PreCScqNWfoPWW
wGbKndp0r9WY7mBPFXTA/dC0d59ICU+20jNK3xDYacxzVo+xFgufMeW1WyBv
z32lPU2UcYjgRwO7RgKXXKk5TJ5WxgPB7oa/1BL4qBxb0Nysgm3c9TevrSaw
T9D5EsVb63DAx5oHnXwCb2Ftbnb1Xo/tehOXrjwlcIuKCYm9/Tss/LDpzMMS
Av/9MOK2iawqTmpg/zH3iMDnpY33Nr1TxXH36fq8PKivL/THk8UbcG1zY7hj
NoEHsnWTuGFq2GKsKo+UQeCkTeoryhjq2IuX721ym8AJt47WepM18KACe+FC
MuQr6edmxSEN7DBqGsaPJ/DXHffmuHxN7FR+kOEcTeD+AYezz6O08JpVF6WU
IwmcabtV85W3Nt6Zv2ipFkZg3mW2Mst0I2YMb8o7zCZwFMPHRXZ6I74llX+M
c5LA5n0ZuVGvdLChU5Z45iiBU4xu8165kLE4i4eyvCAvlXEpLmVkbP7XHlW2
B4F3azLuNejr4p5UUaDxHgLbn6z9STlaFzdy/dnbnGA+tZj6TdO6+Iods9DF
DvJTnXPD7Sc9fPXe4/Xl5nA/0+fGb/h6GFnyFtRNof+iFa/rjSnYZs+lS2wK
zGOhkBwdT8GDRCp5mwaB6xoUIssXKDhTNf1m7xr4v+gfEurBO/CJAz3gteVl
dzvBNWj7d2/BBO/Y0wkwUfmK0wkeim+a1F+k4KLaz3GvwfKMhCNxYJcvg5G1
YPr7DXaHlyi4KVH21GPwoMeEy3GwekieaRE4prXu4FmwHs199BH4TdU5Ngfs
R0nzfwhmZvXmvwTHK+n55oLD/bmaW5Yp+PrMNMEF638MMbIBG5hf3XAXXOe5
13IX2G+XTmeapH5X6X0+4H4hfd8tMNfMJ+YmmL/r993JYIcc65QscKI5STFJ
Up/O+uxC8KrZ5AbOGkkeXlQ1ggXzOU4Jkvqi77R0g61tt8jHg4Nlgt8NgC0Y
JTVxYI3zbiNCcIuDVWQsmC8ynFsGy8nz7a+C/w9bACt/
       "]]}},
    AspectRatio->NCache[GoldenRatio^(-1), 0.6180339887498948],
    Axes->True,
    AxesOrigin->{0, 0},
    PlotLabel->FormBox[
      RowBox[{"BaxBak", "(", "t", ")"}], TraditionalForm],
    PlotRange->{All, All},
    PlotRangeClipping->True,
    PlotRangePadding->{Automatic, Automatic}], ",", 
   GraphicsBox[{{}, {}, 
     {Hue[0.67, 0.6, 0.6], LineBox[CompressedData["
1:eJwt0nk01PsfBnAMsjWWZEkxIiKkhbrJvD9CurZcmUiyZ7KkKEtR3ct0pey7
krGliCJbhOz7PraMsoVCxjKSJrnf3zm/55znPOf1/yPreM38MgcbG9tDrP/b
p3cduQ85PyKy/T8NNIKxJcEVrosU6E3wbWpvNVUHEwi34P7b1LzuNUMiPqa0
gG84CMRr2o4adPgRn9aEy3ARQsGNwuyzsU4kqjCcI7bIkRBrm6yjQS0gfsSn
/v41FAOG3Lo+geb1RPlsXs2frHjgeLtNrzeURvTQ9rm6LpMMdDEZUtLwBLGo
fzyLqZsCYkNuylwqi8Sf7sajy2Qq7Lfguv99a52Yxj4auq6fDuK/fddBlQP0
OqP3fR/KAHsqJXXAiw++JBnUMl2z4NMLNy1IFoEw502bVdYzyHUPyDf3kAR1
9aIfy+HPwUCUJHyeSQAa60rckkwO6CkwVkXlFMC3WVqdUZgLemHeFc22KrAr
tr/9m24eFCpLLHJPHoJq24fkhYF8IF2FsdZjmuCojHDz5NcQJ3JgaIWoBRys
293MwAJI3nkzvjcIQf84aQ9TvxCqmHG7Jzt0IbtJ3X0V/wZ4TfZ23KYYgH8e
f/nK0Bvond0KIhYYgWHMDPdKWhGcNmkqMjlgBrv9ay2WXYthQcmXd7LaHBYv
pWQsHS4Bk9mVW/3xJKjR9VtisEqAkPtZcOONFcQomRMZDaVw+Kya6KaEDTgL
qoYthpfBxK3I7c5tdrCNPqn4TaYcmLHvkvQFnGG4pspn4Us53Mwgfi+1cYHc
7KT6+cIK4G2ssf05eAVMvU3t5nQrIYN1ZZ7D2BMIVkr5XwWqYN90OZEr6zqs
aHOyvgxUwWhCzPiR496QwFuRMEt+D2nu0XPlmT5Q7GfofUOiBoxVnL11Avwg
Ze6Y5GpgDTREcIycc70Fnj0i5BX9Wqiym+/78OAOiKS0cCwP1cHmiwcy+leC
gYUvzbl+sh5WZo+1/HhJgc//ZJotpdXDjHemBWvjPpSS76YyXBsgWMFOhFn0
AKyPHD2xyGoED9wewdzECEhvo3rNy7SClr9PUehsPDCTSpTHwlqB0simeYme
AKfJ7VN9G61wJvoM9PUmwgJunVRBa4Md1KHhkMZkOK5teiI0pANMljU8Emqe
Qs/rXxyKjG7Qiek5OzGTASLAa7tdrQemPuU65blkgpZC3IkQ5x6IddArZUxn
QgQzZ/V2bw/4axT1xk5mwdHogcuOL3shRco2N74vG+61qRgesqOBuXsRRZOS
Cy8KyxRextOgyuOsKXUtF/qSTuH2ddAAF8ybt3T5JciTrSol/uiH66l5S2ex
X7bhKGpsOwZg5NP4lxPL+SCmTRfpbhqE08/GFFMiCuDV61C6h9oIjKkO+Cp4
FsGcyFyYocMI8ERmCWUmFIGiryFxf9wIVHJt2c9WF0HaSf70qY0RoPrJt3fi
iyGmNczFupEOB84D62ReMfhORS4b2HyEovlg2Z5PJUDlbw8W1h8Hvg+BAtVK
b4EMvckL3lMwoe3mSfetBM9ppaniV1+BocWuQJeuAz5ZiuLY8SUofryz4l/x
JogQaldOt1+FsuqK6bbyVnCkW7zHdXyHir5qjfbCTvBqpDheU/wJeKkpjeXh
Hii8LnBO4s9NqMr/ut2gpQ/SA9zn1C3ZUMWN9RtGG/0QRP31F3OBHdHP/158
IT0EbLRxVHkbh1oCLEcjzn0AhZsu/hbKXMg69Bg3zzAdPq8lnuev4kasoD7F
KLNPYDjtdifGiwd9C/O4S4saB9PPUQekpfmQZcmXh39xTcJcvePfLfn8KLLY
K6LMawrUhAf36NptR72jtnYLgtPAB2sOo6t49Pq+uO3rrBkw+Ga9vpckhAY4
07oCvb7AcJ0zu7WKMKLVRV78Zj8HJQ8abAlrwogtrGFwwWgBXLh8xru6RNCV
8cGrc36L4OQdUCLweAeSc242JRkuwUHygS5jB1GEU+e9WHNpGbpFVPh9/tiJ
GEHNa45xK/DuVdATFZwYCrIOd0ytXYUAdmWzjo9iyHR0J6NUdA34Rm+f8SwW
RzQTgU6q53eYzpaNowZKoCNvKII7q9Yhbr8kZzlJEom+6I+bPboBUY9dmh0I
u9CTpqpJlPYTrOMudQnM7kKNDArTXugX/NB7tkGtlkKBi1E5bvmbMDV9yr8u
ZDdyCqwae6+1BRnah6Q6HfYgVz9Dto1ANpR/30eYrCqN0komHytbsKMQkpMR
bk0ajSzcy32jyoE0RtNzQjpl0Bkpv0cEWRxKUnqS32lEQE32Rnz+/JzoXk14
klE5AUVs8GheEuZCJlKkZ23ysmioIay2cBc30vFsvigcKosquTvMCyW3Iepu
R/mONVkkefAtLVSTB8nXP08wvbgXlZk+cr1zhhdFqdYp91XvRWoSF9xqbPiQ
yypnb6uyHMqR8L12NpofORauEEIj5VDIVP/Cu3IB1NLGE1z5Sw7hVDb5wznx
yEN3IqoVc/G65eESzEKV5amDmMu3DVt9xGyV71axhFl3zSBblQuPZiM7luU3
5dAq7+ypLszcpCj7cMxDmnuDBbfhke6YONH2txwq+zdcJoYXj2Ysl4zcMUvu
iTaswPywp+WCP+Z1VrnPJOa+2ls+MZgzYwM6DvPhkWMWPa8Js4VadQAN89+u
VKmDW3JIVk1nQlQAj+Qn/ZROYk65mIzXxtxibXbsT8yZNLGTlzELGbOfc8I8
mPlPYglmqprTw0TM3i1iZue349Gp51pJWZg/myTfvYt5RkY0uxDzorROfjZm
NeHG2nbMulls/OuY+0Kfdg9j7rWSOCGDxyNfDt+P05j9LpBcDTDvCjCdX8Fs
lV2WdA1z9arCxhbmeICWRMz/AQoNFYs=
       "]]}},
    AspectRatio->NCache[GoldenRatio^(-1), 0.6180339887498948],
    Axes->True,
    AxesOrigin->{0, 0},
    PlotLabel->FormBox[
      RowBox[{"BaxBaka", "(", "t", ")"}], TraditionalForm],
    PlotRange->{All, All},
    PlotRangeClipping->True,
    PlotRangePadding->{Automatic, Automatic}], ",", 
   GraphicsBox[{{}, {}, 
     {Hue[0.67, 0.6, 0.6], LineBox[CompressedData["
1:eJwd1nk0VVscB3DcklIyvDxkztAgUhnK8NsliZB7rymJMiZRvIxRvdQrRd3w
CiVDEooepSLJlHmW8SJDF3FdwzVmevt01jrrrM9a+4+9fr/f/p4t43CR4szF
wcHRj1/iG3fVgVvV6Z4ux+/HHMUVhkutlQ4FubSV1dVVKrqg4+MxJxUD2bb0
3377rTd5Wu8pBJ8p/O1f7sZdk67xICUc/dsJnF2hc/qJEBxg99tHah/Kz7Yl
QfoU328PRxsUTbslA8UyeYVwmNOyLXvxBTAHRX57z56385PhL+GJpcsy4ebF
c1ETUmngVXlribBvueSe8ax04Gq/uEhYLPJb9Zjea7CPEP9FuMDuriuzJQP4
QkLmCTvsRKRR1zdgmv1kljDXYmD9dNB/cCjt1DThb70WEtP6WUDxyZ0knFK2
x53Nlw0Wr9JZhP1f8+ZOtWWDsbvcKGGjiEHuqYS3oOC4dYiwuH+R+aTbOwhs
CuknzDr9NGlibw48CSd3Ey7U85sYX8yBTA7/NsIROyi646XvwXnfSANhp827
w1jhH2BXdWwlYfWZdZ1jlh+BY3NQEeF19H7FMalcEBq59pFwe+FnH+ZwLoyw
HmcSTk+JLhnNygNTm5znhIPC/hIYDfwEzC2Vjwmbepvaj+jlg96nkruEpa13
ZPzc+BksHv0bRHhKZ83icMtnOJWq7EH40fq8R0OuXyBts48R4Xd+Rt5/iRRC
Kg+nBuGnIxqi7KBCaL0pIEv41mn5Qu++Qnin9i8vYc8GQdcp/SKIowWyV7Ct
9Dj4vNOLgNb4poMwej/2bpKvGIaXZAsICz6t4JpsK4ZkicC/CS/yvU+7pF0C
M2IHzhD+8fdzs4mEEqgXZmoTfu969dm4WyksS/aPL2PHd7rrX6wrhaaala+E
75icZLL2foWyL8UxhG327T/IWvwKfIJTBwjrpcj0eZwpA8efatyElUQ33xkr
LQPRhcb6JeyVlZ8tzPByGD1ZbEN4yKst6MJUOTirsrYSbvhRuo1pWQEqZJnO
RezEqnivUalKyHM+bkJ4Ojpn5/ewSjhSGL/4C/uoa/VA00Il0EWEUggzSXMW
ec1VIJfMZC1gQ9PGzZmoGjRpEuGEIxJkKxIzqqF/gkuRsKaO6cHQ2zVQ/Oma
yTz2PV4ndtB0DchY93XMYfd0BLy+dLYWSI33zhK+6ftC0lqrDgaOnHCYJfb7
ZolLcbwe1FCswjRRb1hvt0m5ATJETe6ysbUUog7edmqA9bsvDU9h359OYwc2
NkBdQmzkJPZH+v6G6XWNYEp3753A7iv+8tpTtxE0uA8pEt7/sMXZ4VUjxO64
l8TCtvM/c7irrxEm1Ktax7Bv249KWoo0geGZxDWEO3dzthveaoLuV6+NR7Gv
VSkZqdo3g+U7o3tD2KlZHxRe/dsMrP7ToYPYTdGHSfI1zRCxsu86A1vO1Tpf
5MA3MH/7xWoAu4p0U5lDqAVI6f6veoj6j/DxBhq2gLVF2YVubImmmCH2tRb4
L4pboQv7UsKbhCFmC9ifm7/WgS2sQxesL2sFKcfOumZiPuVcxo8tt0Lv6rRx
E7Yb72R18b42SFHQLG7Azu/gvvU+oQ2OKLc8rCXyxXfvXFxgO+yOzy8uw858
E0q/oNwJJQ06lh+wRwRHwozOdkKOJs0+B1vR10h3e1QnpNr2278l8lKbN3Fg
oRNecmvrvyH6XxnmYvOVDh8lyxJSsOuUxv7UnKcDo1/4TDI2L82kcsuuLmj4
p3VLEtFvSz6lRloXkNbbOsUR+TjwYNLAthsWLsXci8TOPjqRJP+gG5J7A5Zo
2ONpZuak4m74wwAc72OfuyTwoUCxB9Ik1AVDifOyHBGkxu4BbnXu6WDifPFW
hwjo9wKPgnSuM7auzhXb63a98DEm57oDdpfnLrVxv16Yp6nq2GOLNN0brEnv
BWOrxChr7IfRxoZ3+Pvg8tPST0bYIfJ1fKv0PuD5GdOjhC1rdXXIY6YPWJ7N
Y9uJvLyjXNjF1w8CNwUm5bCXRu975R3qh4Vsl2ZxbJ/sE998XvZD9MMN3Bux
XaExhuk9AGJIR2R4hYo4kmbz6PcGgHnyUcAAdvQa8a6q5AHQrXld14NdUeki
mdY6AByeg9QW7O3mS0nOB39A5LBDZRH28DnF1z2cDBh0vG4VjX292ri2VowB
wpG14xHYIsrerPx9DDBKUbsSjn2Mnb/niTMDTvOout/ATgum5FhVMmDBrTnT
Hft8RHBBA20QPCtIn7WwuWaSvn9JGwQFicobatixVhUcb4oHwfe8hJYKdpW4
kF749CAINVFCZLF3vUwtN7QeAreaP7x4sJmfmhuKpYYh9pTlp8ZlnLeMHQPv
Mn/Ck3V1HSexe+06eIoqf0LsX2NqZGxq+x3l2h8/oSJK8+9j2JrVQwEMsRHQ
0VBjqGOTsl7wC98egbeZnP2C2NFBMrp+9qPgl8GVVr5ERUVCojEH+MeA+3Lf
ITns/eEVBfq7xqDZfJOfKHYKt/8P8tExkORPieXDDltoVTkfNAYMdd6M+UUq
svweVRY7PAZqcfIr1dgj6fzTi4UsoBnQTS5ib5C5qfhdcwJG/d7cSf2F+6P9
UOWq/gQcCHvu8BT7H+tnGhKUCbgj269Ew+aifTQ45T4BrVLqEX7Yv1aYrm1x
ExD8YDleH3u0yyK1nmsSTr8wLetZoKKaaMUdhTWTIJ7Fu3ct9t13+1XtOybh
17Eigbl53L+GQwdWGJMw/y2sbxi7dJ2tofbqJLyIPEuuwc73pbl9VJ2CDj6G
VwR2hvlC2n+PpmAvV2jOVuz7/NU7E8+wYZzscFh2jopyNSRyTD3ZUM5cX8mP
/cPuIixdYYO87rD26izO2wwhc6vHbLg6Y8CkYw8b2gZvqmODsXW4WxS2XshY
fYDWNByW/7OHE3t+ZrMPRXgGVHPpb+qmcd7Qzb+QambBvPo9/54pXL8nfR5e
HbNwc+WrqRh2to2n+PfBWRh17Qhcg03qvB2QxzkHdw0E4tonqSi5PW+fl8Yc
GN1grL+OPdgindqTNAcin5T+qZ7A89rApOUGzMMmkxOCFuNU5PX1psNFxV8g
4Xiqei+TirIubaSKGC7Dtcpbl58x8P/vivvIHisOFHN/y3HPbiq6Eb9EnmZy
omaeyPLmb/g8Nvei/EASSmcpVd6qpiKFyy7+5jvXIp0PBpJBhbg+M48teT9z
I7VMlTbzHHy/YpwPjvDiQRtMnrdbpeL7yw/aLknJDaikve3oh1g8PyUO1ysy
eJG5U8NbFE5FygKtEnr2mxCzlXWVHozrATNnu9h8KNtQU+SrJxUZjNnMyVrw
o/O9o1tencb3p2InThslAWRMreCRN6ainDuldtIzAkjSVSdhpxYVuaz16a2r
E0RLCkULItupyNH7Ss7GWCGUZDUL2VuoSMV1V53x2T+Q7NxWVUkSFdULKvH6
HNiCxjTkNRxYFPQp88YTJZIwmozTJ4V0UtAVzp1mNd3C6OZl5jWPUgra0BV4
zPPdn8i/2vqyRiYFMVJkouKDRNBJ1r563hgKitouuibXQhQ9XxsgHfc3BdFi
XcrPSoshq8FQipk7BdlEna7bOCSGvmRG8glaUND8kRcL8QVbkcfeE+b/aFPQ
AOOwf/FtcSQ6hNwPyVNQko7q1tqzEmhXYtLYC14KyrjlI+C6WxIZuM2NOrHJ
6LaF43HSjCRacbI5cYJORmpdiWm3a6VQmco5jq5CMore8SSj9rg0Mr1/r6Dv
JRldKwyPPp4rjT5Ey3iEhJGRyVaLF1VyMihm4iDDxouMDnmWnxIIlUElh+y6
yqzIKF7cQa5mRgYdu1jrVqVFRnIlLx+ZnpJF9Hb/iEsyZETbXbyzqUAWTaVo
Np1bR0Yu7DWNlTu3IeMs9Q8zI2bIIWtKOvTBNrSJ5fHsYIMZqqjiCclf2obi
I/4jC7w1Qxf0+miV2Poe55s2YfPn5z5rxTaK20bdgG2dcT5vAtt/OdKchD30
oGZSbnkbCiu4YDWTbYa4LWhnwrHbjqzYdmDrff9T125lGzK7kOiaiD1oNXHc
Hfv9jP5wHPbdhoqT/tjp336ei8VuKgrwicA+HKlyPhLbIZn+ugzbXujthVvY
193it6qsbkMR0rFebthy/X47tLHDSPunnLErbMw0DLGVtGu9HbD5jTmpjthO
mct/ncKOV3a8+xi785Glrwn24Zda0cnEesXRWUNif1J/pGRhq2y65ncUW1ng
a1E1Nrkz2R+I/YXG1bdjexepL2hh+3L5djOwjVbKAzSxxa6Yjk5h02nWv/Zj
F7AVFlaxFQOGA1Wx/wesyjQn
       "]]}},
    AspectRatio->NCache[GoldenRatio^(-1), 0.6180339887498948],
    Axes->True,
    AxesOrigin->{0, 0},
    PlotLabel->FormBox[
      RowBox[{"XIAP", "(", "t", ")"}], TraditionalForm],
    PlotRange->{All, All},
    PlotRangeClipping->True,
    PlotRangePadding->{Automatic, Automatic}], ",", 
   GraphicsBox[{{}, {}, 
     {Hue[0.67, 0.6, 0.6], LineBox[CompressedData["
1:eJwd04c/1fsfB3AjlQaHSqjskZFw6xLxeSM5Rq7LGd+IcsIxypV7SaGMysgo
Dbq2a9xTIVmXEJnH5pRkl9mxZxnx+/Z7PR6vx+vx/ANekrQ/LB25ODg4svD+
3MRbtO1qDvd1Of6f81DDkjCjSrggSXbG1tYWBlt1FcESEjdQRNL95Z/miyl6
tas7CP0uqFj004mVkeI8EmEoO1t2YBO38qxD1BY9GnUq5dRt4O7nS9rc+BiD
7oxxB37HLZPJ++va+hPEYJR1zeG+ouN19Zv4M+R9XP3cCO7890PpSwYJKPMY
U7ED95qbWd88PRnd5bbyL8SdwtkX9s0wFX3r25SIxn2m5aHsysc0dGDmar0N
7ok4o6oll3QkjV5vCuOOcPhxYXE9A9mn8mnWbGKgqpr/fT4yC/H1Xm61xs1a
d348J85AQtKae3p+YOBdL6Y6m/ccifjYqiHcoo/eN00bvERXLdR9QjYwqLAL
p099yEZX/gsQfbWOAU0RuCfpuUhuhZNStIYB1/rNtiW/VyhmItIjdhWD90Pk
I0uGecidvfbG4jsGmXWqbot8r1HX6/JngysY+LzcXbLw8TXidFO9pbeMgUnM
2PaFlHxEyKhd/HMRg8M+VaR5lwJUPdaV+Nc8BjO2CWlz6oVIPtxOW28Wg0qD
63Oz64XIafoO4+MUBjEKlrqzNUVoO6lq9CQbAwf+YxEzkcWojGlFsB7HYEfv
F/lp8RK0N4nXdXoIg+7Kcq+piRKUdul17Pl+DJ5nxlVP5pWiR1LL+Xc/YWDu
aX6RbVCGnvzaESzSgYEEppD9dU854kq8EXG7GYMFnW3rEx/KUcmTtONp9Rg8
5S19Ok5/i57q32YfKseg4LqJ55/ClegfllmjZzEGCWwNkUW/SiS2qvjhbh4G
7u2C9AXDKkQRX+H8ko6BYEID1/zHdyjnKqsvJBSDdb4ihsfpanTkc9YIKwCD
kcB/LOZSqpGKh2vrsA8GRfRbSbMuNSgxskOd4oyB9S8ntGbWaxEtuHBH+RkM
UhuTr02KM9HD/jmxjGUqLMUVKg5GMJFI58QamU2Fs/Sm4c5VJvL94R49PUCF
Ke5v5FJWIypoZKQO1FNBU8dcKyykGSlP0xNln1GhPXeDS362Df0T5l4yrE0F
QcRrt1elHb2V07t9TZUK2nKPtUIc2pHbx1wJQVkqRC0xFm92tKNoLXuPGD4q
nHj4wZH2ogMNc4ffLfhCgduNyiZqF1lIwbV8RfMBBf7NK5Z78YSFivf2qP1x
jwKdcfrcss0spNVdZlztRwEZOlYmfOo98koPMK9xoUAj9x0Vjn0fkPnGloSk
IQWEdHoF2+q6UOkQtWiQgwI5uWG9V1R6EOakmx0YSga2IDvCxL4HBR5sUOAK
IoO8t4nu0cc9qMfLVCzalwwpp3enDq/2oDUjKZUWdzLEMCOcrGt70ZqNWm0H
mQzew9HzRhf6kef6m8AaWTIk724KFjAcQuHRWYkczSTQ1fG9EGA3hELrzlLS
6kjQ5650cvb6EHIecCswqSKBcOf9sebnQ+hLlM723CISPIwzMw4lfEbovdyL
6lQSBMu28m31fkaR0tPkPTdIQEcdz6Y8h1EM+QtHjhIJONJWSnvvDyPTtwOz
IvIkiNt2uK8xfRip31BzCZciQQPTSYzRNYz2VTxk+YiQ4ChpI81RawTRjtv5
h+8gwYSz/MsBzlHks3/C/MaIFbjG+Fe0PxhDASV1UWapVuA+qjBckPMVBfxQ
rraUtYIhu087q5hfEe3RtBtF0gqsukNVWka+ov2JYt62R6xAs2n8xqgoG53h
rYv1OmAF3HkZBKEQNtqULfdo4bGCOD9J3esXJxGn4MVcoXFLqNon8uwUYRrF
khveTL6whF2Sd+QHNecQy9jWMUvHEqIITYqplxbR991TDPuQ34HWS3rL3byC
/lXn6XLrs4BrtXdof8ivIae2U/xtRAvI89hjJWz8Axn/xqNv9/dvkOrrxlal
coBct7fOp0xzCEre+H1pihPqVl4v+HadAw7WEJTd5IaeMAX9AyLnQO4vJx+S
Ig8Y+hyQzD9vBiPLsZTd5dth3i560P+1KZiMuvrHXNsJ5VH3umZ2mIL5yAMl
MbFd0E0tthh3MQF2NS2gIXs3HLxWZzbcbwwqAl1HDC7uBam3jjlHzhnDLrRs
37fIB38tzBRPNBHBR+/ozqI1PvBfDcFqmEQYM7DJiebkh3C7/7CUeiK8I1at
6fPzg4qe0vXz1US4aRn5iKHID0/D7eXbS4kw6Shb623PD2dnFI62MYjQHEE+
KtDGD3KxLiJ7Q4lgNG39TYpMAPOuVOSlT4Sk/cGs2xgBAu5LeygBEZa0X+T2
2RAgT2A1bkCHCCnh6/SnNAJ8vRTE1j5FhDX5hG5eDwK0CgRGsY4T4SWtv2Qu
nACirwqqgw4TgdB90a+ikgCcBycsyUtG0P3OgdNaWQA+bNpzdacYQWFojZ3E
sgBYdzGbXmwzAicer6HWVkHgFhPml6SdhcuevoV7/t4HA4kxgnEdhnCcrtRq
Zr8fKHkMO14TQ2gTVN7tdeoARI24x0uVn4E3OUHxytxC4K3FM96tewZ8ORUt
mvuFwFVOxXf/GwPY1XeT6F5wEPSO2TIv6xrAaKbk42Q/YeBpzVsabNGHx0dF
tpWQRcDDU+NtElUfHvztVG8vIQomM0Ffvaf0wPqxbeuecVGIf2lx65d7evD9
TMZqcsUhUM+vDBUV1YPhUX2fdyGHQVH6idebYoA0HbVDLfZHoGuR/3vsbwDZ
d70E6MfEYKPTnsX3GUEI+bIp97IY2JT6RnoqIjjZl8oIaREHvvkgf0tnXYhT
iM9uMZWAe3sjFeKLdOB2ZWScaYkEqEvt57i/ehrOHSJnNMpIgpxsnby+wWnQ
c6+3EQiTBPRJqoszQRuSD9NkmpclgX4iqyP4qxbIVGc9NbeRAjne5Wi6oRY8
OPZOsbNCChiOPNrvMk+B0+K2DqaiNPRU+k9y/tAEWt6CRFi0NJC0d70qvqQJ
DY07g8s2pKGGyy/wVokGXDH4/ICJ+2BlSIYrbkJZSVIX7nu28UwKbizbtXQO
d6hmj8Bx3OPRzfMyP6Th+dWitMH/NGA7+cGlSNySzIlawG0weFDXblMaotgn
BLmLNWCMOmfqhts75rTGbJEGhLc3nPfB3S9sdqEXd2fVDa8Y3MuVQZn5uGnp
vS/rcE/6mWs74A5wST50fEsaGHEXnWoLNUDmy3WF07gDpEbv5+FusLbQMMa9
M9wzLxE3wYzT6jLutfn0DS/cySqXw2Nxf5N2fiSHWz9LOy4d98Iz5RJB3GPi
+zPzcJ+c/j6wWaCB/7m2qgk3XYmh+BF3Z1hiWzdubaFIi2rc3lze/aO45QZ8
vHNxi/qaTy7gPhR8JSEed8Wi3OoW7j08zu9CcP8PCJnugg==
       "]]}},
    AspectRatio->NCache[GoldenRatio^(-1), 0.6180339887498948],
    Axes->True,
    AxesOrigin->{0, 0},
    PlotLabel->FormBox[
      RowBox[{"Bcl2", "(", "t", ")"}], TraditionalForm],
    PlotRange->{All, All},
    PlotRangeClipping->True,
    PlotRangePadding->{Automatic, Automatic}], ",", 
   GraphicsBox[{{}, {}, 
     {Hue[0.67, 0.6, 0.6], LineBox[CompressedData["
1:eJxF13k0Vu3XB3DzPNyoKGWIkJmQodobpYzJrFSSQkn0pERSlKEo6jZPEUIk
klIypTInJIqQeZ5n8p77eVrv759zrc9aZ51rX2d/z17rCNtdNDlDQ0VF5UNc
KGv8DTsGBft7+yoTaMz+rFthRZOQgaWQE2y45GYfnWCF65+K/YSEroHI3nNz
OfusML40RJBeKAi04rzIqn6W6LzX/cKCYDTs5OC8xb/NAl82d6XMascB0957
2XOfzHH5vEH7lEMiVErPBwheMsf9dWE75r8nw/nGgGHDWjNsWnEkTwpmgHqQ
ivS9B6Z45bOA/ERuJixf1/tjqW2KWx4114xpZ0GHmfg7w0UTtJNE2hGHHEiv
ZZxJOmOCHlmshdPf8yArRIH3H8MjyPjzt/iYYCEUj7oHqcYZYWvpe/fRwUK4
UDIOq6JGmJkW9WEk9y28CZkKC80xRKNLRieHtYuAsynrB0e1AUYwv40YcCgB
qssW2ck8+ph/Ve/SP3ylIGo8LC6VqYdxw7s3z1wvBYNbiZFGWnro0sDtMH2g
DFprHJwMr+oid1wlzdT3cvCOeRh3a+YgrnAUZLju+QDJeeYtuyMOYu+tJ8aT
jz/A+5p3odbqB7HA4UbChFMFzO529qry18Gju5TUx1c+QvWlex4f5Q5gUnWi
24hgFchMN82Uv9fC2ahXkp3BVcCrkhmS46KFOg41PY1LVcBcNbc8JKSFo7QL
5m+bqqE4gdNOMUgTVfcaqQcF1EKy++uu646I91jtZ67P1kLzqvqYlgjir7Zr
Wa6n6mCmhN/taDHg7SupAlYa9aCy42ZeQf4+bMhZpRGf+AKBydd9d7/bg9zA
fIJdtgH6hm1tabT2oIYYWT3AvgGSXFPGa6s18P5sxozn1wZQ3avvA7/VUSns
2xm7Z1/hrBZdY4G4GvpUS+spnGyCMfVnh/YxqGB67muxZ+FNEH3R/LZ1hjI2
RmnR7qhtgtCi9MFVQ2UUdbAq4lNrBk+VNsfyWCWspr0tS8XzDVp4yhujD+3C
2WEOVk/dbyCwLsV/cEERtzVGD8z4fIM7S1Uv9Z8qouvjnMcDo99gTHfbof2s
irhp70/uL59aYD6mSfvob3lE0bMTh9ZawKY1/alErDw6sU7VlO/6Di/3PIkS
MZfHojaGOwWPv8MWj+jPm6Ll0O6K4kK8ZysIN+A3tTAZfJ4T9NNZ9gco3Lxn
m9+zE4e5h4P1Tv0A7gwjrjLvnSh+RW+fBPkH5ND0tJ3cvBMf72FN6ln6AVsL
s2g0zCXwYVXw2aMff8IE6aJ86S8xrJce41Vd/Al1LnpOr26LIWuoYdVGqXa4
YTNZzi4thrctOKS/hrYDX9wd5sYbO/BKz4OpgzYdsGxnPbNBSRTzdCaTdzzo
gBKqnYn3e0VwIsPYjLa8AwpnbSY1I0TQ0ZXrdbH4L0h2LdDUWtuOR9ceXlee
+QVzejtnxNqEMZG1xo/rQBf0jhgk6QcJ4r69XjY3T3SBZuXzQxrsgtjuIqU8
cbULzF6t79vwSAD5Gu/112Z2wUvGEg77lG0YFmWgG0jqBg4ns5M57fwoX70q
vLCzG9KV6Wq3XuTH+pWs5TPa3XDuGr+tOi0/spxkz9K+0g2V1etXzstvQb8d
9RzrP7vhu+xGy6l4PtxueWPgwlw3vM96pSK1lw9LA2VL2zl+Q5tl34ffHby4
OnLf7a3mb1jYV3r1pQgvuucdbnZ/+huWl/0195RuRAf4Gj16qQcW5QdC1VV5
kCp5/u3Pez2Qxm4toDLOjVF0W9urU3ogUERw+HAqN1ZWnRXIaOkBQ+mj67Wb
uFHCbDX5jHov2EKxoAcDF5YWCFeYmfYCY7uj0GQFCa02H+zTdu6FMz0zwWdu
kzDwV5j49oReWHcQOK/GQMJBR/GsX9R98Cc+EjQkOfBmjUFd3ZY+aNlDTatY
wI58spfGi3b1QW8V3BrSZsdDM0XysWf6oNBfJNfHng0zvE1eWVb1gcDWcfew
QhY899C7uCG0H2ZbZ7M6sxmRZi65sySjH5StHzqOmDBijGUlVU55PwiG+fdY
LDFg9VYe7ZDZflDbl9CzW48BpZ6mf9a1GoAGBTvjhyt0WMFcP6jqNgDn6jTi
WZ/RoY3zDLPE3QEIN+k8XHSMDoMV9hkwFA0AOShZI7eUFkffNTWUCw6C5+xc
vlMUDd4WWJrKVR0EOZMgH4EjNLj1lgBP0pFBoO/1WetnoUEDHSdzH79B2OJ4
41byLWrMbvjTpjEwCNqGdjMmXlTo0rezJ//5EBQpaA/fVV2DrhNtTGVVQ/Bz
7ULUqZJVMG0NlK3rHYKRuAcSSodWQbVm4FrflmF4nTsjknVyBWhzU0mbAoZB
uf+BNUPqElyRNFfZnkxYzXPbT/UlGHxCZyP7fhi0y1WWnBsXoT7i9FOdmWHA
yAK2ZwyLEHVdeN/VkyNQGvXZusZ3HljmG077eY6A23SFwYcd8+B98WbQg/AR
MHzRaahZPQd2dp3NT2tG4JPhr+lXvHMgfSj+fOvuUZjgLdf49mEGyng2R6uR
xuDR/u92P49NgVJIZfEBqTHQiP1Y5rxhCtIYPHqP6IzB8cvweGf9JAQvtcid
uz4Go+wgzH1gEiw6yZ9iBsdAl+F8gtLNcai02j+aRjsOHNc+0dMTq0bjDNdL
gXFo0mLV/B0wBkIfTY7XmI3DLg3Bz48jR2E4kzS7UjoO+4SNx3Xqh8FGtHQz
U/s4bPNqWyDbDsOX+IuwYWEchAMLmp/PDkF+aP1daZkJaLs7JC6xfQh8rgQL
H4+egJB2Y7mzYQPAInxbvFN1EmwDTl/d9K4XKveEyd0g6kyfaZRxJXLvb5Ww
e5vJJMzXCRSvCfQCTeibg8fOT0KqKXdnUkAPLP8ZdfgePwl+D3RM75/9DW+2
LF+8kjkJ8WxnDjAK/4YrKoweG19Pwi7+0WOh7d0wfUE40LRhEqLki8PKLbph
pN08/QvNFGw6ZCuhYtkFmYt2L1w4pyDQxNC7ZHMXOG5wfcO+dQoc7RVqLr3t
hF79u5X6ylPQK9Yz0FX3C9rfFg9+dpgCJmZTG06WDqiNEt9ZWjsF79y4ir99
bYO7+UoKJ9umIKXwQU+FWxscatBU+9M3BVP5kSzSPG1QwWiju2d9Cr7ODL3T
P9oKRVdCnd4oTMOxj73PlJZawPNhvJvlvmk43EwtdSilBVSfZ16b15sG75B6
jnTjFsjvqwhSsp8Gu3xHWrXsb5BttpTxImIanD+LlG10bwZnV4a8w0+mwdZr
/BONZDNIBvO8Hc+ZhuzrOU82djVB2geZaumqaVDR/KQYe7gJEhTthtNXpiF4
zr/umUYj3CfVSCbZzkBX4/00g/0NULh72ysjlxnYGZyqX07XAL0nLsKq1wz4
z4o9uhv8BTSyecwsI2eANpbG60NUPQzq2niz18/Au5MiTQuVtbDB7Tnju58z
YFE9Ff3ZuhYgiuqh49AMeDKllbmM1kBEf0raB7pZWIw5YirKWwPafmNfrmnM
Qpb9grr1rSpwyYSj4rqzsOSbWkgSqoKYr2G9zRaz8EjxRZp9aSVMCqosyV2a
hSbHF42f6CshoejG9v70WWAmj1u8S/4Ei3Oc7iab5kDhpK/rqmAFiGyzW18X
mYMw6soIv28fwGh/flC2whwI+px31An+AKkPrRKYDOfg6csX/ufWysFELulz
sd8caOWKayWOlcENi5kjzmFzIHEt6dmVrDLI8D7QvjlxDmxPrR2wcy4Dqtqh
yctv52Cw7QmL/UQpZDsqbpGamgPJ0WbrCOpSaH1wO6X1zxxYH1vKEg8rAbrX
LbL+bPMQfObHCr1wCRyl99LuFp+HM5n9vwx0ioEp+YNz5Il5kJyXUpZOKwK7
n2YltLXzkO8hOt2aXwgssd0X3Nrm4VndRwPRk4WQd9Rla2f/PFRvz7zVzFII
tD8Crr2lXgBNfa5V/bNvIKX17S633QvwMSs0bEX6NRhEHfz9a/8CHE8aGPjS
XQCzls2hBiYLQL++Xa0jsgAOfB8bE7+wAMXLd+7eZyyA/m9C6b+SF+Ccr8KL
stl8uB+ebWHwYgHGi39lNOXlg4q5Ov3b9wuwS8qJbtEtHwKaTe3CWxcgI+ja
mbMzL0GiyX+rAccidMw92HOK5iWcaxgNLby2CFepuHT2G+YCd+g1EA9YhKRj
gXHBW3Lh7WGGcTJ5Ee7cOS+YPvgCWL8I6rvmLIKCVfC8XsALyKozoRfvWwTz
NlP3j7E5YBbS+ZI8vQjuaQwG9Vo5sGrgbEdDtQSh9G0ndEeeg2HtnZKOLUuw
6YJ74Q18DuPVb66RjZdg/5vgq9orWRBx94AEzYkl6N6WPaCRnQX79BpbLp5f
gqB7MQeu2WbBg6qRXfr+S3CmP8Uhu/oZyFcKjFMXLcGrFoevztmZ4Pbxtt1F
8WUw9FEO4E1PB4FeHYb5XctQ78NPy+2aDjU0zJnXcRn03G6q9qumww4MmQqy
Xob9siUXOOqeQtvb8Jsp95ZhIUQpgm49DfzbLEWlopZB8U9/7qW6NNi1uLky
N2UZ5IqTjyTFpUGIcgJnyftlGGmweK60Nw00X6QltE0sg3NczvY+/1QYr3fU
sl1dBrN8X1+mY6kQOybZ38+0AtFr7ZYtcqkwJ5kjMyu8ArvahLkcfqZARurr
Ig6zFRD7wsixST0FuGIrf2i/WQFq5YCoGJ4nUFx490Z1xQo8MzE5qD1F/He1
Gmw/8nUFCjvum7p9SYaPG786nRheAX/+G8/NQ5LhWmjbosfWVbjTn5HNxJkM
YjmxcesSq5BEn5KfOpkETXXH0V95FcZsoPFNYxLIsP4OeGS0Cu4iz1XVo5Kg
+87wpuc3V6HAUDPIQyIJ7qdkvVUKWYWb5ttcwtmTQOODy4l30avQWsDQvGXm
MYRTzaRW5q1Cus/1fKuSx6DrtaLU07sK1W3lae42jyHXlc2UT3cNKvm6PX4f
ToTaGJ5r2RZrsFPBI15reyL0V2xJ1LJfA4+ey6V2cwmwZfPOEWefNXCnOVzf
Ep8At8sO+JW9WoMAx6hZ1YV4SBgxyLD4sAbSfsuS+7/Ew5uNZl9GGtZAcp0u
beFpPIw52fFvGl0D2ubjPgbH4sGC2+flue1/YMu2EyunquLAdY9/27rcH7Bf
qRa2T4uDu2dD1sl7/0CxpcDzJb84KHkbq19i9QfGJbfJfMM4kDj9pofnwR9o
uHk8mbUsFpZfTvG8X/kD1pkpnCFtMbDh16KaCfM6xPM3TRYUx4AsE5XtwKZ1
OOnjWXQkJQZO23BkcSmuw9EYkaZG1xiopZPaf9ZxHcx0d/p/5YiBflnFcyvu
63CL16jLeCEaqKzVQkP91iFfKXTnrq5oUM4+2P42YR1KG93Vt7yMhgRz+8uc
39ZhXqFgl87xaHjjcz4m5fc69NAU8eQeioamjEulapPrkChUl3RJKRrofJAh
j54K38kOy86yRYNqk5FJuxAVHr91mbq6LAqSvM4Py1tSob6U1qFEtSiQL2Ve
DDhOhUO3neK6JKOglC6dvvM0FX4+rjB/bGsUdIX0CoW4UuEqs4HY2nokCDw+
bjkURIUPr/Q3NVRFwvPeFXsMpcKwie7OqqJI2Lsz5lJkBBUq5u+Xm8+JBJu8
lpADT6jQrpLZuS8iEmIqDlckFVEhU0JzHJNDJEgyj39dLKdCqhk6Cf9jkVBo
GNx5uIoKS6W+rskbR0JrS+Xy2jcqLDJjLmRVj4RNQ5oKRyeoMGHH893lnJHw
kF0pgXs7NWpFl8anlUfAdpPGZ04S1Jj7+mNyZmEE5Ea4FpbKUuPFvFDaxhcR
0CCY3eyiQY2mi31ZgYkRwKEoxlpjRo3lUqQA/xsRkHClgm/7MWr0vMZ0JeJK
BMi8sxO7dooa94aQkj66RIDB/kRNcRdqHPEP/ehzMgLuWvB5+AVQo1vHKL2F
VgRsiS248yOEGtmfvMww0YiAjE6zRwpkanwvK9J7TikCKh3Dnnc+JurV/3R5
VCwCGLxY+jTeUqNyZsd5CfYI8E1cPTI7So3veDTSpH+Fg7H8GzepGWq0WrSM
qG8NB4Gyf8LslqhxIHKf8p2mcHj7e7ihgZ4GxZtUDstVhcP0jrbD2QI0mCvG
EevyKhxKC8gXe0Vp8AG91LPsF+Fw/6DxA34pGvx2JYh5/Vk4SDp9rg/aTYPn
hXXTvieHg13WK8OzxjTo7s60wTosHOT3ul2It6DB9iOqeiIh4fCnTjqk2YYG
C09+erMWGA4xE09qtZxoMCeoRPv3zXBoVHyoL+hLg3zfll6ddgsHzUIX3daX
NEjtuFi20TwcOPQknTjf0uBKroB55ZFwaP/RF6hTSoMTR/5JDTAKB49Vm8r8
WhpMSejLlToUDi9A/2BYHw0O00hr0e0JhxsNDA6VIzRYfhKv86qFg8Gpcv/1
KRrUXKugUlEJh0FftU8X/tCgj4e8Glk+HIQ+iR/Q46XFpQdCiQ07wmHcosf+
1jZaPNr52E1NJByKBhJuvxGhRarGWq0soXCwYt5UISZPi4meA3o5/OEQakCn
TatLi+k1Z1vEuMOBqqkLizxp8eXkKb8iqnC4PVSc5HmLFjsZ+30C/5CBmSqe
Ri2QFkVLwvKOr5KBW8a64lU4LfZcUOAVWSTDjoCvB3Ne0CL1JZOejZNkyIzP
Sb/wmnDSTw/xcTLI5ocwSxfT4lPVIhHNUTKoduvWpNfQYtStP7LBg2TQ0yg3
Su6nxSZ2GkfvbjLUH3mcYztGi24cnus1nWQwdbxBEpwl7r/yPUv4FxlswtUb
Y6npsHF7YVP3DzK4TOSZh2+lw1qNAv68ZjI8evLEJtCEDi/eHGfzqiID39tb
73Ws6XBPUjWLbCUZ4hpOCtDb0uHvtmr3/k9kSFvj77p1gQ7XH1eDQwUZ3liS
T3sF0qHSrlartBIy7HG5VKH2gA7laO+4+xaToey28Y7FcDocqva1PP2eDNW5
bAOXn9Dhx8tWvLvekaGd9c45l2I6zBe2tmF6TQbb7adrpD8S9cq99mIqIEOf
qqb0SA0dun0srWZ7RYbxM2tjDm10uKWoO1f4JRmoS93dTs3SoYpuxlvPHDKI
XT7rYSZJj1YPWZ/9TCeDjHqnaaI8PXatewmLElaispIbVqHHxTuK9hefkkEr
WLffR5serRMuC3KkkeFEirTZMxt65JNe1D7/hAxnzqXKzdvRY6jhyERlMhmc
5QVYNZ3ocdUxcNNOwp5FnOUt7vQofXdL9uRjMkQ0T8vRPKBH4+MbpmITyBAf
c57VMJwe65TrTrMRTrHt7Y+MpcddMoz0PvFkyBv9Fi+TTo+KbGoF5+KIftIV
slqX0aPnt8+zR2PIQK/sM5AzQ4/Lzk6zkRFkYFtZKF9eosdeFb4cccLcZa4J
B6gYkFshUagwnAxChnbmP9kY0LO9g72bTPTjzIEPDGIMqMT/2mr/IzJoSxUn
HJFmwJVLpVzdD4k8Tal4xiky4J2D0wY+hK28JRQUgQEF2o2USsPIcDmcNfG4
FQOOlPEomYaSwevYbc/0Ewz4pkHAaeUBGXyF18xn7BlQ7brRXArh0OxxtiA3
BiSpGq+t3CdD1sevnvl3GfDHyj3lwhAy9M5FWrC+Z8AJ67C9zvfIkKy565+O
DwxoKNHYIUz4ZEj9g5xq4jyH61633iXDD1H6KtNWBjQweUSrR/ir6SWNuBkG
PF4hcl09iAz3E9mtXJYZkF6M9vRSIBkMRtIvIzUjUh31PV5IuNK3M7uXgxF5
/3H13EO4ONdASEaSEZ1NhBuNAshwfW1gz7o8IxqLH27ZSFhN18/6625GtIkq
rOnwJ0N+V+FD9wOMKPgu09OVcCanOH2xLSP2L1Z7Pb5DhsgL1MNGkYzo/lLv
i/htMpgVxjEIJzBiWhfTzlU/oj/0qiIzKYzI+vyqxlfC9+NcbCLzGPHQMX9v
b8K3a37Wd9YxInvUYeFfvkQeea+O5DYzotEthtHXhNftuJlu/2TEvvEHVg8J
ey4f0pQYYsRSqstsuoRddxa8dKVjwo7kWfL7W8T8cD/SoMXKhEon34nEER4p
HR3dwM2ElhkvwIvwWSsRsUJBJoyKKdukQfh4QGgUtQYTxtcM0JbdJPLQd877
oRsTcnFvmuvxIYOOt0jWfg8mNDR/U1dNWGtj+4/5G0xoZ7TAkUdY/YCh6rFg
Jtxmd77iFmHJVLkZkadMqJjBXrODsNjeQeGWbCaUnW96w0l4+7fHxoH5TOj9
CWiWb5BhCz3389EyJkzRPZb8hTDrmVnHV+1MOH1gaOIGYaa1rEiHHiY8t1nk
0XnCdOFnPm0eZsIjwhn+VoRXK1pEbiwwodH9BatdhEdFC3/pcDOj0mJp0Kg3
GWp7vc1aDzIjg8oKrzPhyusqfneNmHEpLEHuOOGKDRO5e8yZsSFa7o4R4aL9
tpxJdszoen9PvwLhrBStaidvZtRWmrBfuU6G9D0ri/y3mVGGb8x4nHBK80vx
+rvMeOvc1n+6CcfR7bijGMWMgxZHLSoJh9gz4koeM5YslfhGEb67WuKSXciM
TtmCzCGE/cke8SdLmZGzQLnkFuEbFUPLH+qY8XedyevzhF1Ea18FDzLjx6cy
ZZqEjXpDpQQEWHD6e1PynBdxPqneZhtRFnxK22Y/Rlj/n903YiVZUDm5VKeP
8CGaXw18u1mQzY/X8RthLSGpKzzGLHisLW/Da8KlDjcETSxYUMWstTKHMOR8
rQy1YcFIGdPodMJ79nnwczix4JTD/ZAYwso2H0uZfFlQdoLqtQ/h/Cd85w4G
suBpk9ea1wgrjpzn8b/PgjtHDfsuEZb15D5LG8uCwlRd7mcJS0SdZP3zkgVN
/T1eGhHe2rxkPtPHglxxgiYihGP4DdcVRllQwuKelgDhzacfp7tOs6D+xUc6
mwlvmtZZGfvDgjseWgVyEiaRyI8HeVlR3+rb8Kon8X1ZDuiKC7CiUq2W6yJh
9kT1mTOirJilzcY4S5hFtvtAjzwrHuZ85DBCmNZAdqRDlxU30/8c/UHY99Et
8lZjVtyERXMthKl+Nu89ZsGKN52pOJoIrzp5hbbaseJ6XNX5GsLzAZXKTV6s
aHyZsaWI8PAHu5uV2azYcidsVzJhwbDWc/fzWVG2OuBbAmGzE0bmZu9YcXd7
xp1YwsWLapJdlawYRPLlDCf8UIareaGHFckGC+WBhD8v+xe/H2bFqtDSL3co
+39eTfebYsXGC78GfQmftRv05lxnxR5VL/AmrBFZIi6+hQ3/sI15XCLsaq/M
PSbEhk8N7HsuEk5TeLaaJ86GmRpvrC4QJtVGfN2nzIbSubtOOxLupXLxsjBm
ww2RZtMnCAef2/rljj8b0g3JfDckXLb7YaF+CBsqu1/8qU85Px1TCheZDSfe
rg3oErZNnPGIT2JDWe3zm3UIKzVXb39VxIYyGbY/9hF2SkJ2rw9seDvCb9te
wgkuBQtYzYZTVvMOGoSZmJNra7+z4akFA25Vwh17r13pnWZD5ybdQgXC3KwT
tplLbDje471LnvChVnt9Vyp2RD7efFnCeZeMhVbZ2VF2M0+lFGH/p+LVPDvZ
ka/AUVWMsCxXyzbtk+x4UyVQdCvh/pB+3/Az7DirK87OTzieZWFg4Dw7fjUk
LW8mzEbHlxfswY4nd3t38VL6O2+t0xLGjlQM4x08hJP/OfdMIoodx0hMA9yE
rSc9SV4J7HhVpn+Gi3DlUOwPwWfs2CL2io9EOLW9w8Wpgh0vv9IJYSNsYz3e
9K6aHU/Tc75kJbyh5Y8qx1d2XJqTb2eh5PGLIO3LDnaMcdVXZaa83/JTkavz
7Lix4cQmBsJb0/tKHuzkwGXrByepCDeLzov+luPAXWv8r9avkeFeEsNdJRUO
9PA7wE7xcoy4WZsWB0qYan9cI9wa4jS43YYD90kUm6wQDmXxNHS340B3Dbqi
ZcIHA+7mfXbkQF/aBHGKC24+u+7szoGulqH0S4Qf/TNGKrjPgXP6qT/nCetN
rrkzhXPggblLFhTTXOD4eTSWA1+MGjTNEXY9K5e6/pQDY9JommYJG1m7qemW
caDfocihacIsMHeqfYbYP3XMeYKwh6YEU8EyB5JXdVbHCfdrH3v+gJoT9xTc
CKG4/FDZshYnJ9bnO70aI+xpEvIoQ5ITY1ott4wSHjQrVfNT4EQ5vbrXI4Qt
LGc6bVQ5ceuuPguKFW2spUk6nKhW0RU9THjkzI6PV05x4rtn+opDhI86Wp03
duRE8xq+9kHClefucUle5ETrRdMAilMuTh3vuM6JPnqr3QOEba69n9eO4sQ7
LG5P+wnXBptLcH3hxNQSfpdewuoPAuuHv3HiQoCYNMXpYe8uV7QT+zvpjvQQ
vh0hXHZ1mBMdZyucKRZomJeeoCGhZcfG678Jmx8hUdkwkND9/mktioMbdzZV
MpPwiHYaM8XLzTbXkkkkfBiwHNNNuKWt/KO5AAk1210ruwizH2uPKhcmYWjo
YjjF+9vnzsvtIKFZlIU9xXm/JLiZpUmY6xFAS/H9nvsnitRI+CDaRr+Tkoex
owvbzUnYcpX2TwfhhA1+TT5WJOyP4m2leFbjWU77MRKy/qzKo/jx3RWHCDsS
Vvj8caJ4WTyuldmVhDyf7TrbCRsfrsg/+w8JrQW3F1OcdmU09MMVEr4Xco6n
2PTjHl1vbxJ6C0YepzjLrqNw8i4J13jZen9S8nWXPsLwPgmtbvZ8otgqV+ZS
ZhgJr/soZVJMT3VD0j6KhAYnNC5RfCJeIPZ7KgkdJJ8yUkxqPXm9uJSEx57b
6/wgfHY9wIq/goS+fxblKC4Se6Hk8ZmEb2qHN1Ps5E41plBPQo3GrvE2Sv64
k46n/iQhleNYHMV86lVqNJ0k5D+1P4hil1NTG0/+JuE98zF3ivlfaNbzDZHw
0S85Y4ovG/7eFzxPQhYHUyaKqy+z8A8tkdCRadNCK2GhOMWFA2sklAsR6qe4
btg3Z52WC6sjmD5SLBYoIvQPFxd2c9L7U9xabk99VJoLH70v46F4UvPHFm85
LoyUsGOkmLHssNJjRS4sKlJc+U5YpUTdoV+VCw+6n+qhmPyOVHfpABeqW3W/
ojhL3b8//BAXTopPZFL8oXBl/Y0+FwY+FH9M8fTrfsX1I1z45MnGexQfzi+K
uneCC9/KfrOj+Owuxbznp7iwa4+YNcU38p7WfLXnwpcrcYf/ff6Lh394z3Mh
j/bSHopZsh3tU65yofnV45sp/pS6Qf59KBe+0j/Z2kJ47sm6HW0kF54sM6ui
WDR5OFw3ngt7nYrfUuybULryLYMLfzh0JVCcG/dMdusLLnRkeRhGcVdMxCm7
Ai6098i8TfG+SOfP4+VcKHKW1pniC+GWy0pVXPhlca8txXGPtGS8vnDhYa8m
M4qXH/A9YmznwvFzdEDxq8CKE0JzXJirqMJLcQxbY+PYCtGf8D3sFN8M7dR5
R8ONieciaCk2iFqWtSBxI0+k2tQ3wryPN/JObeMm5iVLF8W/n8qv35Pixmu8
C18ozs7RHxBT48Z/GkZKKfZ4ffZLmQ43ftjWmkcxx+e4xIVT3MjWaBVNcVv9
64CHF7lx55mGEIpTWhovynhzE/ON3o/ii7/GLCvvcuP0u1EPitX7mfB0FDfa
dl+7SHHD3D5S9EtudMu0OUHxWXr3rvp6bkx/YnuYYoamjbEqg9x4T4lHm+LU
xwXmCdQ8aKutrErxfhdLEgM/D74fj5WluFdjsfqCEg+yWwiLUSz6XQ33OvCg
/HkGPopPX/J6xRbDg0l09OwUVzk3lWWt8aCnysJaM2E5B6l6g1MbcBd/wSzF
60XPRm3rNqBt4dNxir9wS7O6q23EJIWNIxR/tLVsMk7YiJUPNw5R/O65b6w0
7Sbkpe4YoJjfqsX9uusmDPjN9a+9qCWNazs24Y33Mf0Ul7uYGGzT5cW0EfN/
zdLuecglnxcr98r8aw9No3F/Pj5cP7XpX/elCZMTr/OhxCGmf13ksM1AeogP
V9nW+ygmS2ymKzTfjHqJS//6YXfJGfZ3m3Hw0fy/Do05+/mU0BYMz5/91+68
v/Ve+23B4kcz//oo+Xg928AW7O+e/tcZztT2LSb8yHfhPy/uT11KLOZHZYn/
7LJxVlVBZCvGUP/nnj4tj/KArTgzNPWvy7neVn2e3YpRP/5z8l4F/rpT2zDy
639OP2W6KebzNgyr/c/Zd9y5HGQEMKjqP8dccJZVDhPA95//c4D5aX3aOQFM
+fSff0X5eh44JYjjH/+zcntSRkCdIPr9dRurStmhzUJ46K+jdsZm1+kL4Y6/
np3RSfUzFELRvz5cPB2ndlgIRf6awVQvONVECIX/2v360jlvayEU+GuTL5YS
Mg5CyPvXbO4bngT7CiH7X/uUhkTpFwoh1V8b8punVosK42zFf9Z0+XyMK0gY
J/86caudaO2cME78teiHpxFGx7bj+F+HypRLNhZvx7G/PjtD97VKUuT/bZc7
LRT04H+urGbyK1r9n7U7efed+PM/F8+ILa2v/8//B8rv8cU=
       "]]}},
    AspectRatio->NCache[GoldenRatio^(-1), 0.6180339887498948],
    Axes->True,
    AxesOrigin->{0, 0},
    PlotLabel->FormBox[
      RowBox[{"complex0", "(", "t", ")"}], TraditionalForm],
    PlotRange->{All, All},
    PlotRangeClipping->True,
    PlotRangePadding->{Automatic, Automatic}], ",", 
   GraphicsBox[{{}, {}, 
     {Hue[0.67, 0.6, 0.6], LineBox[CompressedData["
1:eJwV1Xk01N8bB3BljYhkLVslMUyyRJTnsWRr0jDzoSRrSEnpG22SohBCSVpE
UlJUVIokpLJOIrs0mGHIGlJJ/T6/Pz7nntc599zzuc/zvveqeR908l3Ix8fX
Rn7/H9PDvYXW74kzo6Ul/Gl5owhVzao0F9UAKF5XoGjl8hP+vS+LVFU9Dlqs
blcLdRFML09QEVSNhYddorlL38ph4OaQA7Mq10DjyGJ2uYAGPv3Mzp62vAlV
nMBY7QJN/L2f1j3pnwE+aZ8UUp200aohWf1HWxZIZmzSjS7Rxea5vSkTKrmQ
sCnyXeItQwz9oKw7XvAAeL7UFMG6Dah4+XPdqGUe/B1YkJD+3Qi9tZD/m/9j
SE/603Ra3wSP5YkVf28rhDM8kxTJcDMU7urTGFUpBisxb766lZbYXv46ZIRX
DIf6a8ch1RIf3Et7+62gBIb0m/hZwlbocNjBY9iyFO4kC1szuFaYuqgkddD/
DeysKM2tu2CNz47aH/5PvhzsV5QKfh63xpvDRgpTYeUgGLBGkMqwwaDGpf7f
t1TAGtU+nclltrj0ZvXCybZKmLDa4OZ3zg7nJIpyD216C2+lJSsffbFDzpk7
9InMt/D81cOqEwb2WOQffms8oAq8/Fvann2xR1d9A5OxuXdwymFbu4MKDW/X
ZgR/U6mBwssXAit8HHA67bnW1/gaiHIub/LNc0Br/7r+pl81wFPeeTZ/ygFH
+GeJkuZa8Alybdkcvh2NNzuYxEbXQwRLyfmfOR3jxPZMhU3Xw5hxhZGOFx17
Oo7nHfJqgKaDqVmVp+kYFXpXeYcpC/Z3UddRX9Gx8fGfhRrjHyG2e/wKjeKI
S2GRuzi1EXYmqUXMbXFE0zUpJtF7GkH/RrCSuqcjXpzOnTrxqRGCs33sJy85
okFyi6/3w0/A6xpxzv3uiKdrte3XezSDxPSretebTni/4MWah1eaIea8+I+H
j52wKc2CX72+Ge7SO2yuVjrhav8dpfIbP0P2DyVty0EnrOWPovJJt8C5P097
lLQZOD0sIXbCrgXEzrP8gjYxUKnp2uDU6RbIq4yZ9KUx8FDm48zBkRYwGK2b
376fgbKbu5Z+fN8KER7zysZ3GYir/cZt51uhR15GbqiQgQFik3WV+m1g13LZ
kVbOwNIOoXNFmW2wgaPzhtrJQO9Qvdn0E+3Qk0XLOS/KxPjdr5vlCtohWrxc
YFSGic+tbJ8kD7aDAkP01BI1JopIuwecY3bAhq9su4QNTHz0OLYrkNoJ19bt
Xh7nzsThpcPx9l6d0DE1f4vhz0SNUHuztSmdoOm10Zd3kImZm8Ru9//qBONM
/Z/HI5h4qSbez/VdFzRx921iZDCRpT0qZ/yzCxxuN05cvsdEsaRtNTKUbqia
mJPOyWdilLOE9qekbhAQto2yecXE0P7ESRu3L/AzZCws6jMTC60nstQTv4D8
Q6pOYCcTx3PpTP7KL1AaE/qGwmbi3kNSL8o0eiCvMEPK8BsTs5uD99507YFp
C/4lERNM7N3QpHAioQdy1WMC7s4w0XX+UpjhVA9Ycb1Tz/xjYqrnlI70mq9w
3Vz48kYBApvfMr5O7PgKEhXh5iwRAmkXllnklX0FjS0PxhOlCMwQq4uU2sIG
d2HFl5FqBJptPukW4c4GD93GE7rqBHYHUQzHj7IhPGCQWraWQPmmuIH6B2yw
ER/wCV9HYBH/pjemVWygfN/SXaBHINNw5OqDL2z4OCZoWG1IYHIazS5GshfY
e9u9MkwJ1K39ozar2Qvh8YeUvcwIZM3l/fa17IX5nKh4YXMCRT3E8yxDe0Et
+r6JgDWB95NeRxUm9oJpizaxy5ZA68oDu9Vye8HTU641zZ7ASHWWxL+uXlj1
81d+tQOBK13CBw/M9MJOuk7TKzqB5THU8m6JPkg87jOb6kTgn28Xg0vM++Du
nAFLyJnA60pgr7mrD8LE8/GmC4HG28dXph3pA3w3aLh8J4Ehhds/h+T0Qele
C8W2XQQu4/zL45T3wTbexbJluwkslHlyjtHZBwubpeib3Qmk23i6V071wRPd
EXVHDwLHjkkarRfvhxbb4St0TwLjH5QvyVzTD3sFD0+behGo1X2IJ4H9cJxb
lSLtTWC1uFrFqZ398EM2u7qNtD98ujZymJx/JYcd40MgX9aPkq64fjB1kIXV
ewhME1jRXZvdD61wpSWftK6/+Xzx634IfZA/ou5Lrlfjp5zb2g/7uI118aQ9
teMhbbwf2sKNi/tI/7xY4BktwgE5a/it4Udg0mTrmVA1Dhhe/tvkRnot80+W
rwkHlGWLzp8hXV6kVsVkcODTyGGXVNI7FGy4loEcWLvq4PkbpCdOBgrpn+OA
oN5LRjLpmJ5kjZW3OJDwOeXvUdKq5i9spV5wQHuH6rvtpF/e6Q7ga+RAq/Nr
jjxputDCuHEeB0Y/37nWTP4fb69GXs8CLtBmPVQiSEfU0RoaFLnQ/Yx4okxa
nnp4rFSfCztkbM8/Jvf/JOnqkjwaF/Y2tXTokbadKtW94UvaSbb/Plk/NtHn
eCGcC3G/W9qlSB97Kfzf8atc4Du7e/IAWe/cU07PXWq4YPEyxYOP7I8F+2ir
dR8XDIruKhmR/eu0SJ81nOPCTIn6Ry+yv6IivI3LdAZgVXXr58tkHrL2ie/i
tx4Au4OScTfcCDRp0Av77j4Ain36v66S+dl36VRZY9IAFCgrFh8k87VwJuvr
m9wBeDJk4b91B5lHl2q+x5UDcHu24dwKMo+1K6QtE6YHoKPG8l0Gk0BKzv0P
djsG4bR541/qdgKrFrF4xsGD8PAoe6BkG4FugVOL1l4YBIb80aTNNDJv681o
QqWDYFMjX6VhR+DIq+bGShUexHS6t1y2IDBK+ddkgTEPpK4/mupAAlecUZa+
7ciDkr6weTkg7wvrAOJ0JA9+5H7cHUae3/zGvx2mgzxIZ9nMD+kTGMTV7H/2
aAiEd7uFHFlF1te9Q6SiZgiOVf2VVCDvE0Z7DLWBMwTudiMhRcrk+aobPM5V
HAYOZ9nqbgUC+QvuSspGD8OikwYlrUvIPIepmR31+AbZr/iNsn8zsUJa4dpG
yVFIbjLz9a5noqhalMZX4wmom01O0/Fl4kXJOq3bnlMgbxqUpXKZfC+6mG/4
63+AjFXJeYM8Jwx+F+V9UOM3SB2TiRxtdMSCQ4sZ8nbzsP5LnMyguCPePrl/
WNeFDzvnJPVcttDxbMYfx+mRBbht185y1bXbka+ZjaUn+HEQRcZNerbhmiN+
x5hagriRqjHDvkBDzsxVZ7HXQrjTa6t2ivtWtOfuO3UpWASFzrMcXmraowMn
iaKsLIqpQ5pPrUXtcPitd0R1vhj6fJB64CNmi1SpViVLD3Hcs++SWZCADYrC
jFf3lAQGPRVNG1C0RptR19mVhCROJDOEFmttwfbKPQtctaXQKE4+k2pnhc9j
qtxVZ6QwJz3JWOuMJfoJhrBZrKUYVX2z2rnQAn0On3y++Lo0Lt8yHLLytzmu
86ewaF7LcObp9rGD28zx41JtsZCNMng4vc3t8HXEV4/O3tDml8XUWSEsnAE8
uUCLXv9FFsttT/8n+9AMRbtP2AY9k8O+jWNBxiGbkXtPLSUjTB6n5ZVS73lu
wpS1CgLFhAKWXBOk3zQ3xaTrfh+8VBWxasbrmqa5Cbqm7GYtHlREz0tuPH76
RvxpdfdXRtlydP/xrHwLYYz9XItjldEr0LotMlwuxAizNq9f3uClhBUWHf/0
4jdg/rkQKX8dZUTqhF79K0OMJny28s8oY+TFp7wrswZo2H07N7pBBbuC9TP3
UgwwTfNGfsNWVWSzjsReP6KPp8sT0rYWq2K87Yh7UpEebltO3K1drYaLC6gF
Vfx6aB70YZdUrBr+8mzfn+6zHjNWeK+un1FDK3rTo55SXVz9NifVYddKvEO9
yPLT0MUknUqtprKVOCQn+bzHYB36TQl8qtFahQ/ev3UbkqCid8F31djEVVh5
9mMXQ1gHq2tFIkv/rMLAYbEjDdMUDLTsTaohfWDxne35pCVLi2+1ko7s9KYk
kN6Rv69kgrTICbd+GunBxPrJ1fOr0KDciKifoqAQkeSZQLptw0Ws+05By69y
Zu5/V2GmabFhzQQFB1wmtu4nrRDsK5tL+kJj9c5jpI9uNZmNId1UcTzkEmnR
sd3FtqS9s7vy3pM248RD9TgFIwIylq/7R+7HO5bxYYyCq/uOam4iXVP3ZkMO
6WpXupEdaZNWZcVo0pK0BQwf0lSWc6816Qyqz4WrpFWsHgW/H6WgRY5pWjbp
xAJN53ukB1SW3SsgHVXWYHKeNFXqXUUdabWiRAFr0k2x6R/bSROZ+UPqpEMX
hn7hkqZoTrMESSuedPj2nfQ+us8z7ggFy6bW/PpHukNm7to70v8DTLBG+Q==

       "]]}},
    AspectRatio->NCache[GoldenRatio^(-1), 0.6180339887498948],
    Axes->True,
    AxesOrigin->{0, 0},
    PlotLabel->FormBox[
      RowBox[{"complex1", "(", "t", ")"}], TraditionalForm],
    PlotRange->{All, All},
    PlotRangeClipping->True,
    PlotRangePadding->{Automatic, Automatic}], ",", 
   GraphicsBox[{{}, {}, 
     {Hue[0.67, 0.6, 0.6], LineBox[CompressedData["
1:eJwV1Hk4VdsbB3BDKYmkCWVMKaRSXRr47lJSNNwbt5IGcyRXA0koJJQiV5ES
uYjSoJDh4DgcnHM2CUkh43GOKXMaDL/1+2M/+/k8az/Pftd6v+9Ss/3nLwcx
ERERAXn+/47zs5VYb3/LyP6o1JqfrpGGpbWq5odVnTGe+7a01mwbpssKA1VV
LyNdOrFNVNoKMpHZr+c0BCAznMtumXcGcczbKjNVQ/GudfXIVRNP6AzY35l2
CkeL1kGPN6uuoVnm8dTEp0jYLLdOiEgLgquhx9lxlQcImnvOk/s+Am/rWpNG
jR9hxvGtJjtH/sWvM+ZNQ07xmGX6U69OIxo7K++u+P4pEeK//f31Hsah9vfp
qEGVNKgbLEKnQTI8y5XXDWQ8w34RIzMTXgoU/63j9RunYys794DC0VTYalHi
vU6voHnh3bpqh+fwSpfKHf70Bp7OLnOvxL/GrMZ2zX6VXLAvel25N5aFBmaB
R58wF0wJlW1eUdl4lhJT0puRh5SiXNfade+w//z+kz3GDFxPsF0tb5uD+5J5
9wVORRhyeF7Y8jQPmZf2nr8gz8TN2ixO6IZ8POrRVxjxYeKw3Bzp74x8uFXL
OQ3vKsbuVUO5BhwG5B5ViA19YqH+cofjkYpC/JbJTnPfVoKtBzyyJYyL0On/
38HBhBI4OyhK5ecXIdvJ7/GAcykMzRcmPTvEhNWGjVu+/WZDcZjRIbexGE+4
8ed6VTjgFpj5UTwWRmOytFrCOJg8devIuSkWTJx4HTU/Objevnl7/roS9ImP
W+bVcrHW9WNWWmQJDAz3bwkNptEYHVx01LwUt6TsR3xGaQTonlVieJXi6+fL
6e42lXg7fpFrkVSK657Jyke2VmEoYO6NP36WovrVhJjmwHsI39b5LY5lQw6S
J6R1q+HXXMC4wWRj68qoLcH21VghqVho0sXGndG0Ee8P1ZhMNGMVry3Dxrsf
HWyff8CvTEOZkbwyXOXq7F1/shbyhov97mWWIzXj3crn92oRJnL2sOmHctTE
7BBfQdfCXWzA42J/OTScjjDkN9dBJLTQZbtGBbji13VFFnxEYb3xlZ5bFRjt
kZHy3vMR57yUpJKSKqBU80AwcvUjDscoFAkYFXBPeJUg6PuIFSpnrBb1VWCx
YaPc+7J67AtVEDXaxQGl4ThgOlkPyased32tOHCWGuKxNnzCLOtk0b//4YDx
WSIoO+ETgobLzRuiObD11BuP826Aa+PgrYOdHLx8FdroqvsFzl/dLZxdueiR
6wnba/MFmRvCtwx4c6HpuddoVdQX1EUPrFkXykXCNqknHT+/4JLDmsuCJC4i
OWGOVuxGVK2/e8r0MxdVOv1LDH40Qqyt9k4JnwupiH2cRdpN6J157rPoMBfX
/5bR+RDRBGspH3+eJA+eHeFDu62boV6p75v+Bw9vTAYTV4Q3Q9Qnd47Vdh4G
0g5aiLOawexXqvlgxsNp9/nvCjW/Ii5l8tjyUzxYTUb6bBr5ipTJMrb9DR7i
pXiB83e14kGOmt4cLg9Ghlesr51oxfvt8jNzPvDQ5Ka9aeBSKz5nRwu2fuZB
vuZWF/2sFZ5nxtwqBDzcjTHfEyLbhvGztjMlxGms406oja9uw8Px9XwPSRpV
v9N/ORi3oSRwHYM5j8ack9Lpxp5tCOqruN+9lEbgiiqZ6cY29D4SXIjWo6F+
2E9wdqwN02mz/v2mT4MZostskmnH/cJZ0xqGNCZ675zL296OdAvF4vW7aXi8
OVDn8bQdTboj0Q1HaSzsnE7vZLbjKOd7vf4JGm8WvQ469KUdu+Mb9L1taXzz
ktVfL92BIreGlc9caDjhw4O+8x3wvpFSxbpMQyTxe17jrQ7cZwXWbvKlETNj
WRM3qQNa934cibhGo4LjqJxW34HdH5NtJm/QOKUThpiBDjwPWhUve5PGjzsZ
p4Jnd+JNg1rN3Ns0VllMJDps6cSuBLZvcSTZT7ZaqcWhTti/bk/2vkfjiMJu
vrFrJ1ya7dSVY2iEfL2rqf64E2kfp06viKMhPK2Z/lWUjzkx9UuNUmhc45lX
Viry0dry8utfqTTkdc9/Y2zgY56E7yWLZzRMRxjrHjrwETC+xlLlJY1Wy/Y/
b/rx8cLOQ6f7FQ2vnFkXLkfzQUv7TyVk0Ejz/SvrMIcP3gGZ9MZMGjtaL9Wb
tPOx40nA/JPZNL7siBvf9JsP1hLfoA/vSP9mCzcvXNOFbey5idfzaCS6SB8T
N+mCMOowzc6nsaVSz2f4RBc4D5dJjjNouET6FlZHdOHTqtY3WkU0xMYSW4rS
upByb0fsGiaN2MMVIq9YXaSeKyFqxTT08vrVHjd24XvT2RwJFg3usgXGt0e7
8Ft4wr6Z2Paqgb2PtABjgRLs5BIav9qOB51ZKcBQfovcqVIa2k9Ty/ccEeAA
a/eh52wapZJVQoNzAmxsWvJmWxkNa9cRyVU3BTDgq3xiEo9WyWsv+U8ABZMN
3/XLaYStNzKXYAhQHjrTOJFYI8ru7FidAK32loPTxIzvIXc6+wWQ0Hm99s8K
GhZHX76qlRDipXWw3n3ivvzaapaKEFNGh1a/J76u/HMow0AI7feexhPEy/yV
Fzz5U4isgS2vlTg0MjuMN0a4CPEupztuA7G5ibPl1UAhjEXrNxsRd6be8XR7
JISpu0mGIbGPVGb08SwhlPTD1ukRL3T7nGNeJUR/SEb7UuIX1VOftwqEGBe+
GP5F/meyQeO3lkg35ORcbv2/nq/39ixTVOhGwczw+gfEnj/cDCX1unFA/t7E
UWKZY1EnfuztxliLcIUscUpB7lWBXTe6f/V7M8j+jVRbEup9uuHyYlT9JHF9
wAwW+x75PnTBzh/kPN34qzsyX3ZjX/7BGSHErSc+zy7mdOPyJZcaceJDDSG6
lZ3d0BecHLlI+mPAE1zmK/ZAZ1V+pz7p3/Od0fFDm3rwbam57E3SX+VCE/bk
wR7kbYw1riH9F89Ill0c3INFsX+c3UXy4qll+Yd6Yg8eZy7MdSd5Ev43w1q3
gKzvXZkdSfJWdd/uqclID3rDXB3yC8g8+6gZXTrZiw1enV3/5ZI8f6+2C/Tu
xYPXm+eG5tDw/edaaPi9XjyMtlnsSPJua9tS95TXi1U7p5xmZ9HQMY0706Df
h6n/NpcNkXkqXqDwYLNsPxTKG+gLSTQ23q4o3KXdj3MNPu+7Esn5SXh1/mnS
D2rWsTeHnpB8/axf6+LTD+vsgOClj2n83RJVFivsx4NxfQvHaBo9z2RHfzO/
4XmzpMVUCKlP7bpmi8EgNhYdnag5Te6fbXfX+u0aRPLfOw/UOdK4ceSxvtJf
g2B3BabU2JP5isjZfezMIB42nrpfdorMx1Sf06e4QVj1unaGHaHR22SZ+l5s
COU2HfVx5P6kYzRXM+khuOqeHVumQeOOLE/ryakRPJOsMfBs4MG20aJInP6O
kUnOvK9aPJxjX7f9R/MXnF96Kkhf5SLDfe4h+T2TMFrJfHWhnYMnV870rDss
Qj0UjBYaGXEQED/x52ifKLVvdWC0z7MKiNS2UgxvcSpLItXkrXIFVl509LLQ
mkkNu0SNu4aVo3Ms+m+pAglK9dim8ezZ5djLd/GNPDebCpT5tqverwz7OyO0
lZXnULynHTfUJ9joKbG9VvFCijruL+qveYMN3fn1SsYnpalCZ7NEgzlszMGY
TdOIDOV9a7+RamwpdvdbjatbylI/01MzjmmUooFlL2qlM58yWxEcbppZgqyQ
0hOqY/OpcQP/vYX7S+A406O1qkqOmhWrZ8bpYMHu/JWsubELqN4NfgmMABbW
OmlXmdsspBpaPs1TXsnCezkdKY/Niyjt1KDUo6XFyH8Z8FBHfDGVVRR7MPxM
Ma6Iah2kmxdTC5RO/+qQLsacJm9Tt8wllI5oRenZTCb4KWpR8T7ylPXXR0uW
2zERtUphRq6lAnXpR58RpJmIiHUst1FVpFCaULDDrwhWUcer5goUKdet9FiD
sBA/dib/jC9cSk3zh1I4ewvRwd/hxQpeRrFdpK9J5Bcg0XD90kobJao+85jS
suUFeBHkMd9pjTJl0xOs8jmGgWBLOzPxMWXqTWXr8L8LGdjU9CQtuFKFsqu7
6fEqJB8xqx++qDRTpQIVly50kszHVebtGLNcVWq0Z7n7WEAe9i21TOZqqFFK
Y7EazmJ52O5Wfmx+qBrl2uXAvHY7F/HLbDXoMTXKUF6+ZGh+LjRKnt7ff0yd
ijJuqgp5koOINSytmkJ1KimiqH72HzlwHJnxgaO1nGqf+NZkXfoOthnDqqHh
y6lbb7sPiR9/hwru7EDGBFm/kS/GH8iGq3FbBId4smBCo4FYlpH7uJ54G9t0
N4/4yAuXvEHiGTtFwzKIBeH0kMbkcmpUdHSRH7GEZcSp28TdXq3aS4iNW5YY
nZhaTo2rfDy551s2ug4Pmp0hpva5B24jvlldcdSLmLln8dO1xDXFlz0iife9
Dvi2iNg2qTG9jLhSr9m3vT8b15zjl66dXk6JzXrw+AqxRvul1duIHTXaWG7E
FVYH9fcQ35HdKLAhljUXPWRHPNfy11pT4nhdu5vRxMO3Z7MWEu94ujUmiThV
9WnXLOIulYUpGcR8/4NSv/uyyTywi3nELa9KLNqIa0Lj3jcQh/ncvlxH7Cnm
2cwnTl5i+7icWPHK/t5hYnX/7SV5xIUjK39OE0/maAtfEP8POO9ZLw==
       "]]}},
    AspectRatio->NCache[GoldenRatio^(-1), 0.6180339887498948],
    Axes->True,
    AxesOrigin->{0, 0},
    PlotLabel->FormBox[
      RowBox[{"complex2", "(", "t", ")"}], TraditionalForm],
    PlotRange->{All, All},
    PlotRangeClipping->True,
    PlotRangePadding->{Automatic, Automatic}], ",", 
   GraphicsBox[{{}, {}, 
     {Hue[0.67, 0.6, 0.6], LineBox[CompressedData["
1:eJwd0nk41PseB3BLOVnqNorsM9Moh3DSvqjvhyHrmaOQH4ljyBApzrGLkqVx
kauSfcuWrCc5l2QZZGfCxY0OknIt2SNDztf9PM/n+TyvP97P8/7jQ2XevHRN
gI+Pzx3v1k0JZAppOPzzPN//xxIaeijGFhRnZKBT4rS5ScDmm+p7FIovkmAU
R/Owd8WWl4gMBKPjQUof5rFTaqPI2ylsVJB/++YItuqsQ/Qm6wFaiia/bsR+
vyv1+3p/LLrV2FCSjq2YI3xijfcY0X4P9buF7XrO88YKOQH9JeMecgz7Re9I
1hI9GRmwW65NfydgzcV4aJ6VhkbTNwaeYKfzD7FXdDOQiD73xQlsnY5/Hfja
n4lI3qdGmzcImIjXq1tyzkKGEGfNwI502LBe5GWj44GLak3rBBw+/GJ1PioX
dRyRYB3F7uE5PZojP0MHrI9QH/II8GpSODxbmo8k7ir7f1ojQOZhb9sMvQBx
8mTi1bCZKiA4xSpGFuaO5U9WCRDg+XUtBZSgBnqqyKsVAnpHzOWXdEvRX5PW
b7q/EuBTIFqx0P8HcjK5cmBkiQDD2E9CC+kvUKj+CLVvkQA5nzqzeecyZDG6
41TdAgG1dO+5Wd5LVHNXy957joAfBj8ozZArkLvyuTtOUwQM1L72nJ6oQI7B
CxJikwTk58TXT5VWIl/SsELOBAEMD4btJL0KSZ/IU6seJyBOuDLuM6sGicg7
xAUPEyCe3Cww389BfEaePrffEsDbVf7slmY9Ck3RPJvYRcDHu09N5tLrUc2n
tdfFHQSUswJTZ50bUKr/jpDGFgKsjh4784XXiM4n8gek1RGQ0ZrmPkVuQV8X
4scOlhCwFP9SZTiyBTUHGhkWFBJwgdU21v2tBSW88zc+9JyAacEV88qeVnRW
mPZUMoeAU+cYZ9jh7Si4r3gtO4kAbvG6gNJsF8qjtv1ZG0pAUKuqoYZtDzJo
KuhIuExAUTF70FX9HYpUy/2sOWsBLPQ2YdpjDHV9cM3vpFiA27jyWFnR/1B0
8oKkxeXLIEINURo+NYdE+45WBt0zh+jdbSoZvy6ion43a0aLGTAHzWoE278i
Tg9zxljUDNwbQ5g3ldbQL32CXKq1KZTeEjOVMthA8ocy+U9zLkGGv8vkYQs+
mArs7Z5RvATBaesXl6b5Iawhi/pb4kXg6xmBKj9BSN2JH036Ihz83dHHTGU7
/GjztvVAnAl8XH5yWfS1EPRUNU/XU03AcPz67Vj3HWD0bcwm1+wXYHyMOaSg
IALidlOhXV4MmKxn3mkuFIVKkti/ff74GdRJffJ0252wVpFZqj9hDCJo2W5o
cReUZpSoCB83Br0Zq5X95rthXr3fyifACAY4DvxWqiRQiA0KdeMawsv7DTaU
ZRIUSLDC004aguN2z5HOTnFY2XfVtyfBAOw9/F+KJe4BOW/Da947DeAn1qFO
Y7u98IAttbk9Qh+6xFVFPU9LgKSr9d45fn14VRScpCooCXp7LMv/vK8H/vwq
Ju3vJeFNenGynqgeiAz56buV7YPrqUEa3McXYDyH+igtQArCeKEgpnYBHv0o
va3CXBrkOSef2tfqQkyiY5MdRQY4LrwAG1tdsHp0tVPsswx8MfbqVd+mC6s6
2d/SqmUh2OTKmFO2DoyNa/twwuUgrJ27WWaiA5nnNGQ77OTBUdNmsWqVDoWh
niSWmgKoREm5CefTIdzc3khwWQESrtLeL9jS4fhQxrPwDjI8dyZnDorTIV45
qbDDiAJD7OyV/3RoQ1BtVLxRBQUs2VynPWHa8LOseXarIhWWnmUNR2prg5Zb
0xUSmwpi2rKknULakCbHVGxfpsLqDTWOSJMWKNbnxjGu7Ae7uneyEdFaEKPG
Uemu3g+j+3m0M5Za4Li47W2LCg20DJf9k6lawCxdoLAf0EC6fu1I+SxAc+uO
e1XrNODj0v3KXgG40kdjWrBTuweYRdi7qypS+7C1HTyN8rCJwuuVc9gexxrl
krE/P2ifV9ygwfnwmpp72ELmMb9GYY9PK/xgik0f3nfe5jsNgl3uJ81XAnyy
mDNywc47/Y/QKewIbrOlD/Zvj1PcxrG763w9Y7F7lrla/8VmZg0WvNnKE7ET
tdh3nNNkf9qkwWZS0MkYbMUP3sqa2C4oiBqB3WxlctIAu/NmmGgI9m5jflN7
bIb382Fv7DR1+4gn2Btkk/u22Nq5Z+OzsL8oR3pYbvUj780pxQ6s7bI2xVYn
Nda1beUf3tDQ2+rHTukawPbtapLVwvYS8Ho/ji0Vryx0FlvGnzG1gK0wEzt3
DLt68eC3Tey7nYKD6th/A8GfWU8=
       "]]}},
    AspectRatio->NCache[GoldenRatio^(-1), 0.6180339887498948],
    Axes->True,
    AxesOrigin->{0, 0},
    PlotLabel->FormBox[
      RowBox[{"cFLIP", "(", "t", ")"}], TraditionalForm],
    PlotRange->{All, All},
    PlotRangeClipping->True,
    PlotRangePadding->{Automatic, Automatic}], ",", 
   GraphicsBox[{{}, {}, 
     {Hue[0.67, 0.6, 0.6], LineBox[CompressedData["
1:eJwVznk41Isex3H7EXLTqSjbWCsc603K8v0y9mVMV4iSBsdcWULZFSmHqSZr
OCVjbD11i+ZaOly7rFmKolOKisi+S6PcX398ns/z+u+t4HXuX7/z8fDwhBD7
+XcveQnp+Fw3+aooMaz9KsPo6QDJ3pXkB1lCBeHrX/hgq63+CokUBXGOJe1m
rTognl71WOR1AujWpvFyDO3hbiNTXpDEgKYPTs4JqZ6gMe9zc4ueAn32iQbB
CoHwTjzvx+ZQOiRHFfb2DkSAcsk2/W/cWyDtH3OsbOEyBBiHBa7L/wmVK4XD
IecYUP5ytGiFnAtjnv70wiNp8M3ffniRzoKD44sqwQlZkM87zFi3YEOhSxy3
OTMXzHvSVNaGCiAowMpo7S82TOZYNa34FYFL7ncHaWYx3PD5fmqZWwwmluI+
qW33QVu7/Osi8x44X/VzafcphQHuvzMX5O+DNS1FP6acA+HtctrznAfwN4vr
9qtvBezLePlslvwQgqdO3WLZPAEvNeSfppeByJ0HvqrsOuDjRvetxD6G7guR
LVOMRng56iy7YsEBAzM1y/PuzRD5ULR6aei/kKjuaVMJbWCb/lloKb8cmpaC
oNapA2Qim44v+lXALQfjuZSLXdBIjliY51aCT+xm7BGJPvjl7cf9s/LV4MYc
bI7LfgmvG+vCZiaroSr74vap5VfwoCSnZZpTA/Src6QPbkNACaV4TpFrIXas
07Xf9A1kbavJmqA3gE70Yk+FySjszO3gWxxqBpU491ay6QRwxavuBxu1gJ8R
h/ZRdxLGLhdSF/JbwJ91g0/hwBeool/Km/d7ChOazVxj2Wlw1/vn0TluKwy+
190y1Z4HdhcrZFq+E86btuy1WluGlZxKtZEbnSDkQAqczVwBS/qzT/0bndB6
YtsHjUOrMMO/7lwz0AV6j40Pu0avgYEx5SgjqRsWPUSOX96zAc/LNvn2z/fB
9czD2/tTfkBcl4atjucAbO6m27ZpCGJpGeNtgOYbeK/KTNQRk0A6vPhzJvQT
MPt13HYvy2LQ+MFPFaVfwEDa39rKQQVFFK7uHzFYAJojTZNvTB1v7nimxj6z
DCps85ttb7TR6+3xBv7uNRh9fMG2u18PQ1qvep3b/w2KShYaIlP0kRMs5iRl
8x3CnCI2pNcNkB3jP6XtyoMoUFphHWCICazNYyszvPj3bECUXpYx8gyMYm00
P8Z3gp5sDqDqBd/I42pEN9njbMUA4thqtotonRC6/BGkGllrirbjZy+mhwgj
R0iGfeI/ZkgZS1WXkxPBqbxd0doMMk61eMV3PBJFs7llqyQHc9SUGJQle25H
PksPyhNJCxSBVdrwsjjanXZ8tdZlgVaz7uuKzjtQ9MWB4qQrlvi62YfXXUMC
3wfGR6dpWWFl8tPTpFUJpE7lRJ7psEJfwbDR3t6dKDhZ8IeGrzV6h8ZUit3+
FUeTK28nL1mjFl291562CwPDJ3i+hdlg304N0bAju/FzRuH0P37Y4P9KE+5o
8O/BypkSG+sIW4zhVaN2v9uD+p5U779WbFFkONo6qEIS02nxvVpn7XC8RCGT
FSuF4QLRDcv9dph5YK9AtfNeHDHuOJUL9ph627edRtqHRzMFrrDz7dE906NX
bGIfipcz1F9w7fGrefEGq14ao8uKZLLdHfDTuFlkc5IMhutp8diVOWCBsY50
D00Ws1rYYuRfKPgoMUyC/psc9odOpK05UzDJ2duOf1UOvQuGFbfnU/DQMPt+
Uo88Hssa9VCepWDOwTuPeuxISAp3F1bTdcS4RmaOXTUJC8O1smeiHNFB2rm4
S1kBhV1Oks7XOaJpUPtJCYYCLtSNzS1tOCJLxku5e1UBeW2+5EXLUFG55V4W
5aQiOrB2LtUYUDH1t2a1/npFZAbxzXk5UdF3WeBFp5oSjrgLNuuco6IXZ4nE
SFHC83kJn5WTqdjRJXyldlMJtyTfN6sUUDGA/CG1kzAnK6P3AOEdtdV5g4RH
HCzeqBM+8ehszQLh9t/vLuoQnkjpXlT+roQ0IxLJhLCQc+oZJmEmIzjWhTB5
RNLk9A8lNOky1E0i/Nl1wc6fsIZ3pPE1wteed7hFErY8xLFmEu5vigpLJ7wn
UdIzg7BX0duHbYTrB6quswjH+7GktbaUkEcXx54QVv4YcdCIsO0ZnK8h3OFO
PWxDWKrD6Fvdz357Xidvwm7majueEmZpel/LJsy7MGT4nLDZPcOcIsLC09WW
Az/75HeVcAg3yeccGySsKdHa9IzwCX0b+vDPPsbdvteEyVIyoSOEw/nC340T
XtGbjv1IeF8MZXqJcAijKmmccP2y6sYW4QapS+mThP8PocdUCg==
       "]]}},
    AspectRatio->NCache[GoldenRatio^(-1), 0.6180339887498948],
    Axes->True,
    AxesOrigin->{0, 0},
    PlotLabel->FormBox[
      RowBox[{"c2FLIP", "(", "t", ")"}], TraditionalForm],
    PlotRange->{All, All},
    PlotRangeClipping->True,
    PlotRangePadding->{Automatic, Automatic}], ",", 
   GraphicsBox[{{}, {}, 
     {Hue[0.67, 0.6, 0.6], LineBox[CompressedData["
1:eJwV1nk0ld/XAHAyVMR9rsRF5lkiKkVxdsaM4SZEZi5RJCShgZJZkvwyC2Wm
pK8hGTNlHguRQuYxZHyf96+zPmuddc4+e++z1ua3cTW030dFRaVATUX1/2ui
vw29jF2o0vBoZxtzH6ZY182nY8znhDrv0OjckKhQ2vtSGcDHdxdNXVRho1UZ
UmKOLilkGHiEMnWFM4c4FpUSq8J56fiCUfW6vN6pGztKkgt2EXuUSJRJPKCp
euQAGmZO2t3uj0Zvyqg9jwazIKHMg3KbWy9Q/DLcCvTlQi6KnjfWef+HZlex
Paofguh9z2j6qkoC4mGZajQRkUSbzjpDS5RkxOtyHfpiT6IU6qHgdbVUVJ39
ROVwqwJSbX0mvNafhsINHC+b7FdGf+I0qled0pEGh3zY4SENFGa3Y76ylYGM
moQo84cvoRMn3m8shb9Bky8LD51cIKPuLceYRd4s9LKg+oLtaVPk1cBzYqEo
G3VNQf/MbUvE+bynZU4lFyVPfPSctrJFlRYhlNnePKR9a+/m8CsKspEAmhlK
AbpCGnEcc3dB+7Z82ld9C5FtqFfB5D831DNqxL2qVoTO3Hzgys3qgTK/nHBe
YX6HpmUEjRXD7yDvXMbS5f53KGcnNsng+j2kFT1Bv5zyHmnJpd5SKbyPjnpX
X15yKkYKFywfzck8QvPXEtIWZT+gwiuuHSN1gahK5c7iwtYHVGkXOnPueRCK
FjdUWqgrQYwRbgdOJ4cgO8LxsPnwj8j1lYbZ/HQ42j84JjrHW4oGtTksF9Oj
0UDVJ8/ZP6VI9jpLXnBhDMrOjKudKSpDbpz3trdHYpGeu57ltEoF8tKtMuDK
j0d8JuJ5U4c+IfHTEUvBekloWZF260/vJzRePYcdD01BsQfLYicpn1GcSYV4
QeRrVHxHy/02qQpJUEiyRJkMlDB9hmPFtwpxGMUoFE9mopsdLJRltWr01H2Q
9nhsNjJWoWJ2z65GOb/i895H5CIomSteYq5BnBtIazgxH7EkNO5b6q9Boe0q
pIIHRWiLuSTL7Xwt2hw41C2W8w79fvhafzGlFq1t+KlF/XyPSij+SQtOdWi5
rtH/o3sJSv7urObaVodUvL+yVLR+RE91TWfnZetRnnwY/dnTpejqyVMK81v1
qFW4hYpVogKpZPL/vGH1BfUsH3pY+PETkuQgPJ2r+4Jif0ZbKRp+Rru7U72z
4Q2oj7bGStu4GqU2J9+a4W1CD5f8WCNo6tFq3AeJkbAmFGR8Xp3pyBekTmn5
1fWvCdWneH5LkGpAszTrRmXdzcjhbG+wgE8TOquopxAc9BUdElsPF/BoQ6GM
diu+q1/RJd29jUcN7ejHt7u5btatiORsLpL1rAMFemXwmJxrQyEsjw1lNztR
R8H2PtGFdkRJz0rK2u1BLOigBZNUB3qJbfrHNPeicyIxCkF2HWghzXN+4FUf
iljNWvHp7ECW4W6KvhcH0KlnvfY2OZ3ocUihbuDAILrfLKklY9mNhOOwssWJ
n+ht0UeRnBfd6PFGcNdVtzHUFadMI/y1G5WH6ovSbY8hIYpJBUm+B+VbGmhw
c/5GzTSBUlSHe9Gt2K4R51sTiE1xkKX9Sx8SpnPzHQmbQSDksHBxpw+93cja
e6Iwi5wYl1pqTvYj2yOuXh7Ts6jiG/3jkpR+pDVfeYHfYB7ZeMmuJ/oMoM82
jvKjCYsovyB40EXqO2rskLD9W76Cplmmw7SsvyOXnotnl7lXkaiXlpJYzHfE
3XKLf+bBKko5z5j66993ZLubYtuh+RdFN4U5XK0fRHN0pn42k2vI61fkkob5
MOpIUrNyNthEyYwtAUS1UXTmlT6tzQIVKCneM39gMYo2zdKqBqSpYejmsdML
d0ZRF/0KTaMbNZC6Qie+Zo+iK9rygoRVangWp6P5FPuJOoAv7SwVDQQItzHv
Df5EERKbnBVSdEBBnf+bdf+FdHY8eJ3HDgJV2lrZYOgv1F0kpt4vzQBxtEeH
mtN/oW/F+3vy/BigscmBJ6vvFzJ6OlUVx8kIYpe30+wVfiOFoVcrZqaH4I+j
aO4P6nGU851vTG2aGa5H+1V2RE0gN6ULp3yOscDNcfFfxflT6NNtyXZBARKM
Wnw7UN00hf4UPMkYMiEBeeCpVOvvKWTv73SxLpIEZ1sm745zTqOM3OY6nl0S
0BRlYGxB00imfk1nY4gD4nz5le5YzqCeqwGcW2lcUH2Y43/y2BwSKWKLP6bH
Cwz8gaIjZxfRwkzKPpenghCBtUikWuF1csxq+kQ+BjaDlz/TfF1DLvo5SY48
snCrPtDGVXQTvVBR9WiOk4Mit0NkkuYOmr8QWVjfrQCp95ynTxhTwa5+UjGv
H4JHydsGq7PU0O4Ubq/x7wJQdY9ChQ8N/O7UqkuSVwURDwfvyxJ0cH0pcZ6+
Sh1+/315hfETPYxQVanUSmmC1vh1v+hbB8DsciXH8XFt0PsddYyHhwF2Yqyu
/0zWg+lamweNeYxgWjVoqpKgD1LEPm4VSyaw1IvRX2MwhInwiUcv7JnA5XT5
8lXMEBIZ1icnnZmg3rdo8vMRQzhES3oX5s0E2VSlTSF8hjC9Zqre94wJUM6c
s5CcIWQMDd90qmOCA25rbBRrQzj6dvxzpDgzsJRxBoj/Zwg9QmtCY9LMoLpz
xjTukyGEptKHnJJjhtdKrff31xrC5ivRy9+UmeHMzNHKiVZDGAh3+iNgzgx2
Ac933v4yhOe357CSCGZQ1yTcPU8gAwP6az20glu8/VW8Axm8L4gdKNlkBvvV
BrEgFzJMqJjlR1ITQPd4eOItdzLUXKzeVCYQIIZy1xb5k+GE9mrKUTYCvBCo
8eANJEOSrqjG2lEC1Ebku6wHk8HHMPx5lgQBmoWfS/i+IMOfy1XyATIE+GPs
xsgZT4Yrxisj5mcJsFDeZROVQoY6U5EncogAttQmx9syyCBrbiqJqROgMN7v
dEU2GVIswrqmdAjwkn5A61wBGZitP3vXkgkQyGoqKPCeDL62yzyJVwmQUtO0
pFBChhl74XovawKM1nO/g//IcNXRxFnfkQAVn9IuDeFuvB5KlHAlAEFNvz71
IxnkblR+pPEiwLAsjxtTMRnSXZeuDfsSgI9YPvgwjwws7kK0HwMIMEcUsFZ/
TYYHHsbZUSEEGLdg2XoSQ4Z5rxD9688I8IqDoczoARnM735aU4kjgPLn2PP5
9mRovreYwJ1MgLCSDf97KmQ46y+osp5BAFPxVtkUEhkyH1yZ6sglgNzll0nU
vw2BNSA4Mvs9nt/CzeqYdEN49LjidGAZARyx04o3TA1hMWhh8Fo1AaSf0hJb
qQ3BIkTg0ZlGAhwnbCqfSjSAr2FGYsR2AjwyHVi9ecwAFCKftk33EmA+uKUp
JVcf3j4r96gbIsB+R8ZTOvz6EBjLX31nmgBcpolv1zt1YTnuMsVgiQCJvMW/
8/10wCo+iOnYBh7fjfLxIC5t4OlYk1zYh8FdPWUdE6WLYGSAUZnTY3CffjiY
+FUdwrrEuxsPYkCT/mDm8DU12Owxv5uGYbB6bdfudpwyyFzx0iGwYlDoxi9k
p3kBHPsjeX3ZMXBU/2AczwDQ962m3ogHg5r38jkHg88Bk9lQXA0/Bl9SLb4J
+suD6tBfZ2lhDOYfrm5cjz8D964RUIIYBq8finzTHT0N736IsRyUxCCHwdEk
VPsUTFkqj3tKY9AuOBdtPigLfD/N/huTxcB6W8kgIVwGjG08Qy/JYTD444rQ
tOUJiPgVYVEhj4F/wyX1qGQpqLd7KyOuiIHLnmyf/QdJ2B6vpo0FDDzaCy85
bkvAScpg/z5V/P33VblHXcXh+p/VbFcNDKqKz1NdYxSDVCdm/yEtDI4X5SlV
N4vAwLSogaYeBqTUSUwjWxgwlwtCJQYYjISklD3MFAKNuavrAkYYvDtEijWr
EIQk1oDu+yYYKE+SoGxWAFbP5RQMmWGQOijb3HpCALRsu0PlLTH4z6PgZOAT
fkgJ2aLE2mBgJT2as3+WD9aKBFVX7DHwJrvH/mfJB7rftPn0nTBIlPGLvlTF
C+lUHtu5LhgQ7iifFBjggU3RhIGDbhg8qriZn0vLA/qX6oodbmMQInXe568K
N2R6zUbVemFgu5X2TjHmKGwnst7g88Ggrv1Zx78VLiDXn9f088PrtWIl32LN
BdmzdsLfH2AwoWf23GeIE6hYw6nPBOLxKXr3LttwwpVzH4afB2GgybS1eX6V
A3JthksXQzAAfzkN30gO2BdCF6sbgUHAYV3CzEkOMCk67p79DIPz2+6j/aMk
yB8w0tv/AgOf7g221y9IQEflL2EXh8FAtklLhQEJzEUz6avjMYjmq1lMYyXB
O722Me5kDKanZ5tGhtnhgNdapU8aBhIRfI8P5LGDRSJPfH8GBtWe3lQVD9mh
uE79zqksDLbmqdpSzdiBYfYm+VkuBrftXsg5KbCD1eGX0vMFGOi5SLs1crPD
R4XPjNrvMZj70zN3j44dmG0mJ9+UYPCRiVyutsQGdsGEOtoyDII3/OZnR9mg
rPBMivUnDC7S1Ikq9rABNmDpW1mF58t1QJi+hQ0c9oJMuOowqOfmtuGqZ4MK
kcJT3g34/2oS/o9cwwYsegNYbzMGNk7ZR4JxO3lSzcm0YXD1bt3JOHx/VYJY
U0QnBmdTeY2t8PPY6vQzZnowWFOsJtV2s4HLjPfDiwN4fDn10uk/2KCGJfVa
xiAGbWErqlMzbEBSaJLfN4KBAXdk490tNrhpvXTEcgwDz3K7r0pM7FD3lGO5
fBzvdxe6nwL87MBVeKGNNIXBYXmGDeIZdnDvd8r2nMX7W/CJ2j89dmjcffak
awEDrtdpog2O7OChO6YUtoaBQ92OY28qOzR7MHBN/cPg97k3YetV7MCXILuu
toPBPmnJt7U/2aF1+lHBHg0RjEMyySJiJBBiyQk1308EnU2mP+m6JPCR76aU
MhDh6Elr20QPEog8FeS7TSSC97mAwq4vJPAt0N5uZyXCLqsW5/YSCbr6bg9I
kohADlV/6s3DAfeF66ImeIigveH/4OI9DhiosaO+KkmE+3ukeGcVTli88J3T
T5oIz1V5b5R7cML+6kunUmSJcOvyRfG9TE6Q+6xAmThLhFnZl4F6zFwQU461
uqvh9yXvPA+Z5IJLxRVxoRZEePnNJrqjihscTsq+y7cmwoZJX4nhHjf4v3vT
0mmHx7vzpSxIiQdyC6N32Z2JMCnTf3ankgcY8hzt0u8Qgcq7jPlTAy98yWA9
8SmKCNvxmvYbm3zwQyhEc/Q5EWxH2y1IvPzw9/WeDc1LIuSWHpDzUeEHobTp
F5qJRAj1blHeDeOHR0lVW71ZRDAoLSD9FhAApZcuDfM1RLBTGThyxFQQPjyt
s+D7SwTlLA0BNCkMb7VaSEEbRDh2xJBrglUEXh3q6prbIsL7GqHEImUReBA1
ol6+jwU4kgv+FiWJgE7cptQVjAX8Akotz5mIwtibE3uh+BzKcE/qXFKHGDA3
JCSvW7NASOFdTaHOY+BA5zna1sYCU7Ws3Mc3T4Ct+70Ph14dhjbNNM32FjmQ
phxr07FmBSoBY22nyPPQziLJ6Cl/BIK8Og97u16A8vxH8ZI0bHDjoUjEa4oq
3KOW0P86jPf13cDTixkawDDkc/FmMTu0fJ1s5xrUgvFM/phkXxJ0lqpGM/7Q
hRgxDtpSIw5gF+fufflcH6JeOTRY83GCcHFHqTOPIVyNudZ2aJITaKL0XJ3x
eWBDNeNfciUXfBi6PRembQS/xpW9a4KOQnJUtzbDtyuQpijD1WrNDVT1LzbL
gk0g77EnkXKcB8a0QgzJvFchyMhWm+YvDzy3uGR3Od8MTg+lZgW18kKq1p2Q
UKtrECcen9eqzQf9wpm9B9ct4H5VeJx2KR9My3P62ZtYgS6XUUazED/ofJih
7ZOxhgs3G8yIwfyg1G2cLLZjDclHbYS+/uUHf3e6CO7vNiBU+yZWz0wArAe4
Pva8tYWo4zUSXZUCML/lUzp42w4cVmg7myQEQfPs2/1P9O3BpmiZLzhSEM6P
a4l/4XGAxuYDARXbgqC2lcWft+sALio/o5pwB7UvTDfgxipKk/pwqw7JFY/h
Nsm7XraIWzC5UZ205wCTkV+XhHYEgb950zkAN71RlFU47hfv/ldiSkUBlRF2
JYtdQej7r1qHfh8FJowXtZ1xf4mVYuPHHdLRaOqNuzc3YeQc7q7qu57RuBUf
+rrfwm2TPpj7Bfdss1bcEO4HTslc0nuCIDLC//sdDQWExu6In8cdopiW14q7
8ar+GU3cQ92Cd/7gxnSoyba40VsJBh5aCiRL2Ya8xJ23oH4iGLfym3Nx6bil
mTr/vcY9wcuaWYQ72Ma8thK3FLG+ugX3x2KvK6u4u4IT2wdwBxbR8RHoKOC1
z2t4HDf3xIspcdyc9/RmlnH7GYq+V8VduSLybw/367VSX0vc/wefJuAT
       "]]}},
    AspectRatio->NCache[GoldenRatio^(-1), 0.6180339887498948],
    Axes->True,
    AxesOrigin->{0, 0},
    PlotLabel->FormBox[
      RowBox[{"P", "(", "t", ")"}], TraditionalForm],
    PlotRange->{All, All},
    PlotRangeClipping->True,
    PlotRangePadding->{Automatic, Automatic}], ",", 
   GraphicsBox[{{}, {}, 
     {Hue[0.67, 0.6, 0.6], LineBox[CompressedData["
1:eJxEd3k8VH/0NwnZx+ybLWslW5Li3nuIVpW0SAlJ2bNHqCxJWSKSQqhUtiTZ
wh17iqhUFJKQfQ+F5DfP83p+32f+mdf79TlzPue9nLkzcrZuZmdW8fDwyAry
8Pyf93uXbAU07SJRnv/3qvsoa2Iu64j9L155xQmVlb3wH75XFS3DL3v9P+yC
+Lj+lrn7H/645HBrSibrPyzY2as8LvPyP3y/Mc1jVObNfzjv2fVOF7WO/7A9
9uHumGfff/jcz3V9hXnD/2FhuSvK33Wn/sM3CE3r79v8+g/bdh6u5Hs7/x/2
qL9i66a8+B9+7i56iL57+f/PE+A8omHOA/+LQ9L+Hpwd4/0P83zsgQp/vv+w
kvdZv8Pr+f/D/XOJR0VwAfjZJPx/8Z6fThfjPNaA7r6Wxc6n6ZT9/bEbpKWF
4Rs5f7Qn+afiSK1t0OunInB9umXL06kBLTXJNqnt1mJgkX2XT/2pr95A9EBI
whkxEGalCH+/dkXvnvDvwUFnMdiVKnZCYjBGT3Q1vSDKTwzYpev/0rPS9Ebm
LXa03RSDZrOTCdSCQr0HXk45KnfEQOrV4L8JoZd6FlP+hIBUMfjA98pJoBfX
ez2c3CGTIwa885dJblOh+pfP5mKez8WA2Ri1XuFiir5OX0VGXYkYEDL9U6Xy
cvUnrJuFaBwxeHu40ELlcKn+o65v5xzrxKCYUOn47EGNvqXFxMfyRjEIPLLm
BZ7bqE9u+6cr/kEM1l4obfmg3qrfZCaRatMuBmPjX7tth9v1Q97J8L34JgaV
/DsO193o1t9mouHA3y8Gw9JP9T9R+vSnX0Oz+YgYtAlue9tzZlA/0/igVvaU
GKgF/lm2Qcb0bWpOJf6dFwP7e5FL1A9T+nTM8+/+ZTHoQNYa5V20RN6Vh5y6
zycOieLeTsLvryJXdeNf/RIShxOWbxVHeVMRtOjhhh0EcdCw0R5flH2KzGsW
xt6hioNNwfd78ptLkad5dXMjbHEYq1KvqzWpQew2fD6OyIvDaE1S5anZNwg7
82dlzDpx+OH43TMw/gPySWFeoVddHF7M3NoostyGRN4XiNDWEQfbWe0HDw2+
IYbStMmr+uKQoh2qKaDTiywmKR/+aigOwkoqvFe3DyAFNN2XG3aLQ3Gj6vXC
lhHE8dYu6UsHxCEytZA41zWJyEpahL4/Ig47CpMUWWt/IV+iHYfWWopD/P4W
lb6dy0issP8+H1txUJa8/Ga2UxTdGR5R0OAgDh7TV5d3OjPRf3zJNKabOBzy
+Ss89WUDWhyUE+jiIw4hA581vf23oq7L5T84AeLQJry+ptZsD6rg/3aHZAiX
j4nAyNkkc7Rrvivn9DWuHhOFP5QM7NF4r3FC8Q1xKLrmf8sqyhvdM7XssyZB
HKJa/vwavxSCrnIV7zyeLA5Zf7wuIamx6MthaXh6XxxmW4vPnOq5h7qfVX+0
8kQcBkrECieislGVPkzYLE8c9rsObFUIKkG/W5u6ZRSKw9GBU9/Dc+vQ2102
n+bLuHr0Ge2RXfiA7rfw2Lq7WhwGheuatEnfUYG24NTkBnHAlzeKqj0aQXGz
OL6JZnEwztP8pZY2j3q/e+AAn8SBVXspOm41H6Zq8qI5rkMclEqqd3g8kcD6
X9dq/ewRh9WoTYIQkYklG39K3DIoDr4ZK6sPGChiZjX9f6+Pi0OZq3DktJIm
JozNner6JQ7nxJ89izqjh/kZqKwpXhSHQJvuz2OBO7CB7SfyYngl4Gd/j+Rp
fTPs8I4bhx3XSID10YZ7T7acxGp2VS8aSkjA5FLWeysZe0xj72w6myoB644n
anWRPLHUfco759kSkPe03a15LAATNT0+/k5eAnaHvrlTvT8M8zeLjs9aLwEp
okHXfkrEYkOHq7aGakpAoZ7kZs+xROyo+a/vlroSEDgmqiGSdB+rs1C6qoNJ
wBlLnc8Nt7MwLUsLVcIOCZD5lDTialOApVtFtQ6bSMDJ/nyVD6QyTPxUpV/t
IQmIWCxa6dtZgwWenpG+d1wCmLla1HGzN9joGcX686e4808KPcMPf8COOxxz
NnWQgLDE9B+R7u3Ya6dIyfVuEuAsdUns1KHvmI4rp4TvPPf84e+Lwc/6sQy3
6ZPfAiXgSRRtc8rKCEb0VFhdEioB6gH1kT8dp7Egb/Ps2AgJMNFGU0na89jE
+QhTp5sSUIugYcF/lzDLC/j89jsSIC3Rbslw54XGgKkUqTQJiLR5MtgUyA+6
l+S3/34kAfOFpz2vqAvD46Cjw+9zJWD/DqeR1FgJIIdej8l+IQH3J3pifVuJ
EBJWsflKmQRs5L95LEaHClPhk50nqyWg/bi+bOIMA95GHVGRfMetp/FWTKvJ
wbaYay0jnyUgrUDPiHsXZN4s967rkgAtz5rfLUOKcOW2XLXviASMDF24unVm
PczcOWx/cFoCCEWNTgOXN4JNcrjYhj9c/TKuWQbyaYD0+3nVyVUEuDZ+W6LY
RQuOHCTwWAoQII7Kd8v32iaIal338bUQgbufgQdORGtD7aHtjzeLEWB6wjRB
3nczLH6yvPCAQIDjz23YCoY6oHn0vIkEmQDPu1TPnBnVAYf2GJlAGgGML8p3
VbtvgbRjWTNDTAJsr9pxf/H9Fmj7WlN/RJoApEY7Zo2ILoid6LpTI0cAnz+X
i8rkdMGoa85ZXZEAVbW/fjiSdSHgpASWokIA92/JcrIDW6CgW4UopEqAMqw/
o/3uFhi2Nvzpo06AfbX1MqKbtoDsjxOlvVoEEGeJiMYU6YC5rU/kAR0CBI1+
231CUQdu9N2wqthKAFdFRMv56maot8vUXIcQQBH/kBTfpQ1/f1avvg0EmM36
4XlmgzY4Dc1mu+0kwMSB0D6fSi3YOX7899ojBEh+IyHtzaMBqeTQj5ePEeCF
UeWcUo0azOrlPOs6QQC3KiwjNHYjpEcs2d+2JUB8qf8m4aMbYP65vNGvMwRI
zJQ1kNq3HvZ93Str6sjVo16lZtfBdbConPJFyJ0Ag8cbkJeXlMH0QF3hWS8C
/A527yl5rASPz4/F1p7n6q+8cPXwV0U4VK+/++JFAuiqJVmXn1CA7DE7xY4g
AgzErj+GZcsDDzmad8sVAnQ7Bol+5ZGHXNtvL6ciuHrk33yzvk4OVkXw3953
g9t/ex02qi4Hx55v9My+SYDm5JbED/dlgZ/n0nq7OwTwddi4JLlRBiyVHwtU
JxPANk2684imNBTsb+mVSiMAXw2PvhImBVb3pJPbHxFAfZ9BkrEPCwrrdvhq
ZxFglefRtpQUJgiPnTt0M5cAPZsjft1oYkDJtkqRvS8IUOB5yLoUpQPhi3Ug
p4oAG89f/NTuToGzK+HHWHVcvSLOtF1uIkOFUr62XwMBrCzv9R/YQAZHH55x
zRYCLCWe0o9aIEIN8f7JR50EUKoXqlJtIgB925utq74TgOfm5l3PdhPg3Klp
inUvAaIER5Z+JEoAK9+ghT5MgJnMZ43mxWLgva8XjZonQG3pYJGLoTA0eguz
hhcIwDqpllnoLQSyKVq/jZcJ8PRN7rui3DXQPBLybIVPEjDnQeamjYKgdE1e
1ktSEuwWNic+d14Ngc/2/n1HloQLH3VX9jTwQWub1xdVuiR0vK4Rd1bmg8uK
dbED0pKwOOh6uWaWF77U2PEeV5UEs5iV4b3BK9iUQQfzorok6Jm8uTYa+Q8T
rD6gna4lCXH9GiLjKcuYTuU2+wFdSZikLWhf/LCE3SonNHsaS4L2pw2tfUF/
sNxtVwcSdkkCv8apncllv7Hal0srpXsloVHy5cHUhXlspmRAa+WgJIxWqK4W
C5/DDhRW3Im0kgTjmg4vq64Z7OwmrYK8U5KQ4FxzGUVmsEsFT5o+2EmCwz2x
pvAH01huftw/mrMkRJROlU9dmMKEnzrYZfhy+y2Y2/4sGMPWqnZfbPCXhDU1
DLXvRaPY1pxDiSMXJWFhq3OgetUI5pCFNmpckYRTe4e+KI0MYa8ekTXwWElQ
1/Ff33fjJ9atELG7J56r35zuy+WGfmzu4YotX6IkqIiuWbtOsB9TeDCSsPue
JEx7DutKJfZi+nI2z1zSJcGvUmc8ZfAHdij98+uYh5JQp/coKhn5gYWkVi19
zuL6s2I/Tf71HUuS0qEs5ErCnxf8j1053djzlBw1dr4ksINrXArjv2E9SbdP
2RZLQnF6gbTQiU4MTXRpmKiRhJGtGuN/j7RjR6m9PZKvJIHvWX/0iGMb5ppg
vqj9RhJODtfv7g77jKXEG24MeCcJPNjvyD+fPmKFxNIdqa2ScNXHeF2B4Ees
6eZGm+rPkuC7Kf1XokErthhDjxfskoQjT8NdGI3vMaLEjdz13yXhZynPVVP6
e2zdDb5X+3oloZQ+cP7T1xbsWNTEn/ghSRCaYTtJHHyLFV2rs5Kdk4TlaWHD
r68bsMw9TfTwP5IgEhPjnJ/zCksSbW0dX5KE1ysWT7Gkeiwo9vuO8lVEsNjv
VDZxpxbzMhvgWStABMW4+NzdmTXYWfJ42TUhIih4y9t/rK7GTO4sqh0lEEF8
IFufl1iFYcd5hytI3OfadY1nozEcTIu95qE8jQjDnLLzzmI4Rkun0KaliGCS
he++v60ME7ZlfzCXI0JweXoec7gU+ysvH8lRIEKkvNmn/MclWO8TjZXIDUQI
qui3Hjcpwj47bnk5o0aE4g2a2AXtQuz1BtTLQosIQnvojEmVF9jTZ3sHlbZy
5wtOux6r8xxL9zC7H61PhPbV3rdr9+djcZssTsxiRBCI+Ha3sy8P8ys5+656
BxEIwr2vavJyMOcLrtdV9hDh8pwcK10zG7PS894es48I627tVFrVkIltrwwu
sTxMhH6b+8e2KD3GdIKvedSaEyHUbq4peiIDU9kes2H9CSLMCjoIur16iIk3
pKT9PkUE2qhcocyD+xjv9YcWVmeI8OzOj2+PMtKx2T3ZpHoH7veUqbnIDoc0
7GtLSXicG7df0hFh28lk7G0sx2DBk3tu1VG2+0gSxjGrX7I+TwSVvxXhz9/f
wTLaWt02XiTCmdW75KRW38YS73xddyuICAury69rlt3CIo739C2GEiGx1sj2
X3A85tY9bv46gghuoW5RrttvYrbps5LqN4ggFrP6lpteLHbYdqkp4SYRLgo8
+DAbegPbNrAGTt8hQkCVAStxMgLbmCmx+CaZq7eLV7X73uuYrBO1UCONq6dU
uPMsJxzjn5BX+feICPxZy4fUh65gf56t77XLIoIe5WB8ZnIoNuKhmdKUS+Tm
V0xql20I9n4OJdx9QQRVNae/QopBWG2JceNKMRF0VW6su4NewoovmFw5W0aE
v1EnT/w6GIhl6h1Cm3EidAxKR/uE+GPJyxZ/NlUTgTjyZ218ix92o9KmIKmO
CE996jsbtH2xoGB7F97XRMipTf/y4IUPdpbfp6elhQjJSwdrF+Y8MabMm/al
D0R4+SVYybfJA2vRlXqn8pkIV8dP7JItcMdCzDxeHflChN3erXvFzdwwHZd6
PKSTy2/QrOKhlSs2EsYoetZNhNGfcm1W15yx1DTX3K4fRLCWCd2Z0eyICXyk
JOsMcf3ZM6yw6tFZrGzMMe70KBFShvc279c+g50T4FyPnSCCec7G5w+/nsbW
yhKD8WkiVDx+efp1vC3WtvWs38gs1x+ntfPRp05hEYfK3Gh/iECmK6f0Gthg
qKu4vdESEcIsn/3ztLfCHqUXH0nlJcFQx5r+pZjj2LEy4X1Nq0lgU5MUo/Ph
GCb6ycrojyAJklmS/Cw1c6xqvEBPUYQEt2RCtrMeHcG8BQU3mYmTYCchhvhU
+zCmIndi/WVJEiwdkPO06jTDurY9k8slkyBtuxPhW+JBzOicOUGARYKaXZEh
Okn7sT/hOYKbpEnAOWkwsSbcBMu9v/LPWo4EeMH52MmEPZhN+aH5KAUS+Irs
xXrqdmHkz0/GXyqT4HolhTQnuRN7PbHUP7CeBI7X3u42CTDGAteYdpHUSEDK
f3VBc2U71q/3p9FVmwSMt7rjYGqA3TliUpO0hQRdo91zjkzATNzSXzZsI8Ga
7KyOozMIxnN9Nn8WIcGs46ZXtm16WOGDXZlyBiTIXXxASe7eijlUpKTtNyLB
ga+9WNkaXYzdNnU7YCcJXhwI/HvNTAe7InQ37PM+Esz1V027IJswXfnxwFUH
SfD7vJ1XbYcmNqZv4K1+mAQixOOPfGI1sPSjCc6W5iRYlWif0P5SDTvsPmx7
/TgJhvc9Gza4qIqtiUCOF58kQXyDl3SAw3qs4uHNg302JJBB7id1+qlgCu1b
AbHn6ju9nn18RQH7MhW9xcmJBA0ntZtFPOSxKOFetURXEkw47kke+yeHgYKO
Up07CT6uHZBQfiKLzSIRUtNeJNhvsWn1+3fSWKZ5N1nalwQFJr6Fay6zMUsP
LdG9/iTY0jKtsHCMidVldCxmBJHAPXdoRCeYivlx1GY+hJIgX/jxwp5GMqb6
JWT431USNEcJPD6/iYT1TLf1bIggwcoBhedWZZLYLZENX45Fk8D+0fRO4ZME
bJfi5XdhsSQQsj//SHqTOPYX/fiqIJ4EvCuWgqu7RLDTngFFoklcfy3cmszy
BTEdre6idfdIMB+ssPtRNz8mPAPFO9K5/GyGCraor8a+PX9YfPohCe7m+a9t
TFuF5XsIlAQ9JkFY0wiLpsaLhWo6ltzLIkH1VPvFmmcr6NHpppKyXBLoS6oV
x+gso3/db5bOFpDgT/2Xhzff/UHfacyWShaTYDleXfh3xzz6YOroS7WXJNi1
zYvfX3QOPZ//8uXeChIYRw8dMDn1C93tzi5zqCTBqJyEVnrbNMrWuFwWVkOC
05uP3l7rNIVOTf4oe1BPgkMHoTpn0wR62+1JeVcTCeJoQrtORgyjjurCFQst
JLg0cASfvjCI6k+6VFBbSRA7LPb9d9xPlPDsXcWmzyTIOWzHo93ah/ad08JN
v5CgJd9HyUW7Fy1WS8BdO0ngpoL10Et60IiJ33hEN7d+O0+8XH43qnEO59T1
k0DrahKlsO0ryqcmW/ljkAS7mXdkOwva0bbxkMp/IyR4Yj8WLFX+Gc16+rOS
NUECld8ja36NfkQDXXdV6U6ToLzLaKnNoBU9sDGn6sgsCYJsp4oYZe/RteNi
1Z6/uXjfxPn8jBb0jcvH6txlEigYtE6E5r9BU1R1at7wkEFb03XXfEgD6j52
p2aAjwyvS9ev+hJaj27PXarhEySDP8kZ3fWsFqW6WNXKCpNh0v+GzFneGnR4
Q3UtIkYGp/XGbO/zVWjFqHzdcQIZUvoa+s4yOGhMztU6XxIZ2oLvZdwILUdt
nYfrblHJcCgnLSpT8SW6eYNJ/XMGGfo7bZ8uLxSja0bz6lvYZPBcc1rPZakQ
7cqWfDUqQ4bV+maTJSov0GdO3q/WyJOhIYjSdPnSczRkffsrRSUy5LbZC4VO
P0OPjmxtMFxHhiVZx4w5pafouuyUBmtVMpyPVhyovp2N/nVcaQhUJ8ONEyo9
iVgm+m6d7eu7WtzPX50or2U/Rh8M170u3kwGeeuvTNa6DPR8lvKbj7rc/yna
e1K9rB+gux0j3kzpkaF7hNI4WZ6OsteNvxHDyGBkXnvzpX8qOjV0oHG9IRnm
bKXMiNXJaG1mQeNOYzIcDdiTamZ0F73tQGmy20WG3bInsL7l26ijil9T8F4u
Hx+hD5eGb6H6Qx1NqfvJUGpV4SfKH49KZCJvyw+SIQfhS5Y0uYn22qe//XKY
DMYbNi9JecegRcp8zXPmZKjbNqdBSIhCrw2eaSaeIEPy1389vX+uo5ZPXjer
W5FhsVtaweteOKpuv6HF5BQZfO45vSgKCEO7HWXcntqRwV5eXLLULhSNciER
xB3IoBD2mNciKBjd5ib4/JwzGbKu85pqR15Ghz2WDr47x/U/Schz0DoQveM9
OaPuSYbBwggSPeECusO3Lz7Whwzu59SOhMv4orMX2rWn/ciwKyKk0nLSG30Y
2PT5YCAZQprInZWznqjZ5crzBZfJYD3vqfFFxgPlCXlBI4WSoXPsMjQ2nEPz
rjwp9bpKhkfKRsbkF87oyfBki0/XyRCRuUrAcLUjKhoRs6gdzc3PDn7F3Cdn
0bKo0OSEWDJkfk0wyrluh9LinL8dTeTmTV1giVBug766ZX2pJIkMs9WfW5pF
rFDvxEMy9FQymGee+FckeAJdm7Szyu8+935zG4mC48fQDyl6p75mkGGK+jjq
7twRNChNfdW2TDJc3DjJY/TmEKr2QP5hUg4ZVPqW56+9Ooh2ZdCMlvLIsHzr
VuBQ2wE08onIzxMFZIgRe0hzvGaCbsteCasoIoNF579vcwm70aHcX0pSL8lg
ky97d9+vHejtZ4MNFyvIIIIEE9VvGaHGBZ0O3ZVkIGjdJVm4GKKzhe+EsFru
+cYrj9R8AX1QUpud9orLd2jKSi8SQU3LSvbyNJLBcHj1yuGUbehKRc6YTTMZ
1APeGM2v0UXzKtOiq9+TYU9l7W7n0s2oZU282tpPZJBp81PmiduECteHvwtp
5/p3U832VIQm+rIhwL2vg1v/wm+yQ0wDdWh0kzTqJsNBMBt/oaeGUptPF2T8
4M4zsuGtsvpGtO6d+SH+n2QQuLf+WGC+KurVunf2zBAZNOMXXdn+qujaz1jC
q1EyBAnsGvHcoYq+b9+kozxJhj6NyqyRdxvQSx3K7eEz3LyYiF6feL8e3fiN
5Tc0R4a/NzvthvnWoV3fJRi7F8gQ90HFOPiyEhrRy1eW9ZcM+2YpXbPCiqju
z9/HhXkocEOjKccyRwEdHBxdcuKjwLkdN9kWkoro7ZHvKU0CFGiZy78dMa6I
Go1/RFSFKcD3zzPk5pQSOjPZ0B0lRgFFGdld4k3K6P2Z8svjBApIM3hN729U
QU3nnsnuJ1PAMMdq1ehrZfTf74fVeTQKtCYEN0TuU0JzFxNtJVgUOH1r2dbz
pzx6YjmSz12aAhW5Lz2q+NaiwjxBGe/lKGDJdOPTeyaLlq7yNtZUpABpqkX+
4S0Z9Cy/w8BNFQoMVn7ZOHhOGqWssQyf2UAB86836HIFUmidsKnKIXUKDHtc
aVeXl0I9xYzevNCiwAzHxGrmKhuVJeg6kXUoEDfnn77zAQt9R1QV8dlKgdt7
HtwU38ZEUVfX4WR9CnRPxGuftKejeQ15DTUYBZDtXl9iz1LRG4GaVwg7KLBa
o79rpxQR/dfmabtlNwUO48ywqh8SqKtmIViZUGDy61pNoQwRtCtyTjrsAAWS
9vypuXRPEDUZ0FnOMePyyyjAdEb40Arw62w9QoG6S465Ro95UNXkly8XjlGA
3ePAvtS5hKTMLSbKWlIgUGluRuzFb0TEVP/8TmsKTIyes6gVmkX8sy8ePmdL
gUSlopu3PKeQkdWVWglnKPApo8Th4dwwctyaR7LCgQJGneMvEqz7kMaXBpO9
zhTY89nRBQI6kG3k0GYhNwr4an8MicpqQbLP1eVoeFLgyUCOwhxfMcJ8wx9h
7kOBnirC+/dHH+PX5Xc6XPKjAM+eZJGVghr8z8VrOx4FcPX0fad+ZrQJd/jy
RuHtJS7eX+h8jPQe/6IlwvcrmKtfkGhAgWwzviva5AcjjAI2lPhtTFodXjoY
XQnXKOCpa6n1yDMbVzZ8d88+kgJC+F0Nju8L5HYKIfDGDQqwVl/CcesmROD3
weNFN7l+dmoU063akPMH43W7blHA6b6ar75MNzKQ84nKd4cC7YGba2fJvchR
AercumQK/DU2ybDu6EPqbcw/mqZS4NVBxSni3z5Eu/zOc9/7FKAmXvlNt/+J
ZFA6YlIzuHk7pOkpEDSCkN1Z5+qfUEBsYNdZNYtp5EqjpclYNgVUFK6+bCmc
R2YVUteT8igwfZVvOGPNMnL68vc1255z/aD5f9blX4UaatvWh5dQoHDm4nc/
XyG04MbDh3llFPiVUoHGS4uha4f7gz/jFMi607yOYkRA47Yr2fytosCz9Lv6
MQ2SKG+qPSpfR4F5tQP8KoIk1P1PJntPAwU6RAOeH5gioT1mI4vujRTYwZd9
7rw7GTV9uuFrYjO3X4eDk6gPGa0SdC3hvOfyPWHUGjxKQjVs8xJ+fuTu34E3
H3dUE9H0ikkv0XYK7E46+OttHwEl0DTNNnVQoDzHuefCOzH0soenxvFvFPjS
nKNqUiuMTjS9EA/uocD6MKJ02bU1qJXS3NiTPgr8q9gv6MoviLYE6TS1DHD3
+ZSEnriMAIp2+mbNDVNgzopPdGc5P5q3+WU4e5wCaPrXt1WV/KhU7OKZ7VMU
EJA0eK9AFECjRvSMnH5RYDRlyIF9RwD9a3Rx7c15CjSrXx423SKIuqRxeEoX
uHkoepHh/FkQ7VpY6e7+y/WfvnmccmwNanLYAOfnocIe4wLKQsYatDwvJFmV
jwqnlDvcOffXoAImR5iJAlTI0gfLTYpr0IPDynd5hamguy9vkCQsiKZcXaS5
iFFh9Iv1eLsaPzoo33y7jUCF9ynHkICAVahWdRrFgEwFFomv5vTvf8hFK89b
OTQqyF2Z9pr+8Qch3aXFBUlToc/Wqz798TBipTNCGJWjwoYqP/JehS4k62NF
zBFFKgzlmny86FqKzLrHiFepUOHb0JAk+v0tjonbRq9XpQJ9X7+ofUwPHpGj
LZqgToWSnt0vFRuH8M+7BCNXtKhQqyVrx3w5icsOfBVy0qGCH0z8yro9gzuH
5l77tJUK51f7x0wFzOLFspcFMYQKm1dPeAx5z+G8nINXs4AKUd1X1jCc5nCT
Ewr8ZCMqHNW6UCVkNIsn/pkPvbSTCo6p/IKGo9N4b8KbVcN7qPDBfDppPGUc
37gpJfjQfioYT7fLu20exv3en+PhHKTCsSyHni2lA3itq8FllSNUoEnJCZr9
+omLi5D/xR2jQvTwpZaGwgHcInMgcPkEFRpyVlwecvlkGL9csrfm6ssjx5hc
NYZP9kb6t9pSocMw/0oHZQrfFmS1oH+WClWjUmWXr8/gYVKafk8cqZC2m77L
ZfsczjrW5hPoToXTVnkd6kpL+Nm5zNkBLyocKmigSEr9w5/HBXgd9KVCtr+2
iHIAD+ev+v6Zcn8qzPsPLfm85eXsbJb1ULpEhYMGaSO/51Zx4px+TcYGc/1d
FWq8cZSP803w1bmlK1y+wsdoCjdXc1Qe3Rk/c40K9f88jOidqzlehs4u7yOp
8FzcOCzp3WoO5zsyui2GCrKOxnF6Pqs5QhcJTo/iqLAeGZSPauXjHGb2DUnc
psLPl6kz7IlVnLSSInv/u1RwEO8pvtTCyxk5fG2gP4UKTY4y6wz9eTibZ46f
OZBOhd3z9/mmJpfxoJiN/S8fUoHa92HmVMoi3qTKc1rhCRVU/xTHLgn8xqmN
rT9uZFOhLH7r/m79X/gp+0c2C0+p8EX5iq757Qn89/09Vi2FVOgapRer3e7C
DTGpb7ql3P2YvnVL2Po1Ht01eeJhORUSQ11/01flI/K0BAu/GirknFyNX933
AzlXaP+lt54KoouBP/1Nh5CXB7eZ73tDhQXxhcs7GiaQ1ZOibSVvqbC0+8Gi
6b4Z5EDU98Nr31PBqIrS/uDrLJK0ruBj1EeuvgMVQnN/55Gfr66Y/W6jwvaS
5VcPc/4gGnbmH051UOGSOrpdpGMBCeBdb/r2GxVi9vQXhAcuIgNGIl+UflCB
58zByGfXFhHTa2PWwf1UeCkYllX1ewEpa2oe7BykgqLhzMUSzh9EQeKZm84o
FeLkRS/Ets4jN8xif8dOcP0uNxbZpTKL/EnwuDw6zfWPTnzUUTiF2H41E9wx
R4Wt1skNiVHDyFu2dkz6HyqI6K0WU2L3ITo2FNrSEhUqHqCOcqe7kPSH86lH
VqjwStE0eNziMyI82K6Uv4oGN3tenJ3oeo/4rH+ZJyxAA1OHar26Y81Ij2uS
zhkhGjQKJB8Vk2xG9jwP4FSK0uC5mgcpSfM9UjhruYNJoAElseZ4h/1HRFoX
bfEm0WD6XmlY2Gg7ci1A5ug7Kg0eKjTe+Rr4DZnh8HSvY9LAWGCLifDED6TB
uHa8W5YGH7dnlCSvGka0rmf4bFWgwatzxU+an4whKW/DluOVaTBXfzlyC3MK
ESDYh02sp0Hw1W+hB+qmEfdDu8R2q9HARpOIooa/kI7b6xIeatJg+JKeHunK
LGLUISz1T5sG3sq+f79dmEPypMYyjunSwKKvd1UeaR5hnGpWfaFHg3GnlHdx
BvPIlYy8QjGMBtvOV/cl/5pDJgZj9B0MadCPu1V9YcwhxzZ41NUY0wBZrBs4
lvELqTlnZiK1mwapfd3tG0KnEdWCTZ98TWiQJbPR2u3KOHJ7jmzZeoAGgwqP
PUpXBhHnwHbn8KM0uDfpEeWxrRNpqyz99cOCBuZpPE6/rn9AgC8pQP8kDe7c
jLMXeFaFkCMsI6dP0yDwWUgIY7EKv9SMkEzsufdFv1RikN/jQwSZ5MdONLiY
YTA+RW3HzQ7zyPOeo8FeoqqDcNA3HE/8kX3Cgwb7npyZG8/4gat01mgVe9Mg
Z0C333VLPx4nnVFG8KNBIu/W9VXeA/jfU2GGzgE06NwkMS1zfAg/++hsY/0l
GriV2tm+7h/G3w/tNJMN4fZv7H0yKzmKb1Nd1+EfRgOHDK3R792jeIabsO3n
azTAg5eP1O8awyVejA6rR9Fgy70xyR6TMdx//q1HRAwNkjSzdjkPjeL9W/MW
+uNosNG/S/4BfRTffzEmGLtNg6/P1ZsrO4bx0ip3oaS73PlIJudWNgzha1eb
3ZxNoYFVR4dGitAAHrVzE+NAOg1UDMLQD+59+HwE+X7WQxp4WnrnHHXvwU+1
zKmsfkKDR92Jf6viOvG3ku35Vtk0oOoFGCyateM6R0p1Xz6lweU4n01hIp/w
9Dt3q0jPafDrsWNP9OMPuHCX/65zhTSY19t2FMTf4zq+WWIxJTSQiQlONHVt
wU8Rv7Q+K6OBbgnJ+OOXZjzqqcCd9zh3/jhcMUWvBS/dtfnkdBUN+uols1HP
d3h/3+m1xDoaNF84KPck9z0ucTluUKuBBprfeTWeDXzAtzGrcw810kDkzOmt
wUc+4meLJj28m2kQd7Jy7uzgJzzOVHpLwnvuPjCspbIj2nB81ORv0Ufuvo5G
Otza+AUfuhpQ3dZGgzb5mBg3zlecvDb76u+vNMigFOwJ29CJY/iXvfRvNAiQ
RM1kTnfhTscEJbf20CDcMdAq/NA3/PavzW0Wfdz8uRUrC45+w6tv2CX7D9Dg
j/fms0O0bnxsXbxN8jANEpoMW71ff8Pp9dWKFWM0qK5TVpgf6cK320yNdE3S
oLBgI7nYtRM/tySdvzxDg8mBe8f/oV/xpNv7fKTnaSBeUP2Mvq8Nr9cM3IYt
0CDNvrdp/9VWfOpt9or1Xxr8DrR/k7DuLc52+FoXtEKDStaYkNeGWnwX35qI
+6vosO+hvfSNs4W4V6rOgRp+OvDtGfb7IBSGN36K/8onSocLi2HZgmOVyLxb
TaqCBB04zu/29W97jciJTJ82JtIhLGj1T2Hqe8TPYP/EVTod/k3IOaU5tSMZ
XYEvnrDoEJ/WOiNR0oG8883xey1Nh4fLL4Piyr4hi8QOZFiODjZrjpXl6/Qg
Snlr+IQV6SDo/iqx8/QP5ODuLa/Xq9Bhuy5ZaNCmFwnsPxO9dwMdiuyeolPr
+pDMy7fMXNToUPln2YFc3od8ZNbSojXpgPz2KHUn9CP/iqa7nmrTIeO0z8m1
Sv3I+oOyD1q20IFs4H1tx58+5MjYfvvJbXT4GdfhuBjShwSFX1QloHQwtSRr
najpRXLX5k5rGNBhQ3q05NWCH0g73lF80IgO1rYFuncO9CCrLIQCPXfSoWLv
t2cnN3xD1Ga3GMTvoYNZhyXWwvsVOR5zVqBwHx0mfcuDKpifkLD1CU2fTLn3
WTzIqu96i+TX18bOHaLDG7nh6mW8CumymTlCNadDdOKuBMmlTGTNX1nWluN0
+Gsr293CvoVvSjzQY36SWz9U3CKy/gVupXXpkZ8NHdQ3ju34sIqDRzTnOt09
TYe9c5T57E81eLFDp3rZWTr0SyD1Rcx6/Aef8FyHIx3q7MfnPb7X46JpumVL
LnRAV1Q8XqvV47rb7C+z3elQ3zbNeECuxU9/TjBCvOjA6o3Pe7e1Er/hXidk
dZ4OS/fOSvM/KcLLRH61XLrA1aeyMtVF8iH+87HcrbRAOvhsm36zQfEWMnbl
xwJfEB1oDicZ5KASZMb2vrVDKDcvasSEIwdeIQtwqv7tVTpoad/4kCP5AeGR
kdugGUEHakJVn9vtdkRguSc2IZqbPyn/N1Z53YhYZ/r8Qiwd0k9EKE6p9CHM
RNmamkQ6JB3Nlrt3YxSR8+lRVk6mw0efnDg/sSlE5VB6dGQqHYaGP/JNnptB
NkvIWhx+RIfCTT5/VQJ/I/rj3zmlmXTgX2Y6yCosIoZNaQpSuXSIsprOE+P8
RXZnWUcEP6PDeLZJ572Vf4hpuMzUzwI6WNRnPGR68aDmZ74f2VNMB1K61u1+
XV7Uantaed5LOjReFbdV/sCL2slZy5FwOlxn/n74TW8V6rwiHe5bRYfiv9l/
eC+sQj2/dY911tJhf8vQ3xvXVqF+5alm0ECHcA23fZedVqGX71qVZjTSwbvu
79Vm6VXoVV9paaEWOuhvMN3h/YgXjT7SHer6gQ6rBVRUzv3jQW9tSh3+8IkO
M3OGb4rW8aBJklYHdL7Q4Y9uZVTk/n/I/UmpoqROOpzSvuCnObGEZDZ/Y650
0+GXrGaMmdYCkpdzL+h0Lx0mDOyE+5nzSNH1kwMNP+nQ1B4j3/lkBqmwlzJR
Hebmf6+tyvGCcaTW+Nvz2DHueWfEhtSTP5FG+Xu0uUk6dDYqh3998AVp/87m
PkToEEPfJlhQ/A7vxrt2rV3k5mXO6EKlbB/en5ySd3WZDqKfpyRSRSbx0QuW
5FEeBrA/OQ+rtc/hM+Zs/wOrGTBlo/2Fn/gXX9jc9f2FIAPUJhkWDq08HB5y
ijFdhAF2tidXVu3g4wjMnMgJFGfAQMvptTtt+Tli71mSPyQZYBaQy5+lKMgh
53WeN6YwwCK3eCzlxhoOMyq5K4vOANoTXlZishBHzumEoTibAZHPRT+J7BXm
qOxiZXrKMKCIYH7CLVmYo67UKda+lgG/hGxmN0cKc3RWJ3vpKTEgo/dx70e6
MEe/9/jXtHUM8OnJdsQNhTjbq5jY6o0MMNo1+vas4BrOntSODAcNBjywHjxg
dEaAYxqYJNy8iQEJLtI6jcdXc8yPH3fX3MKA3S8kal0GeDlWusy2hG0M2PvL
2xvE/uFnqB16iwgDSML6nOdev3GX2bv3rQwYYOI88GnD4iTu2WohWGvEgJNi
djxH73bjF/IZrsq7GODhDvfctr1Egm58bY3cy4DXpdl/xu0Hkasud3Wn9jMg
/ZwLTwE+j9xSYax+eYQB8e35fn1vBVFLK6UnfccYoCW7sPkAJo4q3Nq0R9yS
AazHawYeYUR07A2M61ozICpFJHSMh4IWruyLPW3LgI6Kk5lHbWlo4OYTm26c
4ephah5VactAjZwd2kodGPA23fTMKl4WKnrf50KfMwP2/77vuKjHRj+1hbDF
3RjgfO/huxCiFJoiGlup68mAuK6nzedDpVA7w3u2p3248/yjJz2PlkJV/bL5
b/gxoGwv4iyuIYXOPi3JLA1gQJK4l6+DIxut6Kvb23eJAYaxxLkkXRZ6hdE6
IRbCABmmNzM4hYGaHPh+UzeM68fcpNR8PA0lhY1pn77GAKJr9+bPUhS0o2yh
PTqSAfveJN5Z0CWiD6YEAkpvMGDXo6E/ga/FUCclsnTfTQZUPL6j/k9fANWy
lKsWS2BA9qGe0ONJS8jiTTU73Ttcvfkve67q/IHUNOgJnk5mwNZ/afuN1w7i
ZpuO7iu9z4Bx7IStiIgYh+l4eqo3gwENbwsOnRaicHpT3ePFMhmwLsisZocA
m+MpHPnVNo8BXuuB8rVEkbMN7gRGP2fATQqn+UvfOs6q849kSgsZ0Kz9zNmx
bCOnMaegpreEO89bwROM6xqcuB+VZ8TKGXBb+23d41lNznFa8xpdDgPUzwSf
GpbexFm7ryPHtpoBvtOhaeMC2pyRkMH90XUM8HbRGK/M0eYUlM5OlzQwQMWx
r9RFdDPHf4I3obeRAYn+C+48Kps5hgoSumItDKjb9C40fFmbI3yc3bnlAwMK
lautxaO0Oa0x6y7ZfmKA0/AGr/utmzhJ9Tpy0e0MGBZxUd33Xotju7S9rqSD
ATpruxekrmhy1msetO/9xoDHl/B46FDnzJy1Ehb7wYDrY7co1WRVTlmK89Mt
/QyQKlw60lakzAlp9TO1HWSA/VK25t3ytZw9a67+ihphwI/3JcLGu5gcSTT+
dsk4A5Bo6RLVYhHOF6/0rb1TDFh7yvSJ4NgjPD3raZfoLPf754W6wbU4MdTh
e9nlLb8ZoPjlub/oGhlUg/J6re0iA/zDXz1Q3qOC/tnzuT5qmQEBb8efn+/S
QKuCeh1KeJgAFycPygxvRq8VT4r08jFBsFZkO6+JHmo69jdPVJAJ9vxeImtC
AaWvFTbbIsyEq31961BeFO0xp82dEuNiW+JcX+kWNDNa4U4UgQktfpcOz7/U
Qt1rNfVKSExgbdA2a8raiOouoN0/qEzoWY5+e7JIGeVRNwkWZTKhaYH8MEBc
Hn1tZ6GwRYoJrt4KPQwXaTQ26WzDKVkmqPiZrtMZo6O+50O8AuWZEKlMixc5
S0GtzFJlEpWY0GF46c++o0TUWK2s6fk6Jli4HefzHBBDVYXbfN+qMmHf7pk/
P38IoaSBaflBdSZcUFtXQt8piC5Wi73n3cQEG4Jjb9AMH9p7b10gW4cJxxx2
vhdw40HfXDBW2bKVCe4FdY6DlX+R/COnPh3UZ8LAVIjBT/MF5I7mxSAXjAk6
3edx6JpFLovdVQ03ZIJIomqb5MA0cna48Mt9YyYs9f1j8fRMIfvq31+p2MWE
GT5n9d0bpxHt+2Ma7Xu582+eyF+vOYOwLq75Nr2fCaml/Aa9+39xf68pXBc1
4/JvUgt6OvwLGdaGzcpHmHA6d0C80e4X8p5g+cPgGBO2JWdH+8hPI6VjvtGW
J5iwIKNEK+wYRdJex2/1tWJC6K13PMLxQ8jVjGc/b55igm2MyMy/hkHkXFDT
zVw7JpiJFyd4JA8hRywHkQZ7JnSK5dwG9RFEX5dv5IcTE45Gvkrb82gUkSfL
3P7rygTJK/0nzsmMIcJT2wxpHtzzuR6fiMoRZLrp6ISmNxMOfRoyHOUMIF+e
eCaZ+DLhScf653V1vUhl6I0d9v5M6N0GpvyKPchj6+yZ4ItMOBVxUhyjfkNu
6L1KTQlignj8nwsixp2ID613T0koE+Q1Tz4/vLEDsfy1PP/hKhM0VyeGrCh+
RYzeMR6OXWfCj5zn5VNh7ciGnM0HBKOZ4PimdL1YxieEGH5wSS6WCWfoX65/
O/MeWbB1faIfz4SD7NfMVz5vkB70+iHz20wI0H1Pv5xYizQwH6143GXC1Pzs
OQsBDpI3X5UTlcKE0eJp2EAtQRJau8yfpDFhx73FRR6+AiQw7w9fzQMmVKkO
9rzrzUXsIsj5XY+YMMQKHu4QyUT2ntWw/J3JhGd9EcVIYwaiZWiyhpjLzeM+
osyFi+kIU9qhUPUZE9iHw4XOV8chvIuhNjsLmPAnJ0NZoUoGGfqcJmpbxIQt
Xc59XgUJ+Lvn5aWBpUzI2m2GFXEe48XR7XaJ5Uw4vlAheDzkOX7P8RehgMOE
d82e+3LDS/ArxhL422ou/yWlaFs5HHeW2+A4WMeEx+NJ0694qnGz5R2UVa+Z
YNm3XCQzXoNv+2pbzW5iwovIEbk6tTpcruiS65YWJjgRY2orUuvwNTeTGGYf
mJCewVhHpNbhUy7F9S6fmKB1rrTnrWsN3r6r1SO8nQmXtm6aHlnm4ByFCakH
HUw4vCWAkJVbij/iEW6s+MaErYzPbenjhXhUl+L59h4mSKTgrvxnX+BepQZr
Z/qYkEtONCUXvcCP3zrZIjrIhJ/ttYvC/kU4+4Uwy3mECeQ/kW0LyaX49w8l
9m/GufsqbXk1+VoF/mDKrlB5mpvvhK3iKrZVuJ0EkffqLBOu/Qv/XO5Ygyup
Ve7r/82E7+W6a7dK1eHDJi5JhktM2I46L79D6/FcZ8Zg+j8mxM6h7vmx9fi5
iFebVnhZcMfsY6jw5zpcI8sr6CQ/C7a82mkg3lKD/2qQbS5fwwLNN6HeyOVK
vHigmcEUZQHHbcCT3lSG+/EHnPWTYIHVvueb/qWU4NsUVF60EVnwMjhyZ9+L
InzZ8POKNpUFCxvZWEVLIV51KsQknsGCKS/hnIu5hXhIkPrdaTYLrnovs9ii
RbhRWtfPA7IsGDRNWRuVW4QLcq5r5cmz4Nr6GwdqTIrxxi6dy6LKLDi01n/T
i5xiPGqpr8lpPQuCLQStD10rxvczb9LfbGRB+HSXbeL9IlxyK3pGWZMFc8IP
3nkVv8A/mY8+D9NmAW/D8uZvYfn47fN3/vVtYYF6KVGB/iMTP5ZgvNdQjwUK
/RaNvCIPcFbhTGI6yoJLjuEpWZvu4t2taf3/DFjQscd3cUdnLJ4+baJ50pgF
9lWFcTxJYbgtYfFi+S4WsM9Ixw7JB+AK6k8aGSYsuP/APMEO8cQH9h2m+R1g
gbVgL0iscsOzXHjt2sxY8PfQK7bdpAfuEpmXr32UW2/1wkf0uh+uln1iOc6C
Bf2zuyN3KwfjU6/X7Jm2ZMHNnlObjWXD8YLBotsHbLj8zd+dq3kWjXsLnO57
epoFbjLpOvwb4vAtigQNUXtuvUluZYd4Ar64HQ90cmJB+RfDxe7l23iFrdOb
164smH6PbX8qeAe/FEyjKnuwIDvZNNIau4MbpNfZhnmzwDZ1ba1EaSK+utLj
WZ8vCyrQ053tV27jr75J/zUIYIFiX2Xdh9Jb+LW/TbvSL7GANf3TjWYfh+9l
XUj4F8yCxST+5DDjGFx8m1KvZRgLPPDwlM7la/j7Yx/Vyq+x4Djtab2dVAge
5xsUwIhiQV9/+mTWLR/8yO2Nr31jWOBYafeAx9wCpxd1kNviWNCaJS5Od7ZF
Oj6Gn9K+zYIko0x5+pfzSMqMdl7cXRbofJtxiRcMQqwlexenUlhQKZJsMPsw
BFmrEbPzQDoLaGK+W9T9Q5H+/fq3nj5kwRVDzXmj2hDksetwj8gTFmiIeSvq
lAYhjlG3Nzpls8Du7sevAgoBiGrOdv/XT1nwoO7C0HGSFzLxZuqV0nNu3qqt
oj7anEbyh+6RwgpZEHeqo9jeYi3uJbjXpq+EBRaar5+EXTuL6yj9yTUoZ4FX
Dt/TpWkf/I/Ro4U0Dnd/TvfoL5KD8MDytNC6am7+TvwK5vG8gvNoJYkN17Hg
o/PJ7x161/ArmbcSxV6zIHIhh4gYReKCMjFyWk0smLB3+dphGY1HJFzPOdrC
Ahu26rS9+Q1cXPTK5oAPLPjq70e7w38Djwu5VJn2ievHQLeQzNYonLrgt7uu
nQW9dWNh+bXX8CQ3r49DHSzgj3z3YG9cKC414HpSrJsF+2l+NcsXLuLplg6D
mj9Y4LcBcVGROo8rfLT1ONrPgh4DvkyPdnc8c/fJJf9BFrgnc4rs+51w1Srz
sLQR7r5dfvsxztUez9cxk6gb5/KXOO7N+HYW3/TU5O7QFJef6s1T+fUOeLH8
TnmxWRYMlySfES1zwbclGTzV/M0C8caDih5KHjiHoL/l6CI3f6aOrl7XvHHD
cJ1q/2UWXLZZ525v4oe/WtbYm8bDhs/Dj+Oe6AXiu703fK7lY4PAuSV2g0QQ
/nZE0XpIgA3XyYk/y3qCcdNTssOiwmzY/iP/iKVPKP6pnemlKcaGr3s/ph0r
uIIf209ZPkJgQ+Tba/OWgWF4V51EuD+JDUmdJ6KopWG4tZ6wZBqVDWHTbfFa
e8Lw3uerk2sZbPh49QpmRbuCn1VZURhis0GCNFm9Y3UIPpK6kCcqywZ3KcNk
rdGL+DnKrK6mPBt4Axq7th49j89ETtQcUWLDnjLmkfHOc7jPqmET/3Vs0L47
/1s/2xb/49fXlqrKhlj6N3l/CVM8cPKbTa06G2gSvh8vvZBDeM5+GRnUYoPD
S6cNMSkHkStdrd6iOmwo8oiYVDO0QtYcav6nsZUNBoL35ffJ2yGRbxquHdFn
Q83rkHU3+u0Rcagh+mNs+B2UwQjydkLiiitSUg3ZMKcJV173OiPUjSVKtcZs
SOyKWRDFXJCkh8/zB3exoTSkWejXHWdEmpm7TdSEO6/SJmNZHifkfuzjOo0D
bGh9s6i37Yo9oiB4f/8RMzasdrO6NKBth2ReTP5y4QgbVKl3UhrlbBDV2QTb
1GNsUL5Su49edBTJd4odqznBBrPWz0WG5TsR7R8R5wet2NDm/d4Tq/lRUWIe
xiNqywaGgjfKttqDb2u5HKFxhqufU+qZfMUTOMfIn3zEgQ34pzeKa2fscMNy
79QLztx5k4RnX8Q646803VRSz7Hh1D7daMfj7vieTMeCGg82KJjupXza5ok3
S9vpD3pz/SsX6dzo44WbJli9EvFjQ8jsDmURijf+ScTCVCOADXTbRkMeJW/8
WMihjsOX2KDvePr8/RdeeNeffXYXgtmQ4fZdOPSNJ27jtmvi3hVuHjtFdm/1
8sD7fhr61YSz4bS8y698PzfcMK3lwfpINvCd25z2kdcZTz92vDnuBjdPH66X
Z/acwVckB34v3mRD00S/2HMtG9yqyWPt6QQ2ZLZeKelYfxjHryybNN3h+i8/
efiXFoKz0eu+m1LYsHfQnufL4BakIz/9Ld9DNvzcJaga4WSDbHVS/e38mJtv
V2tbzsJZ5I58qdynLDbctz3wd+tOV+R313YT/adsiK/ZyOQkeSBHb787n5HP
hqhoidb8A95I0YET90UL2WBne/CWX/p5hCw02ORdwobNd92ilq/7IV41nvNd
ZWyw0pCpfCjuj7QG/JM15nD3TYmi+U4jANHcHLH3aTUXXxAY7JsJQGInKOcp
9WyoUs78aWweiEw+uZ9+8TUbmBrPNC1sApH9pzY2/WxiQ2Hs+3fBhEDkKfPl
3L53bJjYWV0n7xSAiH4yki1uZYPKYR3KQzd/xDn6/R7pNjbUv+ivPy1/AWnc
Yelz9SsblM4Ed74J90XW8QylTXSxIfts9fGtaT7ItZdejUd7uP2LLXZRXbyQ
Qc+VWU4fGx4dWsmsm3JHdqhGyigPsqHct2XVQWsX5NFP6p6YETZc6ozK3Xv0
LLI67YH373GuH6k7n4fctkZqJMveNMyyYUfG5i/f5BUQuSbjWfU/bIiW9/9Z
a7cbD7ryQfrOEjd/L2tKgzIt8O/Iyd08K2zwY2tJKzBscfT3kJfDKim4C/Tv
ixvP4vfyvVPf80uBu8EJrI/uiP915HmjKyQFJxINvy99d8JPyEf9SheVgtIy
ivXp6854WRdNWoggBQPybGtdljPOuP1wlwdJCgz23rt8N9kR9zug7vWVKgUq
WT02jwj2ePua8nsGTClYKNr40D/oNK5Ts+N1lpQUyH1KbHbrPYknBLTOSMpJ
QXIA/53fH8zwWW0rKX8FKXA1ab6j7LYFPzQxvLNXWQp2OKaJlw4aIAVPfDz3
bJCCvuzZyYpYC0TyFO+9ArX/qei647H6/ri9k73qeZ773McmGkbRvT5Jkmgo
ojSIUkZRoSgVUVZGMqNEyQ4N496sEOorKSnJHtmbMn739+f7de455/N5f96f
9znnr0uDK/sffjCfd8QuyoXVym2mwaqSXPY+tovYf19kpm5r08D6Qs0O6QtX
MI2wtPXDW2kQsyPbctLIBwsz3rj70HYaGE1+aTjz7iY2slrqXmpAA46G+mOf
hAKwTI8vNSHGNBhi2ioPbw7B+NVPTk7voUFvd7NEJN99zKnvzzpbcxr4o/XL
vQ6RWG2yp3H1ARq0mPcH5kxHYYrWHO7qh2kw9W56Z5rGA+yOaHjigyM0aFtI
2pUoFYP11svWLB2lQYB3aJJDdgy2MyB9wuEEDSZJF5vmiRgsFdu07qMdDdaZ
DYa+7o3BKvcJ+P9zoMHCR4WB85ExWPfJnj8qTjQ4S79/xGTxAcbhXmZh7UyD
vWEe/YvrH2Cs2zElgW40YJynJ6kuR2FG0W7oK3casHN33byTEIk5pO0O7rlM
gypbUT3n4ftYwCtkStSbBtedaycb6KFYWs2iDfhQ8X+9uc2/KQirbm2ucLtB
gwH9H8wBduq+M5il8ugWDbZf6/RMdPLBuP4GRDYE0MCt7/oxrbQLmLzgicXF
IBro8+wxK5I2xYzW69oph9BA1nvtC+MAB8Jhg8gHq3BqvoPe3qASbyJ9f2Vc
4QMajAk33cCxUKLmVCJbdywNtNTfPtpwIYrod7/sJJJIjd+eP9W9+JDg8Tdv
wpNpIEm03hQjEwnFB4pbXZ/QwFT5RYjfvseEcfpqSmIaDXJCf9gPRqQSZ15/
561/ToOI4TkxtydpRGDtywsLmTQo+eAzuPHWM+LZ9+BWxVwaTGf1ax7clEHU
DJ02sHxJ8SX9Snu84AXR/3f7c/8iGmTedzBW480ieISk1ha8ocHrBI9cBc1s
Qok27tlZQsVL2JasqOUQJhp1HcIkDe75PH79bSWHcDJ4YoxV0MDsaOn4x4xc
4u6Ba7nO1TQI61At4FLLIzLsDkkl1NJAIszFNDEwj6jzUL9RV0+DZ3+WuQrK
8ohBf+7+uY80EPS11Tj3KY/gi+kwV/hMA4EabvEualz52ZtXh1pocM7ca3Xb
vTzC5E0E7XYrDcYfasADrTzCqe7cnfwfNDit9IIpUk7t32Y42vGLBiH+DhMf
1XOJF3/WWa7povLX7FgY9ckh6v/NlOn30iD0ZXRQRG428Ufok/z5ARqcD+MY
+vo+ixCgPw+N+0PV0yTjXEdlJqGqeXOmZpQGJ89wWNU/e0GYgo3t7ATVT67h
f4s9MojzBzdXs2Zo0ND54elHpedE5qXe6Jt/qfoc36JzLDWNqA8g/uUuU/k8
oOXfvfaU+BPz8PQvNjokZfZ5Z9ilEmpvTbbo8dKBnlcw9f7QYyJ7Kbt5WpwO
gptcP1uIxhONawL1UGk6fHgq5Km1JZYYoZ9MPSBHB7Rw5pnU/hhCfYeoRw5C
B1KyL+2PfSRhZvGn7SeLDnLA/FnzNJxwOV21Q0CJDszzDy99PRhM5Ny5Inp2
A7V+29kMx783iZHtx2/f2UiHz9yatZF/vQj1GaPpp1vokOA49H3nu/OEc5a6
Q6UOHdoyxFYfxAGRaS/xtXMbHSI4wm4ILJzG/sgu7VrdTgdrg+rP4R2emMrn
ntc0oEPtU9WkYovbWIZBYdxRYzqklKnuWKqLwAbnEviv7qHDut4/jVlLDzCl
3NvXYs0oPo5feW+5GoedcTw//Go/HQp3Ngn03U/Cnq23sG2xoIOY/dR8YnYK
1v9l28cpSzqwdgxd6lB5gimEMHFRGzpse1Mo935HKuZgyJ+naUuNL36hsWhP
sbTFCca+k3RwcXmfKVv6FOvN/x7hYk8HJU/O8Q9yaRjLqZw9xJEORT78Mpb6
aZg9I8PjhRMdkrstDrWvS8NSv93vqXWmA0Pk2Keb1PyuMK/D/W50aD336PVp
2acYsuvkey4POohbxmx7ppWKnVoy1mFdoUOjDhlwTugJllKo8XyHNx12/VEM
eWSQgnWcl5I55UOHPX+QQ2M/EzE6unL3xg06COvalfGOxGLH2/oWk27RofNR
B1PdLRpLivh4vjSADjlNDEK/IhRr3/3qZ1sQHZ6SrQm4/y1s3WqS2UIwHQLv
me596OOAHX0dQEiF02G2h9M0puMikeDqoqEdSYdm17dWH1WDiB/yh1MOPaBD
SeKm/vCQaEK2XV/EI5bKx0Yg4+e6JMI6mnUrIoEOXi3zptxpqUScqeBU7iM6
VF7blDxy9znRyj5t//ExHUQURMx8VbMJqeIfX4af0iFWYedU5XweYXWx0kjg
OR0Gmv9KbLv6kohRynylnEkH3TMqNbTwAqKlI1Jxdw4d4rsMbZz0CwmJh1dj
HfPp4NjWnjB5q5A4ZG7HF1BIh3ddoUei7AuJKK49V1NfU/zfHzzG6iggmks3
/ikvpsP1K3cuX599SYhekjn2u4wO5SqLrldf5BMHVNkal9/RYdmvQKVzNoeI
6BrYvr6KDqmxns6Xv74gmuL+y9GroQN/9Tk9u+k0Yu2BN3SbDxR/J91O5qcm
E/t4U+57NdKBi0vig2R3JBFOBrI9/I8OaiLfkDxDV+LTFTf3omY6pKH79KyF
72JrNlh1N3+lAxvjGN8alUdYaKJC9dp2OhzSaCqKHc3HGi3WaGv8pvg6F3mo
0vg1Jigwm27WTYfnnd7XmIulWLB3ddC9QTpI0zdLr9lSjX3QzF54Pkz18zW6
6K37tRjfQPS5mjE6cH6aevVLqgEzSfb50TtJh+l9Dimv6z5hQZan93LO0iH3
wrC7s8ZnLHV/u63jAh3esJ7YlVU1Y2V7LN1q/9FBJscs7OnCF6x15yc/lVU6
LB3fGfrkYws2he2ODOFgwMWgH7M6O79iQlvLU0e5GTB57axdr81XTGnztqL9
/AxgDzY4oyr2FTNUL3j/UogBbDxvE++5tGC2imqt4iIMKAfF+NvnvmBeSNrg
FXEGrA/5PRvD34xFydH+tkoxoE5n2x4j8yYsW+KhoJ4cAxrURC3Xn2/EaoXX
0pJoDLCd3GU/eLsW6+a7q7GCMMDcvnRwtK8CW+Jgh1PyDODbvVXDVvkNJr18
9WClEgNKD+y9mKGXim2en7KXV2OA0ta8j/1m8YT5pPPlQA0GHPmmqLtX6Q3h
NNx7Z3ATA45K/vzrlltN3O47HmuqzYBnBt11896fiEe/v2Vkb2WAt6KfM+Nq
C/G2bX+J8HYGVOw19Hki9INo/lLXcNGAAc7bHX1vzf0m+OpKxrSMGeD6pORa
tmM/warcwha7hwHfbQ6Yrn02ROBl2aKLZgxoZS9xdN83Qli/VmAdO8AAWlZ4
XNiRMeJSfrIWcYgBPesLenkrx4nwTGljxhEG4MJcioa7J4iMtIgjt44y4J+u
ntOXExNEVTL/uZ7jDCh2Gy3mV54gOuJuX9tlx4AmVcZWN+NxYjHqX8hzBwZI
0BUYx56MEhJhlx/xOzHA6HqT6g27YUIjaDTX2ZkBh9dyH/cJGiT23DpT/tGN
AbFxz97MifcRDj6/P2t6MODr77jtD3i7iBtXrHsirzBgrY3fz/H334n4C59n
pr0Z8I333xbpxEai6Jwpj5UvA6o9k6toeunEf6erpN/6MQC7nB1scKQa+3N8
u4qcPwMmBOJ/flP5jnFZv9LzDWTAlXvGVUIvejCGhYZZxz0G3Dir3XX/8zCm
Z/b8OIQxoCCLus8YT2GHjZELqREMUDZxfxMzNocF64lFnYllAHF59NbzUDY8
XSvkaV0CNV+8z/enOSdersH1SjWZAWaL7da+gjz4D+XrNaFPqHp8OPeR2M2H
z6JzrWNpDFjguLH34yI/LkK7MHQgg4o/ij9SDRXEVaUH/xZkMWDu7NIxmwpB
fJeonZBkHgMq3Y3Pt7YK4qcEf9C8ChhQktx6VfGMIH6N+5Bm2ysGiHSkmNS6
COAxqw2gX0zpk37/gd4IH56/aGTxqIwBWeYx69j7ePD6aeL06jsGpNumJiYe
4cL7RnWu2FUxYPfWZ83BRuw422BeYFUNA9QfM5eTrf9hct3KcQr1DLBTTitp
oU9j2u1PXgR9ZMDfqrOFF4t7MBENp4W8Jip+xGnYriYKG/HT2P39CwP2bW9U
Ra16ibrPMzFsrQwYrlxSmQuYJdJYpb3KP6h+a9+1qbuTjbx55daWg7+o9XSq
tS0v8pK2tbtvX+1kwB+FIm/ni8KkhHMLo76fAc2N5+5d6JQiJ8oS3KaGKP3u
2h6izbeObBS2I+RGGfBwuuy7z1kGmXFKSWjnBKWn+ABh3lUmGVAwetR5mgHz
EZu8knfKk6e4il5EzzFAPrLU3dVckdxudW2hdJEB2Zuk2/LWK5MyGbC7d4kB
58wWn2kVqJB/fTn38rAhoF0q9bVeWI0cTD/jkcCOwMgR+eM7tqiT3z59iNfg
RMBp6dvWs8gGsnpevaKSC4GA2z12gq0byAIkYtCKBwG56pXPS0c0yMd7ptcO
8yLAk/jrtkCaBhnuYaXrx48As0vLjbNMg/RNLD4hLoiA8cXisNePNcjz1esD
nwshcBBFfk5ZaJDWo345+sIIrP9MOxD0ZQNpLNXT8t9aBG5Zne03ZG0gtQyM
l06LInAs9GXsjKE6iTq9YC2IIXDH7OVx5y1qpEik0N5QCQTaLq7b7DmrQq4U
X/BApBDY/CVNuPeeMjnS3RxfJI2AsznHqP+kItkmqFNhIotASMlgjfwGBbJG
K36wXQ4Bz2mhhzEYiyw6vrTWfT0CT5tYh9NZTDIir/JEPAOB8+8XeUsHZMgb
3xUCNzARSH54sHn3O3HShf1eTgWKwMUUmm90pBB5VHWkxVIega+dTS2SY+yk
yaH9S0MKCNytoDdmPZggdHwLWDeUqHwaio240zMw+XTJvWIq1Pd/OasYOycw
sU/eHs9UEShpOnRXYH4ZY5v/Ga+njoB77hy77SIXPsYwqPi0AYG1Vi2//7EE
8HaT1EF7TQTS+nJTzQKE8Xp3bpH5jQh83FTMmygqir9NcNIN2YzABuc7s/8F
iOHPqhpOMLQQUEY3L299LI4/GNEILNRGYNpGm93USQK/LRmVs1sXgWpJ7l7P
Lgn8Ij7b8nMrAk3W0ne3iEjiJ85aL13QQ8BMsfu/6QUJ3CyilMW1HQG3Wz8f
qT2WwPWK6XvjMIov16st+wQkcOXuWx7qBgh4jW6y+qwvjksJ9sWXAwIfuHy4
lbaJ4VxaJhWHDRF4+Lq+uopHFJ+yzRoc3ImAopDGqI7FWrzzjrDI9V0IDI9k
/d25Rwj/lOuuK7obgT7Jf54P//HhZa0tJ9JNELgZxqsk5cGNx6kk5nzci8Bt
LlEX7+R/2My0cbq/OUKdB+2f2iamsP3kVNK2/QiIRjkNPgrtxzLvJj8YP4BA
vpX39AbuFoznkGlougUCoVvXlkUXOWL2tDn/Y4cR2JinR/+U8pEgB574iFoh
kDWmrR5r0kbIFZhfqj1C6T/4XZZPwm/iiu/i+es2CGznaQkoEukimozT7bcc
Q6Aid6wzPqmTUBc9eHTIlsrX1vxAPvaLuPtz6WDKCUrPI30bC4O/Eb3pGXss
TyGwrkvlHXOhnoCLh3cI2iPgd9KwcszlKZGox7at4jTVH+ryzan3qrE5ruyN
Xo4I7LMJdXIy+I5Z/HdEecNZBKoOrrdUie7BcuM5kR4nBAYDJNp+7RvG+B3y
pOPPU/UeWFdxKWoSc9A4tna/CwITqbv5cy/NYuULPLzcbggMLIk+U9ZaxNZX
FayUXECo+5Kf91jZEuYddmLuojsCz58+sBOYX8VajgiMKV6i/GJV9UmVIzuu
ib7ua79Mxc/fu/wmkgMPHrH7FeWJgE+h15uBS5x4/+s1X028EXjDI/lJgYcL
N7xV3LhyldK/39AvVTsuPHmvY3WRD9Wvg2ydQqFc+F9J0bLz1xG44jYTePUe
F27ZWVaI+CEgCcfv0G258PxMp6xvNyk9hrSEvaDWE7oi8TT0NhXv9WmLuhBO
3MmgPMEwAIGwXYeClMc48Cp+l6iFOwioiYb98trIgdNbpINzg6h6CevxOViy
49eSq2453EMAOT9dnHCSDf/mdOGqXAgCUc/STKOfrmCbt6xzbwpFwGH89+L2
40vYUK3Hqe0RFF+WcZ5djvOYURTdeioSgcdq14Sj381gj23r92dEIyDfnyq+
wjmFWU8yDSRiEZj5Jz/7s3oQq5H7TBt5ROk3r7rGqDQfQ/t8JVNTEAifv7e6
OFJCXM9TXmP9BIFs/rXf/u37THy/2sIl/BSBjgC+rUtuPwkto5tLVWkIXNLg
QNf5dhMRwuozV58hsFsvc+upiX5i+HvrsGYGAvpCbs971w4Txk/9e/peIJCx
/90rg29jRKqr5s/ELErvrUGWAYxJYkX3Z/PBHARcnZzODqdOETYcQfW8eQiI
aegVIdPTRFHj5koin9Lz8qvf42tmCZHYjuJLBQgYZD8Ik5+cJVzsgl+qFCGg
sua+XXDCHFGnpvPi9yvKj2aOr47wzhPyc12PY94gcF23REBGd57wKw+L21tM
+dcLW6VWhXniz6/yB4sllN8sCxjLtswRVv+mI56XIeDiqyu3BuaIChmlMEuS
8sNZ6QdJZ2cJdZ2j9zjLEejV7X760mSGiD0UdudlBQLC4o3bdLqmCA738lsn
qxDQsxI0ltCcJFzDp6+veY/A6SdZ7s6nxojvWYrXSmsofT6t5OJ/P0Ts/GDj
ea4OgQMHaxW+BvUSuf2hHtL1CAxFmZ7fvecXIcdV7va+AYEaswjFSI0m4g5z
+vyljwhcmNE/1Fn5lJjAFc8y/6P8VfPxLkfzaszW1ub0f01UPsVM7em4r1jt
1dCT15sp/0iUD1dv+41tjn13TK2F0ivH21ox917sUdHUkbavCOgkmYdZHBnE
+JoVDge1ItBcksxXnDSMXR63PqDdhsA9Nq/MF/gY9lso1KznBwKO3J8nd9Im
MFPVdyaR7QjME1eiftZMYK93TxkZdCBw/Nr9Cx/lJjGmo8KO0d8U/wIBOxqk
J7HQ29ZYYhcCY3hxeWDZBDafErJtTw8CiwMP0l/yTmD2BKk930vtn7V44N/4
KPbpx+Sm9H4EVPNzOLfJDGPbFuQ1Dg0iMH5TtMXvzgCWJmmtyv6H6idiYvMW
beo+tSVEMW+Yms+lgbruacd8DpDo8VGqH8ZSyB+pTVi/6yRdcBwBwYhL/fkh
WdjBEPl1xROUH9ieqJpOqSHKMo5In51CYPbljmO5z34SyjXB4pIzCOyfVNad
aOgnonuItVWzCFyVs9i32XSCWGGbFHSfp87/gKeeGbGzxHm6PB9jkdLvENqe
sf8fATbBbD5LCPxVDiaBg4vM8iSWlFeo/ov1OMXrxEtKPZhY+LaKQJ2nYl6B
hwB5+yVrNoCdCWGIRBxNfA05+slqcjMnE7TuGr0+tWctaT1yb7STiwmLFqcs
6oNFyGp+Yiichwk335qsDuqLkppKE33b+ZhAHz+ZJ/NWlEwwYnX/4WfCfQ/V
fMdVUZLb3qojTpAJkqT6/nZRMfKi370fxmuYMGU23HZ3XJRsTyr7NiPMBMWE
P4+84kTJ3SXjzakiTDjKzBssEhIlC1rR/w6IMSH7OMFrbiZC0mctG1bEmXAj
ektkXK4weU/sXm22JBPGqiInrx8TImc0y6qOSjNB1TC5wT6FnzxpPv6OT5YJ
r7nsS05e4yHrz6Nlr+WYIMPRbx02wkFq37V867CeCS/szgTwjSwTj9PvFonR
mdApnI6WbJglBKtK88sZTCid3HKnYvsA4dk5lu3GZEJ1/cX0tu5CwnydZXq9
PMXHk3Ad9plZLK5Xo/yYIhPio6pnLSfZ8N4cvp8jShSfQ4uB2jt5cV8oE1mr
xgSh335FTB8xvI7/odpjdSbs/1ndk6YmhUt8uWC8SYMJ1kcZ23fxy+HZjizf
Q5uYcP5gn/PdUgRf0Fh+2LuZCXNB41lKjihutPDt5RUtJgwEfeOOGWXhERX5
jTw6TNA+9Wrm+2EF/Gdw8ECsLhNEGc+n/yUo4oqHHThUtjHBvqXmOk+5Eu5B
w2klelR+9zWF2auVcbJfeuve7UwwP7nEmHmmggvkT1q0Y0xYa2GiMeikiltd
bXB1NaD04KlR1Mevhqcapt9dASaw//qgPntPDR8T9Ht635AJjGhtccaQGr7t
qzWJGDFBPSO021lJHQ9I3tz2chcTzqr9kew1UsebzgrNGO6m9lc7pxyxQx1f
v6lfuMWEWu+tfIw3TR13+vtOxdGUCRt/67amf1fDi6rijeb2MsEgnziHXFLD
2cIunQwyp/Sj97l2YkQVN7MyvyaznwntIWEuDGNVPI6hFPPiABOOFK35UnRD
Be8dZMvXs2BCRKWLZ/FDZXxjwY/6hkNM8H3//rN2uBLu61PUZ2vJBInGLac2
OyritUbhbGNWTFDr/5z0Zp0CLibstM7PmgncaCnHp5cs/ETrDh2Ro0yIChNY
c0MJxefOzTpvPs4Eb4eIufjTNNxwy3+BVSeo/hJry1wMlcXDlzKeHD5F6cW5
/8HIfUlc8b5tq+dpJui4LG/97iWEe1jrTPE6MsHmySs9m2ZunGSKrIk/w4SR
v08n3umuYgLDQ0qqTkzgPXiMs/PxNGZZVGVYeo7KX/d+wpb8Luzx9UfHzZyp
fvm8hl6cUUCMGHt5/3JhwrlH/82IdvQSAW2quasXKP19eON04ddfoimV60OE
OxPmZYKl0wXZyfUuHT3MS0zI7/9rcNGGi3TSfrtScJkJJQpfHkna8pKFK5Gy
Rp5M8MzWfRIpLUCu1DprffViwuBh85LO+0KkaeSu/WeuUvstbLVZrRMmHx5l
nJ+/xoSc12vnL58WIbtZiwF3fZnQ/T7q8idjUVJjtDlF9gYTWiW3Hg8WESOv
vc4uyfRjQqSY2NCzSjGyxi/wq/4tyj+UtxxAT4qTYntOTTTepvRTmVP/d0Cc
PCGmJ3gigAkh5g8iNE5KkJk/xRXH7zAhSHuxrbRGgpxLG4WbQUw43j/W8RiR
JHe41R4TvceE3oag1p9ukuTf70PG1cFUffruJ31+K0kW7RTa7BXKhOCDsvNT
i5Kka64GTTWcCZxvvI7Ua0mRirIH+X7dZ0IcsbKh21mK7PS/NH0/kgkCZbbf
v+ZKkfFjMR2G0ZS+kl8mP2RJkxY2bz/MPmDCQ5nl8NA6aVKo+kdRxkMKa7hl
XIuXIWs0llOOxTFBqXfLH1aULOkXzwgRTmBCwPbrh/bmypFbuQw9KxKp8e1X
ewqH1pFTbg52lx8xoXnAKh4BGpndFmimlMKECsNdlw/n0ElHoxe6Px4z4d/z
4m33pBDyu+zYGkij/MA03TXpBZOMChBZnEpnQt2Q8pNob5TcO765N/05Ew6e
V+2zNGGRZLVXiWAWEwRluB9VdMmT3poJ6WQ2tf+eNSIazxXITQllEe65lN+f
nowcdlAk0y6wn219yYTdx7LKf5crkSd+sCyCCyn/xvJd2o4qk9K7jDHsFRN2
iIwrZPYqk015TsoTr6l+tFp13mKrQgbLhYg/fUvFE+lNWr1TIY3u5KxYljAB
M5pKmhVUJZfH/xviK6P4GucMmjRQJV8fnWopJZjAJrVrSc1Glbz4XqLc7R0T
nLaZ+wZaqpKqG3WzmBVMyP1ZGNi9WZXsSbB52FJJ+Yd/V5jCogqZxO17K6ia
CcvMOzr5JSqk1cVkF70aaj0li+4GLxVS5Gf5kdFaJrxzvXBs10YV8sOuHsPH
H5jQ+JnTZahHmdy+TlmW5yMT8k5s8O3VVybn7phyFX9ighEuIvL1txKZN+Ey
7txEzc/gdqAewiRa8/L95y9MkAqpuiz0QpFs39iSH/CV6q/itvegrUjGJM4l
6rYyoaHz0Sp3qQLJ567v8egHExYCGiw9C+TJyp/Hjx9oZ0Lt29s8pSx50sf4
pglnBxOKLPzrqsJY5Ni69/RzXUyQVljKOLwXJTMCB/jX9zDBTKLymGcyk7Sb
5J/91MsE/VYXk/tDCNlSs69Ba5AJrndlJgo/0snwTe6vB4aYsLLnUbLpJhq5
Oyn6ScIwE4zDUTEd/3Vkift3L7Zxij9Px3j3CWkyZb29fOMsFU+hYUht21pS
b4uahv08Fa90//uQb4Jky54Z3YUF6nu6XINrJS/J5xW4V36JCZNKzwN8pleI
i58zPXw5UPBdvMgu9KQCExi85CvGhcK/gN2HJ6N7sbSV7YEZ3Cik/LsqUL91
Cvuu9l98Cx8KA6Fcqj4kG+5hGPf0vAAK/Hqi1mtPUe8hG7scNiEUzJ5rSIz9
5MUhcLpcfS0KF3V9X1gfEMZ/JJXVV4qg4GkqnNyXIoJfLrzTYi2GQpd460Dm
P1FcuH5fx5g4tV/g5U7tbeJ4Rqf0YIAkCtYvDXXASgI3nO+clJNGoTD1Uaz/
AUm8fU3mv3wZFKzOdRUUK0jhnvKXuHfLoTAkfl4n6YsULqq/fe2vdf+fH93U
e0Qazz7ILXuJhkLD/hJN83xp3NjpE8rPQOHn8jaO+z+k8c4bseopCAqX6t3m
TrdI49diTulooyjoVReV3EmUxiWyVaCBhcL3xbPLORuk8dzKqT12CihMX+11
eXhXCjdpKz00r4jClkOBbxZeSOLd4wHHw5RRwB+8CAm/L4H78uw7y1JFoWxv
ZqyorjguRZN2L1ZD4dDd3nv6yaJ4/pbOa/s3oHD4pRMz9M5a3NT0RUCfBgpN
D4eLvhoJ4r2nPMJ9NqJwvoNfrfYKD37DSz9OdDMKruk+nV/E2fGCtI9ZmDYK
9zs7Cvn39WFmpQ9ffdFBwWIHT3By90Wi//PJd+e2osDyVaj59q2HuDmo/GF1
Gwocdv6/zoxPEXKrk80x+iiMxhV5PWP9I4okS9vVMBS+Bb37eH03O7lPPaC/
Akch5M3xtnVJXOSgofnEEUAhYOMTcaloXtLfRurv6A4UdPZ4bvqqKUDSL/7m
DNiJQsLhDwMVV4TIt4EZa+R2oXDrWeCwkZMwafHIXTrfGIUC04/ep7lFyJFC
PaaxCQpSpd5HrPNFyMB6TrX2PSj0ftJ3eaUjSiJdjVoee1GIzg8V1UwQJUvm
Y3A+cxTigrueXG0XJQ8LnzRJ3kfxE5TvtYe6747JK1toHUDB7/OFUQsuMfKu
/uSx+oMo7IuOOW46KkqiFiWOpw6hYD4fi/aWipJlTv4X5g5T9VQafdjiLkpa
+ZldDbVC4dV+QckmEVFyIkbSH7VGQTDeaT44QYQMzu4IfWuDwjkNn7hiERFS
vur5w33HUIi47JGO/BEmP6kvpLXbUvncOHQwKn4N6f3QpPD8CRS49nm0aG0Q
IhvODf0XaEfpMd3fum8NP3n5y7YOidMohJ30/3rSjpekY8EjqQ5UPxn+ZPam
c5MeImr8786iED6Ug/QIc5Drr/lIm59Dof+39v76bWzk+54GhZ/nUdhefypY
+f0SIfPGxXDeFQW5OY1ViyuzRCVCHLhzAQVNH/RmZeck4RK85qS4Owpf359k
O1Q1QkjNHHd94oGCIVk3N7jUR7w7nuujeRmFm/7/LHnmOwin2pV7xBUUmK2X
U344fCHENu2P2+tF6S+5y/1fURVRlpDyrM0bhe4fIo72bKnEGa6JorPXULg8
IP9jQCwbE3GDqlkfFHLrDJvviJFYcWvEZ//rKLydp/8xIaow+x1dv0X9UBjO
XJ8edeA9JpS1aSzlJsWP+qv3/VNV2GuJ20sbbqNQYs0zLp3xDjt1o1mgzB8F
41eGjZG7Cyj/QmVN76BwJsVJFevdgRUevKT0PZDSZ1dY3uvTrwnb0irtM3dR
mOSW2ZDnVUfwKEgYzdxDwUgmdu9g7RciP9zB4nYICh+P6V7ZrtBOHF0oOiUS
hkJwyX8nFh51E1z23BeSw6l4uG8NiFwbIHIbLK+rR1D176lTmUsYIdhT5uJN
oqn6N5VL5xPTRMaurV9uxqPwaKNGLVNrlbDIu9slnIjCuh9PGiV42cl/Mm3j
SUko0AeMwp1cOch9I1eFilNQ0NJznVgjx00uWNbL7X6CAk3Vr/TMUR4y9Z2c
ytdUit9iwyLaXV7STMVZ93QaClfwlQs6j/nI2ajSXZPpKKgILfgXUe+t5CXB
w37PKb69Pe8k+guQJmds7de8QOFC2zv+cRNBcuq/7IuJmShU3JZ7VjAiSCZt
W76hko1C1IfG8SFnIdL4qXnYmxwUvnDQfOOqhMhxoeTEXXkoOPgf7KyYECLj
PMdefMlH4fbj/JfnKGzYib+1K6D4zb15J/qdEDmy537NeCHVr5x8k4bUe/Bh
4e+W669Q+Ox2wc7lvSAJtI09gm+o80TOr0pZTZAcCrw5Gf8WBRu3XS5VsQJk
1ETTqlIJVb8XdzhGBATI7UeZwq9LUWgT4txgEcBPRmyoVG0mUUAPVLbF3OUj
M7Ye479djsLCf+/y1/Dzke92zgxsqkSB52hi0bH7vOSYjWJ65HsU3k8MfPqd
xUPuDQxmHGxEQX3sNXO/LDdpH8laYfuEQvatgC0GBBd5LamsPf8/anxIMbjp
NBeZUTAWL/IFBduEvsjtbzhJnt8WEk1tFP+7VX+zuXCQtD/DU34/UUiHG8MV
shyk1mzAZ81fKFh+f3R4vIadPC34Jvx+JwpKJvofZmjs5DWpA64G3SgIf3md
sFrDRkYxh/aO96DgaLd4uN2VjSzXXce/f4Dy61+PGN1nVonvhkUDK4MoiBu8
y36TukKMm5vX5P5BQeiSI2vp2zJBd/DzFx6j6iGr25eksERoX5CxJ8dReD55
vOwE/o8wu/YS3CZRyHJkizlq9pfwiehZ/jiDAvtwrn2D0QIRlejbfn0OBQ26
q0GD2jyR+UyydMMCCrsOb7y+b2GW+F622zvsHwp3TfZhTUbTxERtpxW2TOl9
Ou1p6odJgvfLVe3RFRSSTn45cFp/gtAZypoy42ABmnHifm7HEGE+Y/R5iZMF
jbEv/5S59BMOq7/ysrlZcL/i6en5gW4iWlLEVYifBROzmb43PVqJiR2XBxrW
skC3Xa4xJOwVxme+psZHlAWbWKk8lo11GMP6WZqaOAuyhJLjju34gu1z+24X
IsWCJNgYv2FDJ+Z41R30ZVgQQL8k7mrYg/kGCDCGZVnAHbO7PHJjP5aVsL3d
lMaCO9GvmPoBw1hl+teSv3QWrMGOCMt0jmI/8t3iMxEWmJ/+uO892wQ2Wcrr
fRRlQQKj8srvyQmMr/axlYA8CzrbBYMnyicxpHmbdokCCwzSsuPDnacw3V/N
4ueVWPD6+rOC/eNT2L5B5ylZFRb4ePzr/rBnGjszzfX5gyoLHENytkZ7T2Mn
Mo0+2aqzoC81o7Lg2jRmZRfQML6BBeS8ifYbi2lsn0x13W1NFjiIMn0zV6Yw
4/84ayQ3sWC/V9Xth75TGB64sypjMwvm8iu17tRPYjqYf7m+Fgs+7Xp5/Wb/
BKYxU0l80mbB42s7o+QfjWOKWRyldrosOKMb1GDPGMXo9oZvZ7ayoEF73dkr
LX8wKdnbr4L0WJB5IOCfVf0gJtxUUSC3nQW8I7qNt1f7MZ4g9vwcjAUDzlnr
L3v0YSvYjhwwoPjSOrzxGbMXm5u5mfkFWAAvnps+EOzBxrLKn58xZEGlxrq8
Yo1urM+eLX1xJws2qsg/ibzXhbXLQmroLhbM/NN1iJXrwlqa/FIYu1mwItCo
b9zZiTUGvUsqMGFBTomls2xbJ1aNr8bvMmUB5wVTnVDOLqxsFo/9vpeqbyij
U/ZEF1aUfeOBszkLiq+YZmMDXVj2aTJyZR8LmBHQ4fGoG0uTWwmPPMACIwOv
Yi2/HizpMxYqb8EC+YHTt1aCe7EHd6/fe3OIBbXDPlf3vuvDQg2IQFNLSn8v
tfoeyg1gAXNL/r+sKP4SOflsEwcx35ztty5as8BZ+ISCFPzBLjv43uA8yoKd
bsU3KdIwh+Z/3irHWeAfYLLaPDeO2d7T9yw7wYJrtwpbZIQnscPgc2n/KRYo
rOb8N6cxhRnl/nW9cpoF7df349pxM5h88KJ9xTkWrGXPz706vYit37Ht1GFn
FqzPDug5Zv8Pk1jwPj7gQvGjINdo07aEcZ1ZOLLmIgvOmnkYpLSvYkvrt1o+
dmdBvcZXnpeFbPjMFy+LLZdY8Jxjd0iiDzves2PezMaTBW8vPNEMEuXEfyzo
mI54UevRzH312znx5jzP3X5XWeDCY7ENIrjw+jOvjcR8WHDALZybR4Ubr6TN
7Uj3perb7kj79YwbL2nRNvj/f1TU2vQJSQEevCDkyvYGP6q+fy4x2Q7x4JmG
r7aduMWCwHj3wJFbPHjq4ozO5G0WmLrEKavF8uAJ+VpaAQGU/v7sNRKK5sGj
zl7eJB3IAuGkcclO6v4bTC/SyAxiwW/egbY5Ax789tdpNeweC4JexTQ+nuTG
r4VuUWkKZoGb+klVjRBu3GPnJcXToSxYnn6mOS7EjZ//W8CaC2NBcnSTjJYX
F27/cgq5d58FJVEGqHk9J17H7zOGRbJADmlil5rlwDfYc5ZNRbHA/kSu/nlu
DjyqJOTe8wcsWDTPWMr7x4YviEkcsX3IAoEO6Z6E/FXshHOSvGgcC4bv7As/
qLuMVVfJT72PZ8GemIjDB0L/Yvcva4dpPmLBhulncUfSZrCZRuJobzILDu8q
/LDgNIkdVTBWjn9Mzef1XFBcGcYUv1lVcaSxQNqscGNiyA8sVON3xJt0Fkzr
ePWXR77HJgPPnnB5TvH/Y2tmSdJrokzXe/FrJgtEFbJ1DHf0EmgEW21w9v/1
XoYWXRolggbvPjDIZcGfHIFiHZ9pwiI+XvPFSyoei67XKpeWicG/JY6+b1lw
yqBk/6cIfnLfoZ1bNpVQ32N1mY0eQmRhVgNbfykLLhjcVm53WEvKcB3+lECw
gCfJJ9KJLkresG1P3P+O0pctdlHaXYzsLXI4x1XBgl7rTo/OF+Kk6ZpRneJK
FnTdJY+p1EmQ+Y5XuNyqWVDRu2n0SIMkKUkuf0ZrWKDq8GDoc4EUdV4GprTW
Ut+vGogvX5cmO92EXUM/sMApP1zdQF2GNK59qLejgepH1x/zy2UyZDaDwTfX
SPmHxnXdFE1ZUsz7+dfMTyw4NNqUc9dflvRq0nx6sokFno81achbWbJd+e1F
iWYW1MD07oZGWdLwFuAfvrDgSM2VifFyWTKjrU7wxlcWbFMRbZuOliXXbD7Y
trmV8gc7RvX2XbKkR3Dbs4HvLJBy+ntpY4sM+b3b7nLSD6p+W5YytUCGxPX/
7DjYzoJU4oZa3l1p8mm0x1qeDmp8+ecb7hwpkm/kb3vJbxaEjLiKJWdLkm5G
/pkXulgwdjN8+VegBNmSJOgt30PFVxirr6YvTm6bjd7V1kvp80ZP+HCdKJls
vl48vJ8FNq0NxQGaIiTXs7ROw0Gq/1wtl9+2C5HnV9Rz54dYkKdSZPCSn59s
snrlkz3MgrstZ98RvVxkIm+NlNQ4dV566Iv7wzzBdmpfb/0E5R8HGJ4Gi0PE
mbffXvpNsUDw7TlZvqPlxOZzA2ZDs5TfC60/EzU0i8VVXJBLnmfB03Cb2yPe
7Piy7MKAxSILTqfmu6VY8+F19Xz+ZUssWPfrO3dVrDjusrMr4gOF1earg6Jf
ieMiZcXJ3yi8IWTriNsXcdw653zJBIW57EZPGa+VwAfuN07KL1Pn/S0Rae8g
CZzHMuJUGIXFUy1SB65K4jt/S+MnVqjz9qBnzMoZabz/yMReZwpzPJe4tCFQ
Gg9uqrPxpnC898zhs+nSeHPF1StRFPb7kKey1CON26f9zK6hMNodq5VpJ4Pf
PJeyTnOVBSlDO8tkTsri8t1eKtspnHvyku3CDVm87ugB3T0Ufry/QrQnWRYX
MWM/dJrCmr/G37V1yOIpGqeDYyl8yUXOxOykHG74XD8ujcK0C+W5AX5yeD9D
4tlLCiNu05vrUuRwDdH3FQ0U/hCvG3exUw5vvvfov+8Udjvj4POVbR3uyeH5
q4/CMy6WN3cx1+FyPvuGpyhsc10mo3zHOpycVlxcpfCjs6XTxvbr8P8Bt5zN
Xw==
       "]]}},
    AspectRatio->NCache[GoldenRatio^(-1), 0.6180339887498948],
    Axes->True,
    AxesOrigin->{0, 0},
    PlotLabel->FormBox[
      RowBox[{"ROS", "(", "t", ")"}], TraditionalForm],
    PlotRange->{All, All},
    PlotRangeClipping->True,
    PlotRangePadding->{Automatic, Automatic}], ",", 
   GraphicsBox[{{}, {}, 
     {Hue[0.67, 0.6, 0.6], LineBox[CompressedData["
1:eJxF1Xk4VV37B3BDVPKcs/cuKlGmZE7qEal8t4MOSioiZGzQxKPQIFEqkcwh
hIoGKSmvUiJChhClFJWIpkcpSSF+6/S7Xu/6Z1+fa69r7Xvt+173UnD3Xr1R
REhISFpYSEjwPH3AXXzehuNLhf4Mc4xv7ZjTM6vQ6L8+U5Pu82lW9Ziv5oa1
btd+MebNRo2n/t3ZOWavLrXO/KsfxiyhcHjOa/3eMUdStepnXPvG7N5qUyL6
8MeYfSoOu3vPGRxz3j+Sa6aZ//5fPAHbPurYCeG/PpQ+vOr7v8JjFnrcjqJ9
omNW8d20x0ZdbMxv+xPXTrorPmaLrq2BsT4Txmz1Nlpj5kyJMX+87x5cdWXS
mLXpp3I8l7/GnNX20mtL+f8se7GrJEqNA87vUTL4aDmx5b2iEwcjX/7fcbt6
qIJIDna2DP6xyA5Oq0MKB41mvX/8z6a5WaMXOMiOavhj1U4jidVXOcj6kf3H
r12svTPzOSi33PbHCW2uT37c5qD3wu8Rga3W+RiYl3Igctfoj8WfHkxLecCB
VenPYYHvro4V/VzHwcpLtYMC+zac9cQTDmqjZw0IrLn8Rl3sCw78Xw/3Cvy2
6r5uVzsHaeuedQucYvokceE7DjyN9Z8KvLrs7XBYDwcRb3h3BJYw6ndr6+PA
VFskWuA9rOqEgkEODI6JmQjczXO8GiXMRVW0dNUIsY1ZpM2WCVx4hHsKCVzG
Lx005nLhXx9XNkysY/k9Q1aaC4OBhvpB4rQVc5b9kOWi77tP5QCxpLVDT4MS
F0+qB2b2Ee9bfSLukjoXS+T3Uv8Sv7e5ZxAyjws0Rx54Q7zWru+1kz4XEdcN
XjQSl69TOapnxMVNt7qh28S6Tus0KTMusqI9+04RZzhHNH1YzsWPxvUNW4k5
biV77q/h4oxYop0q8X6PbzNPO3DxYaJ0Se0IH582zq7wd+OieEDTcjmxg6f9
NmtPLtrTtL+n/eajautxWt2biyuUj0jBMB96O4pvivpzIWPYnhM8xEem99f1
L/dzoWLxoOTjLz6YncrjboZwYW6dsaZtgI9gX7vs6HAurGafTTXo5+Ozf7j1
1hgu0lZx2zq+8uG09+4PXhIXiVIPAvJ7+KgJ6E2VS+dC2sXEMfQ9H/oHlHgD
WVxIGb5dPa+Dj/PBaz88yuFij4jVlyMv+JgSEhaVfYMLvfV3POwa+Th0pOjv
w7e5KFecfmV3JR+9oV9a15dy4VPr9LKwkA/ncMVDC6u4KLnpG9KXzcfDCFtV
uoGL2O0m8iOn+FgUdaz+YzMXGyXbkm8d5eNizB3f8jYufl/inZ3gw4d0/GeZ
tE4uOMXqn1vt+TicoFC6+yMXonuFV6kt5eNbks3mVV+5WFx99PhXeT5cU0L/
0vjJRQB1uM1ImI+Zj35ofhGhUPnplGnj7WWwXUUJOYlTWPB3WJlL/DJENKk9
rppIYf/2k+0Tty/D4BOnvWcpCplx549ckl6Gp8/LKmxnUjC309k57GqGvxzb
ksoUKAQZsAqi881g0ta/be5sCgp6nc9cxcxw/ZUqM1GTwsrQtLdTc0zxwcW4
y28uhRXj2o1fBJtC/o3jrQ5dCtcSB3eXrzVFZGekc5EBhRtnM+KOiZuiYsPF
eWpLKLwt1SwLbzfBcFfpuARQqHvgfkC8yARb33/P9l5GQd/S33LnbhOc2cI5
0GZBgdckNtHBzgQtH+esMreikEZ3HszRN8GyHocBRVsKJTkrC5xHeUibEvI4
yJ6Ctv7UEZkuHr4bXs5tc6Sw/p/M579recgIH9qc4E7hwPp88aFUHn7kKZn0
baSw8ZN758BRHlY8t5S33kLhn25eU7sPD4NzUlsm/kP2Ozc/x9iCB+uV5fmb
dlForFu38dxCHs77/xt9359Cy8jlRyWzeVhTsdg8MJBC58yJtaLjeMhxf1nY
G07hmcnce5UPjCESLpawIpKC4izp8r9uG8M+T2tndgyFFNEFnY9yjCEmdEB9
QxLJD1Ox7D9xxnCac168NIXCX0JrXR+GGuO6VX2HXDqZL6yjbrnfGM6nZ6Y8
y6IQWbG1yWuTMfLLzXYvuEQhNTbs8SQnY0j867UmJodCumTtPaHVxri5qGSS
5Q1inp5I11JjUC0u+4vvkflXzfk8WWNsGg21n1FOIfqUrp3FFGMUqVxbsOcB
Bbbp851YSWNs8RPqmVdP9vsgr+DVbxb3UlWrIxspnPYMUX71g4V0uXXWpycU
zk7cGy/dy6KMObM+q5XCLdfZChqdLKYtqjYQeU3heZBCmehLFl5uX6VcOijU
unpu4zxjMeMaWz/tA1nv+eW0G7UsfFd0LI34Qd43OhpJ3WRR4ysx48MvCvFv
B11tr7OQT9UdMP1N8v065kjRFRZ1Hw/ljorSeN00ftFQJgtl5vJxp/E0Ks92
xj3KYLHP4PHmQgka0yQqQ6pSWagcU5LfRdMQTiqWlT3JYn+u5XDDFBpdMeXN
fjEsmp7uatGcRkNdZpD3+QSLoNnl0d0zaYx/p3x9YSiLlrINwg6aNIY+3PeU
CmDRy76QCZxL5tuzOvv3sBhfunJBhi4NxRQZ2Z9+LPRKFm3u1qcxsVB8qpYP
C6ul14InLqYhZ9Yi0eXFYuPd2cmaRjS8FL9+yt3OIv4OVbfTlEbyOM9N+z1Z
5Cw62n2ST+NA3HShwE0s7hcOjd6ypKGRcSU0cgOLbze7dUdX0bhbnhHS4cpi
ZX5R0nFnGtbtqypYBxab5utev+pG44cJu/KuPYsD1y/UNm6gIa5bbWtmR9a/
FjsydRuNPNXLq4JsWJTPnTDN0IvGCXnDMO01LFqvBs5z9qExW+xL6YdVLCSu
eG7I3E1Dy+HN40MrWShqvgp8sI8GdHWEXa1YGFxek/gxkMbi2KPPlq1g4Xlp
aY3OYRrKX3qX6FmyqMyaonM3mob8Rzr+yDIWr5TDzdvjaAxaXDmda8ai/9yo
u2gijc/To0bemJJ8nv140vw02e+c/mJnExaLFVxzt2fQ2LFIIv0ij8WajOaq
qHM0Ht6If/bLmMWhtHtDzZdIPYzYbchjWSTL6Un9yqFRNOuq6VTivNTL2rLX
aIwkFJwKAYv25AQ39wIaUu337nsZsfg5XTLgSCGN5kX+uj1LWXBPHYy/WEQj
cOp8Ux/ipYnbH3wuo1GgHJMQtoTFWumOdrqSRn5E7B454h0n7QYXVNOYscTC
tGAxi9Q4Y62ABho6A6+/9RuyyGdumaU1kfrZOBycSlwbo+Va2kxjIEXBZhnx
YNS0uPFtNCzueuhcWsSC4UbmqL+msZd688WFWC1StHJFB40EtQJXGWL7iM8/
497TCPip0nDKgIX3pA3MzU80Otv4x52Jj4Y/13jxmcaEQAl/FeL/HCt3lu+n
EZRs5lKiz+KiRe200J80Vo9vMI8gTpZsauoZouHNzd7sRHyiviXCZpSGXuP7
hLnEwdGvze6IMPDz1SoQI961ultIUZxB9KND518tJPU2pef2sYkMHn87aX6b
eHnSoPZaisFpt3fz9hIbOQh/KJrM4B5vAZyIdWUnnFOayuCjqFsMS6z8irM+
XIbBQIC+pBrx1AypqV/lGLg0FycxxBLuso12CgzcCibNGtFjMaykdLxYmcG7
/L3HPhF/6VIzna3KoF4jseQFcccFndHjGgyGC1Rza4mbtyws/KbNQDaQzysm
rtJYumudLgOlhkue14lv95ho3fubwe7AUMmLxFdyLd+pGDDQGLaTSyfO8Fl9
5sRiBsnND8MSiWPnr3P8bsTgftVRNob4SL+LlCOPgWjGxwURxHtubmooNWPA
izhjc4x4294dYaoWDJ40b4s9Quxs6MuLWsHA6KV9ewix9e99v/utGZxnJ80T
mFdy8KaTDYPMjN+7BdY7eMznvh2DmhdNFw8Tq/KiNNQdGThuFbl1lHiGWEJX
tDODyrJdyWHEnAep6QNuZP0EB9MTxMJh59Y5b2SwdVPhVUG83y2yJ1d4MpC7
fOdhAnG3ZF6dxnYG7+VlElKJn9ffDI31ZrAwZbLIOeKH0cXsr50MmA0/x2cT
F6+uGHLxZ6Cc+So9jzjzaZO3ViCDv+PebS4jTkx6rhYfzKBT1DRM8P/DHdo7
B0MYJNn/mtVM7P2qx64qnEFjYmb8B+JF3RPgkcRA29lgSJrkW+sid7A6hUF/
vbeKErH8Vul8nXQGaoFLUucSi31WUh3JIt8PebnWnPhR/1Lq1A0Gmin26UGC
ehTza6+vZ/BFX6vmO7HMrOpnQ40MZs//OkGU1G+9vlyDajOpDw8XV5pYb3vF
3UOtpD5XBa/RJhZ/LJWi957BG6e0OVuIszIKbNOEJ2PY5lP6G+K3hj9rdiyY
jAOO7SMt5Hx57Az4j2TyZGS7Tpr+iJznuZs16pe7TcHAkyHrK6S/NDCak/wM
pFBnejeojfSvO1cPpWiKSsPb7qVUGemHAcLq1g9fSuPM9fn0L9IvJdr28b3y
p8L0WausjDWLrvMK8en7pyH3hZjkN9Kf41Wnjyu0nY4W7aJ3MqS/RydveuAm
LwPdGt/uQUcWDvHr6yXfyaDmTahvhQvpbyZZv9KLZ0AsW2VfuweLzi7jPWWh
sgh+dFLmxmYWZ5fMm1HnJoeFl7c2NW8j9X/Ej96sNRPlXw03XPNmEWrrYSna
PxMad+Ru+e1i8XfbmUuhdbOwP4/ODd/NIkkt5UqdpTyqnmsO2JH7MejeiSTL
QnmsMC875BvEYsUM26waZQXs8NmYGxDCgvV64EiHKUBl547zhuR+TZd1V37Y
r4BxHthmcZz0g/sXEqwcFWEQ5KXPRJH9aZWpNxUrIrA0SbEiluS3b1xjtboS
hN09PSsTWLjnfZMPi1LCrD4/jYPJ5HzXTAgpGlaCRfv6f8PSWGznvYmuJrZd
nrc5nJgqKkx7Srzm2rhOge2vbL3dS6zmevn5ceJ3UQ+/Kv9WwhKXn5UniMVt
o11PEI9rjT4TQ8x7PXWp84gS6Oo7a08Rd9v1Wm4jPjqf0yRw+KOqdXuIv5x0
XZFM3FS61y+WONlYzCSF2D2zNaeSeJ2h1bzTxMFb0mfMHVXC3uxXk84QK3fs
VltMrByvEypwlYP1QnPi+36HRM4K4l8uvMaDuFVe5ZfA6doe4YnEO6V3dGcS
G18wTMokLiwpdssSxDdryvk84j5X6qXA2nRFaS0xe/zG4/OC+MJON7QQ204R
W3mB2F/E/2UXsdPJtTUCywRYffpGbMe5aHqRuLhP5dcosVnQr3sC/x+pHl7U

       "]]}},
    AspectRatio->NCache[GoldenRatio^(-1), 0.6180339887498948],
    Axes->True,
    AxesOrigin->{0, 0},
    PlotLabel->FormBox[
      RowBox[{"MKP", "(", "t", ")"}], TraditionalForm],
    PlotRange->{All, All},
    PlotRangeClipping->True,
    PlotRangePadding->{Automatic, Automatic}], ",", 
   GraphicsBox[{{}, {}, 
     {Hue[0.67, 0.6, 0.6], LineBox[CompressedData["
1:eJxF1Xc8Vf//AHB75t5zDiGy97jnanzKvPeF0jCSkpm6MkPKqMxEyqZhVVYo
DUpLUsqKBjISkSQUUmRL+b0/j9/363v/OY/n45zzfr3O6/V637ecs6+VKwcb
G5s+Oxvbv9escGeeNS7xDLb//GrbZM1sZD2Z//XSi8ooWdmgZWc9T5Thlo1d
trdBoM+sTOay2357XBiXub5s3u5+lTGZ8mXnvco5Mirzctklt2O7vckPy3Zn
tmR+9/uy7EODal/ulwwvW0DulMon7fFlJ2Gv1fP2Ty7buXv3M843M8s+UnfK
2VdlYdmlh1fsEt/253/5hHiNaNmwwX8dmbO4c+o7+7LZ2vrgSTDnspUD3I7v
Vude9sB0+h7BpzzAXvf/3j54MOzcET6I5teMLA9wX2kxkKIhLS0AXSM3r1Ut
3FIaqXGOaCgWhOgBAaM3NSVrSbxDynifEMitu/d4WsNIbyhxKDLVVQi8BLNe
mEXv0MsSmP361UsIjmtxB2iH2uqt4BK/m3BcCETCi1feMPPQG5mxM+k4KwQe
ZVsOnq09oVfY8/GQZ60QVC4Gf1z4E6PvaPejreKVEGxzyCzh+nJWX6Tjrzal
RQhSuwcyvh/I0I9sluG891EIeA/zhCWFFejrmml5cA8IAalX5+CccV1/ogEa
bUaEQGvIsYObdVt/fzUrfXFGCBxmu/0SEx/qizP9Fi3+CEG7YkvkgoSCQXNF
JCuPkwKx6wMZ7hkWBqe1z7+Y5KfAxyV+7l0yLgaMB/kaJhgFeKn0PaEx/gYz
a+6nZIhSIFuJJXBDL8KguKR2emQ1BXpFJB4txcUYuGi8szdQoMDK2GyT8+5n
DVYXDT5LVqPAWx/nichz6QbtijOK/XQK/FjZEVPdnm0Qn8cTt34DBbh9K3qc
s/MNjKTFfp7Wp0Am8VkswrvIYOGiyu4uIxSvUOLNr+5ig7ti2uUa2yiwxqvN
fWG+1MDzwlbp8B0UcFFzXvy094GBLG4X9daaAvnVpX/uppUbdCZ6fpN3pMCE
u8qBzr/PDFIEgs0DnSnAk2/Nf9Kp3mDLmbi79R4UUBiZjX10usXgL+clMQlf
CiTYxdtnvvpk8DDiZqh3IAVm2baLhSuPGvj8qfhcGUKBNOp4Hc/igoFi8BsT
PJIC7F6rtmT08jJ6ZnpuHoihgNGZzHSzRDHGef8x7GESBcLKRkfUshUZ28f/
BPKlUsDC9ezWr2xrGRw+lG77SxToP31S3t6PySgflobiPArY7pTqjbpoyjjs
Ri9cukaBC/LnjNS1bRmqX5gCViUUqLa0ld1j5Mr4tM/St+A+Wt/XReFMmh8j
rWd/+8xjCqRvs2qPUIpgWNgd0dlWRYGWxtgSOlcCg6fjZPalegp0PlD0ndbJ
YDy1Osf5o5ECbzzVy+1bChgBzVc8oJ0CilNXXHuflzI0ze41nvtAgfC1xyiG
PJWMgYaatYN9FCg7KLz/qupLxqXN7ekbv1KgT+z7q94v7Qyr6oHF2DEKfFM0
vsxL/8wQYE6zeiYpoDc14BOwNMo4bqjK93ABva/hOmdxYpYxZOxQksxOhcNU
48m0cE7mbpOk3Z58VMikptsdm6cyq7dWLRhRqcDjrpPAGl3F1DKdyl0tSgXl
0RUKz2sVmdnmKltmVlPhxVsR0dX+WswVlvZjzQpUsDDc7Y1V6zCDrRLPX1en
wvj2qk+nfxozv+1+rhO1hgpdq56pHzlpwdxjM/nJUZsKQivLlb8QNsxaO+XT
G5go/uez11YYsphrHe00MRMqfHHr6FaK8mTmOiW0DptRIUC0arPIVT8mhfXs
eM0uKvC2mMoITQczQw/8ks6yp0LIflYOZVMUc9RVqe4oiwqpvKe0zPXimfYe
tl6WHlQYWeCLd+I7z2w4GI+r+1KBmRR87PuOi8wNPpVlnEepwJ4mfMLsTx6z
wHdi78dQdN/1fT+bdRGT8FPkKouiAuG175ntljvMiACbGylxVNjMelDxIuEB
88fROMuDZ6lwrMrx8xbdJ0zHoKczxhlUIN1HtE+ZVjNfhYxflsqhguTX3IqC
4/VM7XAF49lCKjR/q5UsbmpkXo3YM/z2FhVW1fy15XvayhSJik2+cY8Kui47
5S12v2dGRj/559RjKhzIOuSvVtvDHD/zs3tvFRXOKTQWxZz9zHSKk4/c2ECF
CmqrvIzxIPNNgrUq3kyFnx8GfhyLGGbqJsc0jbyjguzQ4taunT+YRWcrAmp7
qEB5Hlc22jvBFL3wQyL7CxX4GUW6kQNTzFNpclXHRqiQ8entp3e6c8xfGbvd
d06g+J3KyU2ffzP3XzojpDFHBZ/xMF+uziWm9NsZzZ8cGIQZs66OWnGB9U6M
zZEHg7xb3u85H/NAQqtaWwM/BuLa12dYTH5YaHcMuoJhkF+XVuiO9mVHV3Wd
tTQG9zaHHVo9JwJCDj0Z1XIYcKyfmR5yF4VNPdNedCUMhiyGYL5dDO72qhL8
mhgcrxPshhwJGN5nNBhIx+Dkx6VvtHlJkP3s8Kh/LQZHjDSgZ5sUJH1Jcnqi
g4H7yIJzxWsZqHMpWqNmgMGhObPZ9jBZWBys4koDDOr6AniGqHJw8NvUDd8t
GEi1KbdukJeHPE9KeM92DKYffutOvyIPnSMqO7dZYHC63H/OXEoBtozZz8pb
Y8BrXqUczaEI2SJRbSdsMTCRyee94KUIU3o3b/c4YBDLOJTJ91YRcuN+u6c5
Y8AZRw4KJyjBTKnCpklXDFytAvxkB5TAvMtU1tITA1238Yeh2sqwoHK5k/8w
Bk+N6ObTHcpguaP2vps/Bg8aMg76yanA1aPfU2qOYpDFZfmUzVMFdtXpbwsL
Q993qrtt/KcK3HL+WD4eh+r93WhpoE8VOOK408yTUP2irv1sEFMD21Ka342z
GKRP0P2fmKkBN1u4uksGBocfjPapl6qBo8pVnqpLGDQuXQtv6lODuxZN/VI5
GFyYZ9q0UdTBKUv60vtCDGqHdz/c5KYO92tNjq2/jkH8g67St8nqIPD90K6z
tzAIaWxbXCxThzLdZ4Km91D8CeVZLy4NwDr3hVY+R/XZ3NX7K0kD3JbO2ErW
YlCW+U9+R4kGPFG+s/54PQYzDzdhDxo1wDOQbWxNEwYX+7SVovk04fll1ZdJ
LRhE7f3lc0ZRE0RrLQtH2zHw65IsKWRqQjWRt7ewG81f2MGQXf6aIK77Uofj
EwZpbMGz4/GacIg1sXJfPwZNoU5WL/I1QfKOYZP4MAYRmZbRa1o0IcC8n5Ew
g0H9oxSOmwo0eBUgIDk8j+rpIxJ6YwMNZC+vnd38B/Ur6tGw0DYaNI5E3l7i
xCHgfp+YsDcNFImb8Y68OLwPOHLnaSgNgnXa3MsFcEh4/3X8YwINlGMUZP1x
HMZyuBOTb9Ig9LbpYrMIDo6PxopUH9OgtcO/U1Mch63pYuMmDTQ4oVSbMiSN
Q+cB741yX2jQWe3Cbq+Jg6DtuOMNYRLGDT9IhNFxsMxZYFClSeCt2rE+dy0O
vudTk2VUSdjwTNd9SBuHNsnBfFM9EiwYdyL49XE4+TW73WsTCa5PlS5qMnEw
OqpnCeYkXKjAGv0245A4ts+N4kTCLd3TQ6lbcVgqzVwSdCOhpvz30iNTHHac
2Pa5zoeEX2VDa5d24sA/FjoRGErCjvtPMuKdcHga/mhkLo0Et3Vr75awcFD7
vlAtkEVC+N1rr1tccBja2F00dAWtf+fcXzEvHHT27irnKCGhls4nrncIh/ow
4e7N90joLglb43QEB7dR4znbRyQIFHu4FBzDYXN68J2pKhLkNXvD6oNxmNvA
/H3iBQk6N3elj4ThwFs2mNf3igSP64xXWqdw8DDW51NpI+FFoYjW0xQcgmwe
3R7+TEKvYty2vvM4UNu3xxoOkjCdv+TMmY6DYUYN9/FvJCheGUndloWD+QEN
rugfJOjL7b/tnYvqJfo+au8ECbty3zUk5+PQoFWcJz5FQmT289/vruMQzJV7
SHeehItSG1bO38KB5+SW4Su/SSi9fJNcfQcHtgKlzIk/JPRdTGM5P8Qh98Ti
+CYOOsytWhESXY5DnojKBlMuOlAzT14oeoIDx5V1o7o8dGCke9f/qMZB2qei
sIufDntE+/vwFzgoNz6QihOkg0+qzcL6lzjECL4fURaiw+XzRrSQZhz+UYhY
r4rR4T7xyCS7FQcBD8piIk6H12dp+6ve4SCeEnS7n6DDQrL4ed4eHF4LHGE4
rKQDQU26pf4JB7wyBCJE6aCWxPnCvB+HLDuVsDQxOtgm/Jg7/w31X9qlJmMV
HXwFXYiyURzcE3paoyXocDquS+PDDxxaBDtU3CTp8CCm1kl2Goep1MFIDik6
FG1/LX5mDocb/TWdTcgXV7S2jv3GYX21DStJmg6JTZ0Ju5dwkKhwLDCUoUNE
yieTCg4CpMjtKsPI/lZDbPI8BNx5OuUaLUsHN5GxxzH8BFxbX9QlKkcHs4wF
cg9GQESQs7akPB2Y9uzDT4QJmBwnl5KQ167my1cQI8B0POTxPLJiL2VvnAQB
wph0s4MCHcRyV4pNSBEQeIMr6wGygPPqFhs5AnyUW6J4FemwqKAQX6lIwC7N
Vb07kX8Oqm1WUiXgoWU+eypy/zWtpXgNAj2317gF+Z3nxvJfJAEhgr2/eJTo
0KDB8LdbS4BTje3eDciPxzbRnv+D4gv0N+5DLr5t+lVZhwBDam5cFHLuEau8
RH0CYq6/6cxDPrfOzmGKScBgz8D8Y+To6X0rHYwJGDhhrdmMfLzMrbnKBLkp
qLgX2SvIJ1Z1OwG5RZYPh5Gd9AKMk80JmIq7HD6ObPkn+M+0JQG28616k8jG
z06WOe4mYG8Yv+wv5A0nY47U2BBQd+G+4xiyqnGyhroDAVF7ZmQGkSW50wZT
nAh4N6WV1oVMqb+cM8tC619NHXmFzB6bb+fkSoCJm8TmcuSp7TeE6zwICN2F
NxYgD60obdTwJsA8NP1aInJXU9mZc74EEOdLZ/2R36RUGs77of76SvfZIFda
1f3edxTl5xsdoYNc0NHqSwsjQPwea/8Mqnd6RpfahQgCWOOjH/6tf5x935eF
KALisyQibiL79o7ZNMSh9XJ9iu2QdYf44EAGAVpnJIQLUL9pRdSFl5cIWFkL
bv7IsgdF72vlELBJUCDZEJn7h4Lq30IC7CdjCz6g+Xk7zcAy7xGgcz4rkh3Z
jTuwr6mJAM3Vpu810XxKyLx8/7uFAOt1ej2TaH6btKWaVd8RMO0bGf4YeYN3
3dPIbgKGHv0tNUHmaVt5acM3Ag4knGY5oP1QmPvQOptdGBZuWkUErabDgN7c
K5/1wjB5NpzrsjgdDviFPFhxURj0wlovPUP7ne6u0WTGEgG2W9iT7ex0aCY0
BQN1VkLJNwH2pHESKkoiL2lyioLGlbii2T4SQtjVLd98FAWXf9ZUSL5F/7c9
wVsP3ReDtispCenPSBi8KnchJ1QcyNRvzRvvoPNCdRVXufUqiN1EZV3IISHl
ols9S1YCZN5ruomkkGB/YW/Tiq8SUHm8jzYSQcLcpsL5nEpJ6LBxFQs/TMKX
QaPj1WdWw9enRanrWCRcMVgj2ciSAr5d1g+LLEkojg7E3WnS0K6N+TIMSThj
fcCUc1oadIRjZdTWkvBPT971M40yMKlTbvxOjoQMtUvFjaay8CzDTCGXIOHE
88QM03JZuPVhZorGQYK5pHXhK0U5UNU9aIT/ooHhoXoHPFYONm/c7oaj8zVn
tbPim2k5aPL/a9XRis7zmmtpFg7y8JfDRLqshgYptGr11kp5+Dl/OXD0Pg3c
JrlaXqorwOdjTk5DBTRwLv0lG5usAJ7rVK1+p9Kg4RVf1JNFBXQexlh0RtPA
2/hzykvkc026rA5k7El5dgdyJmPMvx3Ztvjg43FkOGGV+Rb5a/KbCcU/CjAe
KT3QgMxjnbI/Efnd+SdB5cjGn8QYTn8VIK8bK7yIPGQzbuqF/GZNfVkGctzb
BrvjyOpFYa/SkFurggLPIYdOj/w8h+xc0H3rBXIEUa8bjxzhmSNJX1KAJevo
tyHIiv3H1PSRrW4bfAlCbrC33LgN+b3qzPSxf/M3Y991ADko1F0yADmHPBCX
jixx1dTNG9noml5GATIbO3fQwX/zkxG5Woq8KrQy3gOZxOuqXiN/bl1T6vJv
frFZzZ3IKSWjNc7IRzmOfhxE9rtR2LEfWSLEYvQX8ukX+4adkCsnleeXkBs5
JBYdkf8PAZZDqg==
       "]]}},
    AspectRatio->NCache[GoldenRatio^(-1), 0.6180339887498948],
    Axes->True,
    AxesOrigin->{0, 0},
    PlotLabel->FormBox[
      RowBox[{"MKPox", "(", "t", ")"}], TraditionalForm],
    PlotRange->{All, All},
    PlotRangeClipping->True,
    PlotRangePadding->{Automatic, Automatic}], ",", 
   GraphicsBox[{{}, {}, 
     {Hue[0.67, 0.6, 0.6], LineBox[CompressedData["
1:eJwV13lUTd8XAPASSdEgIppFo8yiaG8SJfqS++69klLiIUq+3yZl5lchklBC
81yIipI0z3PSnGiQ13s0z8PvdtY666zPP+fss886a+2taG1vemoOHx9fFzNn
15dXrQU32NzT29I+wwwac2sUDlAKZ+Fb1GdLZDyTn3FLQcEVRLPicudN0Sjq
m/JWuP4mBHZHh5JjNL7M9Jafp+AF79U++W0fpFHzr82DGfZDsLnOMUvm0dgi
+mp6ss4XIuPG6ys7aVSOXLB1fOIJ6H1Xl3rcTOP5nY4XRuQDwKlxvp5ANY3v
v7aFD+q/gH3FZ0JV82kctz3Q3McOgtHNfhnCqTQG8zd7jRiEQET3Nd3EWBr3
lD1aPVwXCrIiakOrAmns9t+XNXg2HH5X/uazvUvjfZsp84GJCAgj05MeuNBY
M3HGr1c+BhZrn2l7cJhGpwK59X8TY6HoapnvlR00rnj8tYSnHw+RU6sdL6yh
0VodBXrYbyAqXTHJdYRCl3iR1P66d7D9waucqw8p3O/bJdgf/B50NIYqXv9L
oYxLFtF3NgkcD5VPA0Vhpr5z79+JZDDbqHErS4bC+U0/VXjyqZD4H3lpQRiJ
9ZmfHbndqTD/yc7f826TGBvpn9OTmAbXTyobcm1INLlkYsnRT4d4ofAL+WtI
fLog7ekv9heoOXF7sD+ehUnO+y/9uzwTlrRgtftDFr7gaEsPuGfCTaF5zU8v
sdCucjG73yALJDzfHynXYSGlzyd6KTYLRBw8pZYosBBTeEl9otnQXXHNVkeQ
hYtfFM7pq8sG7s2Nbx1qCZwQTYm5uCMHmj5Ih4VnENhxI+xQb3AObEq4y52I
JrBs0GfEfl4ujHpc9b7jR2AK++qrv2dzIV1il7LJDQKDGm0N7MtzIfO+fekJ
ewI9Dx7l/tmYB3nLM0ULLAh0yNz72O5ZHnTxR5d5/kOg2abNOn8m8iBK5od2
/C4C9SMVf1w4kQ+7a7W/bNlCoKa0mCcvNx82/iMkpqpO4NL7k1oX1Argjnmk
xG0FAqenf9dyvQsg4MjLP4bLCfzlUOd+vr8AhiIKJf+TILCyI3cVlyyEUzVV
yL+QwI/Uu2LbT4Xgn9/9lDOfwJDiIIce+SJo3BeaoDqPwEH/ZPXv94tAvr9r
JkSAwL3skvbqsSJo8F9q4Mc4YMuPF/mni0GluSGpdy6BXIERVlpNMYRxi+dE
MftB9UKx11gCEaZbH0WIEOgbrFQYklACQY4dwQ3iBHbabbvxZEUpOF/u9Vy3
jMBtO010vDxK4eE5S46vHIH3RGwG3AdLYWhDXMefNQS2NrjGX7Qqg/SUFUZa
6wm87RQhR+uWQ/3WI5pzDAis2/Opzji6HDTk+O3PHyJQXbLKB5ZWAEdhyegp
c+b+bybnqPytAK5qku4HRwIXwwKLRVqVcNMj43f3TQJ11/jpeNhUwiOTuyPH
fQh8MBgzcLmqEohA66aKOAI3P6o9ZR1XBZcKdN7uaCfQwuXE7uYfVRDmLObG
7SXQw7JHjlxeDbudan2dpglsXMtfb3SnGuYWpriMLWfhtWLN/Rssa6Av0TVH
1JiF0Ykf1sQ9qQFRKu1HC8nCav/dAqtLa0BVWs3DwpqFymw6ffn2r7CRExxg
58JCE5N2f1/7r+AssNhz8iYLnbfYOS6M/AqpqeSvbd4sLBa4rcUnWQt6GaPC
X4JZOMgRFblsVAvp1NZ04VgWylYH/Bq4VgtJ/c4hQu9ZeDH4TfAvbi1035mu
UcxlodTOpsUV+d/AQWlz7px25n8on/5rOPUNPKez1ZZxWHhWpK8ke1MdFNjc
zPvTy8L0BsE7KcF14DbyYlffFAu7Mh9Zra+rg3WyhhyFuSSKRcvoxS6qhzBh
jqmsMInWThtHXl6uh8Q7e7zuLCXx/vHPNcsS6+FykHbe0AoSk/cYvn30qx4+
NOQF6CqQKCRpcfYO0QChrBjVQ+okvn7j1XReqxG+Wpjur9pBImcx5/5+q0Z4
7itd34gkqjjt11P1awSbtadTSvaQGLxDJKR9rBGUlmlNsw+Q6Ft0/7RZXhME
m32rjjIjsVyTt2zbaBN8TZGxXWBBoojPwaKlGs0wtNBT2cyKxNukqGaVTzOE
S3aOlbBJdGp/2LfPvAViDbPbBP4j8d3e3tDVD1vAaLrVq8+JxL8xhwiB7Bbo
MmYTNa4knrko8SFDpRXS//DWOl4j0WzK133LQCvUrpgK2XmXxCCRklsSBm0Q
FwfL174iUW+nm/l1iza460ds8AomsdlOY8tf5zYYijK81RpK4vLqe12lsW1A
tt7wdYwi8ZH/ASNP8R/gfGuDvNlbEm+tLhedafoBxmd63spkkciGqgDupXY4
uW39IfxOIl/ocFrTvXaQk9bijLaR6D9Xprk4vB3Wq51Sef2TxMKi03Ix39pB
p6v2s2gXiarEZOgpnQ5oOvgzKoZLYvcZlfhW/k6Ii+e1/zNG4jnfKxmVPl2g
ubPg1ktxCucMhX7/EtMF7oKynVMSFD6nCvneZHeBko6/oLkkhcUykvreg11g
2vImVEKKQo2o6AIj+hecPjrdab2SQu6nmsps+W6Q+7fKPXQ1hXadau1Jr39D
8p7UsI/bKGyzaBDKKvoN9wI/1Axsp/BIvadWWcdvKLP8uHStLoXbSn65dq7g
wGK3jJ8BOykUSIwQl/LgQJyW/6rjuyn0d1fUc7bsgayyx7IPjCnMkpQO2C7O
g1TBn5xkcwo3exdmGGjwwNmi/vqn4xRGCrp0HN7Lg33cg5FfLCi8P/Zt3Tl3
Hgzn2MTnnKCQ/O6X/7ybByXychNpNhRyYsUHJzL/gOmk2taz5ykUVryt8n1b
L8zsEl9Sd5nCwh2P1l016AVlSRnzCDcK/0e/0pY1ZXxCL+GSO5M/n4/7jtn2
Mv+n20H4KoXj01x23cte2Bqvm6J1g8KeZlZ0xZw+mHG4GGXsQWGpv4paZmkf
jExa6f/0pfBu0uYNlg19oHbmZZPfYwoNK3dtn+7sAxHe99d7/SjMnW9utGOm
D87q5YtEP6Ew3cnn7McN/dAXWpdj5U9hAjEW8/ZpPwyqLDJ695LCB+Il6iEn
BkDlRt1YRRSFqdqyySZ2A9ArtvqkazSFHRb2MOk2AJxFIKEUQ6FugiRBPRsA
HmcYHWIp7DYyv7KofAB2u3Ak5idQqH+LV+GqOwi2AW33JN5RODok5mgqNQSb
1KY6Yj5RaN1EfBEoHYZFDlfiFcqY/AX+uODQMAx81RMOIYzfmdnJfO8aBuEP
ZpmK5cz7Nnq4pvGPgJ2Q37hCBYXh9WmbHLRHYJ7jqVHpKgq7ahWiW0NHwOGZ
QOLwVwrPVXJ9Ul1H4ZlDsbdlM4UOebet7VXGIe/hz05RDoVyHXsFhzeNQ1lt
coo945I5C2LdcRxw/VqoZLwavfu8jo5DrpqTi08PhQ1pT66H3xuH/JRdTxfx
KNz1NvJVw99x2FGBJeN/KZQILGzU/zgB3N8zVmFDFCZeXHhkudEUeH/IqtrJ
R2OImy1nPcWHwhJHRy8vofFm0OThQS4/HnWqS41WppGvpg3TLwvgvoDJNV4b
aVzz32kXQn0eSiReqq4EGjuGnpEinwXxX+k9n+r307i/89wVXwchrOfFHPNj
0WjS4aMhJyeMrQvyKiQtaeTkWF8vTBDBibml71azadSS+Carb7kI9/W3qqvZ
0ygMQ1bNA6II07HkAica9/HMRpRY4vh2ZaAb/xUa67Nt+M00JXClGPla7DaN
yZ65FgpDEnh00d0zh5l68/Q8x7by8sV45O6LBC8fGk9eckte+FwSzwm01DY9
oXEdW6P8gNUSXOe+jU54TmPFYk0Rx+1LMfTkUvatIBo/vb4ZqCkgheoKkeHv
w2h041c/VNoihU3sHAteFBNf82VDu6RlTJ297n1xHI2dkYp+Qe7LcaGm0nqN
NzT6qUrPTWVJY3Ga567AdzT6PD9dYKWwAgVbuTlByTSa+R0vX/hrBfaM/Sdn
+5HG0T0RY0EZKzEw3d/Y8BON7Z27XbI9ZNBZ7c2Gis80hu7csLLMShZ1dE00
2Zk0JtxxlGCvlUOZEanSd9k0erBOGgsMyWHKrgU533Jp3NIcEuNRJo/HK4ab
RApo9FcLTCgzVkCxP7ej+YtovJbp7W+cqoA/1VPt5pfQeHAlK6JYWREDglgb
e0pp3GVXcEzCSxFNtcv/BJTTGCRjrVw6pIhlKyImqEqmf8iJempyTAmbXm5v
66xi7rc2W706QwkJr4gnx2qY/A/MrSpSX4Xh1/dmf//K1O+J/QpeD1fhmaPd
UTrfaCwsFrqVPrkKTwjFdoTWMf2H/g+fIsaiVwpFwxiLp6e++sZYPLVr26zp
hHNpvYylPJS8Z/3rYWmf8tQqXOv2bEs4Y0GWzwlvxj9znP4XwVj/+zI9i+lV
qN0orBrNuIvqNbZlbKCjZDrru5WFR10YJ1ttd591dZaroy/jdEF25aytw5vi
8xnbxXxxiWF8/WzQynUzq/DL4dNFsYyVfzqr7WC8TPXywKwLzQ5pGzGuy/OW
jZuN/wD/kZOMfagkh1kHaZ28+4zxUM20dDzj3VG6/uGM/TvF98y6S35JZCLj
yAwlu1lrSeRllTAWLDDInnW118uKesb0MMmdtdMcp5bO2fN5bKkExivcTHr6
GevHueCsMwbWjM0wblnvdW7W/wfxF+6Y
       "]]}},
    AspectRatio->NCache[GoldenRatio^(-1), 0.6180339887498948],
    Axes->True,
    AxesOrigin->{0, 0},
    PlotLabel->FormBox[
      RowBox[{"proMKK7", "(", "t", ")"}], TraditionalForm],
    PlotRange->{All, All},
    PlotRangeClipping->True,
    PlotRangePadding->{Automatic, Automatic}], ",", 
   GraphicsBox[{{}, {}, 
     {Hue[0.67, 0.6, 0.6], LineBox[CompressedData["
1:eJwV02k01I/bBnB7y0TGThpjz75MfhG57xKlJBUqRFQkkRZbtCspIqmEkBD+
IYUi2cmenewyljBZxk56vs+L61zn8/Y655J0uHT0HBsLC8swkf/v1zcduDTO
PtYnwdUTZ6u7d5U1U02OU53BeJTj4PrZAPhXUXCPSvWB3jsLbzob3wFPWM6H
jR134fP9UzYeiXnwuihYgpMaCCHP3ge2BX0H5cmzT/45hQBXxC3BxANN0MMT
s7baHga+Fuac8mqdIJO04b/llefAbhc6di1nAC7u8nBdkHgFkyV8q6fXhuFT
S3/CrEE02HVG1qSPT8Cyi0n3tFMsaBfPWJl9m4Y41u7ABcM3cL+Vk5p5bA72
1j2VnW+Ph9Yd37LZdizBaMS+4lnnBHAue1wO5/5C0Nm/NsyVRGhU9Div8IcF
m1fOh09JpECj+NKMdD0nen6nqE9mpsKErFnSIff1KPaspYZh8B50D6D1EU0S
Oigi+7hTBohq0b+dfciL3u9JuTPtH0FaXLiCf70wHggb5pqJ+wQkkzQW/nIR
FPcuNp92zgKvRTF+liAxLDLwmppcyQahTpO6ERoF13X9kmdI5IKplYlr1ogU
dhR985gYzYXE4/w5DX3SmJoUUTqemQc9g90Frztk0PSKqd2YQT745fWF1VbJ
4YsNeS9GnArBYKnb+nyEImZ5HbhyVaQItIWXXEX9lTB6bIco068Iar62Sxi7
KKNbA5/TjGExWBeecQhWUMXjBiw8V1KL4ZlX/kG7f6qIOYysaZ4SSLrNmqBc
r4Z80ZVs0+0lALNaoJOqjis8OSnueqVwn/rqqiunBtLvvDWbiisF6sHWQ7w2
Glg3G7pwibMMNvVzVv9O08Acp5sxk85l8O/Litv3ZQ2M7XQxvFRfBjO1u+v9
9mjiw0MnJ/5olkNv9L+yQX9NvFxk9MztZTnYLtpVdRdrohVt+84/K+VgGexL
PbykiQZJkgOupytgOJXKrqBEQ2XRzQ8ZZRUgV9pbanechoJBq6quCt+hM9gx
d/IGDdfWfrdOBH+HwMxHht0xNBy53O53ceY7iJzv+aCWR8MGepn0hGUlWHz8
srr8g4Zfjn+sdvlaCY+GbBIs+mn4pjr28rhEFdzr9zQ+NU7D2Yhsxb6gKnDf
cZbFe5qGRk41g01LVRAYnTKeTviV1kB0hWM1HAmJUN41QcMJ9gWLvOZqsD/U
MntmgIbQtGlzOtaAbbbcV+dGGobFSVW+SasBdwU3v1f5NBxy077zXKwWyEL6
3bvf0lB7l+nOwIBaSLe4a5l1n4aPSWeZfrO1IKB9zHXvWRr2/vR5725fB0sy
z7uMgIb+nomUE7r1ECTzyXRhXBPb935tP5hcD3oBKwamBZqoyN8YCoI/YI9f
hsT5J5rYkLHKJj/5A3Rs1MjSCprIBxtsuVUbgD7AedJmVgN15cJ3BpxtgHfl
bZIPCzTwyWwK83pjA0SGeYQVmWng9qet5xz+1wgKvwSA+6o62nqf3tM90AhO
kiX8pnrqGGA3TrEUaQKGXGqWLJc6dqqwdhjfb4LCQuOd27XV8Fa18gENu2aw
dNekB75TweTMz3L/e94MbvtUZniNVbApYg+7bG0zxPz3uYLEUEYZpxP5Ijot
YJq+qPlYTxlNTQcjwi61gBL9UuGWUSX00nLz2JTUAgKaB8q1XyhhNbu/Kgt/
KzC5dyavW1bE2TEe0nXjVmDZc4iSmqGIW5tejTBvtYLeBZzNc1JE97iMuJGJ
VnjbQDo93auAQru6+H5UtMHJCdve3yPbEGUcJ/f/bYNI0mimUcY2dCZN15TQ
2iHh50RzoPc2zP/JdT8nrh049oowPXi34XDRU3v19nY4L1SYttgrj5uTxfVT
uTugNDXjvGCGPDp4ai68vt4Bpk1d2c3H5DHo1Ldm4cwO4OIwaDuyTR6z9+7/
8HSkAyiajRrSa3K4nt/W+b75T6g8mp13M00O0zMCuy6qdoLSBtc0D1E5HOMb
Czpg3wnzF2igsCSL8p4H9LeFd0JyeL1J/E9ZjNMjvRlc6oQcoxCeomhZDKsK
crQq74IqxUPOxYqyWK/MENZe7AIFY7F3WZtlkRR6qEpQqRsUIgq7VOdk0N+S
R7kxtBs+ObSrxxXLoOdgyPQ+mx64mcdY6reTwY9GU/GyIT0QwL0+8+p+GZxM
MTNnL+mBuLhym3MaMnjenfy5QL4XJgJDQy05ZNDqb5ifFrMXxBWEp/jSpTGW
VHOPbNgPzvFs+i95pFF/l6/Nbdt+8LS29shZkcJuNyWtSa9+oBblDZF+S6FI
0+Ph2tR+EOKedjlWJoVPI0yMH/IOwDr6VS61G1J4T7ae51/XADh+S/AWW5BE
J2h8NXFlEDL0bt78yymJLPHzeV2PB6Htv5B07UUqRnCId1cnDIJBTlvZkzEq
VlY5UlLaBmGlzoz86AcVt5mvxp/bSYfJUEbRx0gqjp6Xf9/LOgTXIsP6b2tR
8ULYjYKG0GGoVw4qlZ+nINtcfF9hyjC0vFRLl+ynYOTxSpaMkmG4dsrvBVRT
sFqc3yB4dhjuKbK1DsVQUOld8nfjEyOwy1ksrtGYghNfmxtKJEahoG5UsyNx
K7oNKQxmpf+Gw1kuZR7XxLHf9uf64qrfMG70oKzktDge63ioWkf/DT/Yrieo
HhJH7ZoRnyGxMQg2FWmxlxNH9sxEXqGAMZgTuFGh0rkFI/wk9b3sxiFSulSO
sm8LFvOLvtLhZQBfeN+RN9vFcHtwZYGhEgN2iVyf2Scjhklc3vQjRgzQ1ZWM
4hQQw6ClNrULfgwwLvqkU84URcu+8IrIUQYss1FMzbJEcSyVd3al6A+823n6
9UUdUdwo6S/fpz0FU30rBU+OimCl3lO1m4ZTEFWnr59qKIIPTsTs2Hp0Cp7+
FVVu1RZBttAv+6xdpqBP+ebACQkRXF6bcGp/PQVeeobRAgxhHO+2SP7BNg1d
fYsPDR8LY22EvEJR7TQYqfdXdTUK4aOs7Rp2P6dB6YaC0ccKIdzfsFtnbWga
eNVY+Z5/FcKydTbGev+mQU002uBWohDme4Y6f9GYgc8N90sGfYQwzXwp5cOL
GfC5rXKpS0YIn/DWKL45zQQ9RoADyz1BzN2xNdvUjQkZLBl1zt6CSLe9BKu+
TBCV3DzR6yqIumn85sdfMmHI7OnU+AlBHDW2ucFdz4Qo3xMDT9QE0eAe44eP
7ixwO8/vHukVwMW5zR5HhebgxUWVD/aGAujQZV7IXjsPHJPbtOdU+HFj1IDr
5Z/zUN+3p39Ulh8/WrmJ9w3Pg2qI+fLgVn5k7wzwyWNdgAnvQsspbn5M6Mij
Xd6xANczkn1O/+HD4VZqcm/8AmQ/rJgM/8CHFxomQnN9FuHc8AnpdTv58HK5
v8Ml+WUIZW9/Q7YjI4VuxDVPWwbS2/hwjpNkrGHbkOqHy9C6osy9epSMshg8
HXhyGV6cee29aETGn3nPbyc8XoY7z+hRcmpk3P0hKebn5DLIbmIePMZCRnJU
ZafBlxX4z561vyqRFzPdNx0TMf4LD3iqvhsubsY3vi5j6sdZULavZzbOnRvv
xq4emZ1gRRctcvnoBRKyNPdj/nV2/NB+kdqVvgHlrjl6myty4vHelMwhzvVI
n3tpSfrGhdZNfi9HE7jwwNCFG2GX12OgYcmja4c40ZQeqkShbMTYMtt1D7Zy
4Fipw+3KNBLy2t9KMt7Cjqrktq0GdtwY81kyoVOMDTfCnH03kwddtOMUW/VZ
cR/DakHKgheLA6ODGuxYsKPkLKuVMhmjtP0uCKyuEbuW2VLnyPg1xa8n0eUv
OHJ69NfX86GcS09EeM8KnLnim70pkh/t5AofbgxcBjUnpXoTewFUmuufTjFf
gh98yiQPHUHcJPpup5zEInxNvxulzC6EpAWvNiH+BfBlVTSr7RHCvo1yh5M5
5mFj9/X9blnC+PI/ju3HuOdgKEkyPNZPBOPXri3QtGYhfJsoR66FKLoebnyt
dpIJoZGO3+2pYshxu5Jjc8QMWIWfqt80Iob2AcUO2sQvFvcmLsUWbEH/rgZR
hso0DA7t8S4JEMfcBK1wWtAUxO/S2FJnvxX5zv/qcK6dhLT7HmQnFQrmevrP
vkr6AwEWZw6yz1EwVMHONyacAVrdb1IC6iSQYhnBwXd9AiIUotLqDlJR9e/D
b0q3xuFWUXDEwVwqrgu/8Ha/3xgc2mKRWC0jiZ071FsdH/2G3W7frcmBktht
TY9Y/2kUYsUdZGrnJDEy5ooKW8sIyJS+e2FqLYWrQhqDm7lHIFSlRLGpQArL
rHRVtI4OgyOTo7FKURoffyzspoQOgUPmDDUwRBqdzZpJ73/RobJ6/b38VWlU
bVlJDValw0WDgdAqwttvFEd5E+bNz41pI9zg+zboDOETaRfypgiveOe76RAe
CamdlvkrjY9c92wfUqEDl0Xo6WDC7XwxZXqEDfqE9W3XpDFrNGx5XIkOw8en
DroQvjLw608b4UcNlSe9CdsrHB4sJtxU7OMRRpiU5Ff7krBDQtf7CsJrJkpx
BoRvO8duUfsnjWky7SZRinSQ+eWloEc4dXF8zwPClVZmO4wJJ4ts1blMmNeE
9dgZwr26LbL7CMeqnnn0knD0hhcsTAU67HmnG5FAWEA7eKGH8LCEQFImYeaH
uD+VhFXJ5cU1hKXuiPfEEG4KfP2jgzCpw78lkLAnm2fPEOEw7w211wiL+ZqO
zxC+65Baake4gCm39I9wynOnrwcI/x++O9DJ
       "]]}},
    AspectRatio->NCache[GoldenRatio^(-1), 0.6180339887498948],
    Axes->True,
    AxesOrigin->{0, 0},
    PlotLabel->FormBox[
      RowBox[{"MKK7", "(", "t", ")"}], TraditionalForm],
    PlotRange->{All, All},
    PlotRangeClipping->True,
    PlotRangePadding->{Automatic, Automatic}], ",", 
   GraphicsBox[{{}, {}, 
     {Hue[0.67, 0.6, 0.6], LineBox[CompressedData["
1:eJwd13c8Vf8fB3AjhWwS173nXrsQiRbVeZfu7SbZ41ayskNFRlIJKask2Ssi
ZLTka1RmsiJkRyIJ2Zvy+/jdf+7j+bj3c85nnfN+fcStLunbsDAxMcUyMzFt
fCfetNqsbB1yhOn/nzNQ1UrRMqE44KZMvkvr6wxY//jen0K5hj9ijQrZME/E
2xecnX64Ru6/yr/IiWVhZDZKEL6UkS21jKwwaX1/3e4B7mF14d0k8jeepH9r
HRF4cNf0oX5kqQyOfSurj3HlCwTmamSnw+7Oi+RYvErus1QS8uu270/nNBJw
rt/PQ+2QVy5q9U7bJeOB2dIzJOQU5t6gReoTPGObx593/xhwvPGh9EJHKn7k
dOA/DeSRmBPlcw5PcZLEn8icvwwItf5rOruajuP7ZbbPrTFg9+7XS9Nhz3CH
y4Tfwsitq/aRU+QsvNKEz5V/lQEeNdjuyZfZ+C1dMYnvywwgPGqr/6ORg6t/
2OZ5a4kB782C7ca/5uIfkg4yjy8wwEoOWMfs8vFdauftJOYZwLLq3TTn8wI/
KzLiSJ5lQNt3I9Ic9SXuI+Uz1j/FgIyPuy/O8rzChZLcRi0mGOCVs7VopuMV
vrBpPix5jAGaEcObZ1Je4//dlpKKHWEA0avccNrhDV7C1CB96icDJs4npE7t
KcBZfLgPvh5gQJmG59TkagFeXvJLpekbAyJ26h+ZrHqLdwcpYIldDLDm3RU6
EVaIS9oJqYp9ZcCWnh+yf8hFeMsm9kHxegZ0lr1zHx8pwkWU1tkzqxmQnRFT
OfayGE/0Uvfs+sAAbVdt81GNUvwb+UCj+msGUBg7c39zvcOPtDYSnXIYMHN4
0+rI13e447riHVo6A6I4iqN+2X3AF0YH+FYfM+CNp6arm0gZvrbNP6A9jAEJ
o/tFZ33K8CW65QuzOwxwaRawm6GW4++JP0293RggkPCJZbqjAp8QZ7bk1WLA
Ks/brMuHKvHaQrYjt44yYOh2mu5USiVuVGUU+nwfA97a3UyadKjCxbKlao5T
GHBWRVVtYrUaV75ewtI8ZQJP6pKvjJFrkfWLjwabwFxMgVx/aC0uPVjR3Xfd
BGh29YMty7X4MRmcycnZBMZZF42KW+vwvPIP++x0TeDAYW21oLsN+Jj+ym5d
YRNozl9jkZ1swuVUyMrdT41BAOcw41ZsxgXjsi5Roo1BXSZS7a51M17j737s
bpAx3J/LmvX+0oxziUVCqYsxqD78amP1/AueH7qTdUDNGG7VKWgqm7fiYbT9
Eb7dRpD5slDm+eNWnBZPzJZqMoKWmGOs0g2teLBWctVEpRFI2TFKRQ624Rek
umpnco2gjjVAkUnwK845tmvhmb8RCB/uEWj62I4LfVEOJ+81ApCynaT/bcej
N5PcmuWNwGHrdH2FSgdezF2THC9hBKVdm++8TenAe+kV/Tf4jMDKY89ioncn
XtE3sdfsjyHk5Qf1OCl240dTfIeYnhvCqMBoqKZlNx61f/7C/TRDkPXQPLIj
shu3/LzDRy7BEFIObX0yuNyNf0zZsS0szBAiakNtz1b34A9l9zLPXjYEj8EH
0ydMv+FBq2qJm9QMIXlrvT8/9TvO2v3Av7XVAI4cvm7qa/YdXy5xjy1tNIBe
F/m9k57fceEB/oncGgMQaQkZbsj+jqctJo5nlhjAwxitk/f4BnCh4Vsxf9MM
wF/6M896zwBeJ65+h8fDAOzwL7HjroP4LoM1PW2yATClLhT3hAziI0xDfHsI
BhCzidhb93QQX+fOCRfbZgCfam2xrPZBfBNzUeo6pwHsMFxLtVEbwrsPC9Rx
LurDiL1sTh/zT/yPv6S3ZLM+OEbceN8cPowrv7S9IBKoDyzzqf0fsobxFzYH
2pJv60OcySem/IphPIWiXi9/Qx/qiIIaYXPDeO7CP3m9q/og/yyz5iTjF26o
Ud/XbKUP4yWtzRXkEZzNlss3EfTB5efOwTd5v3FxPeyU+roefDfrYi+v/Y3n
FJS3Tq7ogUHnPcXGod94YejRvMwFPThQ/+vaT8IozrtQrC47oQesL9P5hO+O
4rnGqpPG3/Qgxkf8iKf5GI67KTz3LtWDckHR2IN8f/CDWan2GTf0gFM8QLb/
wBT+b1zT1pBTDz4deqh0kzqFq+yb8ZfdogeBjKT9JP0p3O7wX6W/rHrAEv7f
iXMXp/AYhSnpF391YeXfuF1H4hRentGvoDqtC2O9RplNLNN4/F/nrpedutAQ
I7uzrGEaJ/7wcHfJ0oX7fPVyTyxm8fXGFFlDPV0o2k8q0HaZxc1MR35c19aF
IbNL+Nr1WTyU7NiWfkoX1HMFDU2iZ/HmE+d0mGi6MHLS9Ab3Z/S7nd7ZJjVd
0PD/03RNfQ4Pl8261SqlC0vzvO76wvP4l2aluOo5HbDqMfzA2rCAH9Y2fXnU
WAc44wecr3Qt4Hk8DnsT9XTg1VkXYv/wAm4yxTexqqUDrN13rxUzL+KPzzVO
VmjowNPOYpUr+xfxpFviXR7KOjD8lZLZl7qI36owdnPj1gHH5vHwomtLOLfl
W2p2jTZcqQ6wuiS7gl8a9Cq/fFwbXl7mMhA5+RdffDTdX+NwGp5cvzi624QJ
4pVCJJgTtcAveU1vbpwZxH8a504vnAKm1u9Q6s0KsVJ0llm7UyBz1dbLUI4N
ohu5lIv7NWFoPtp467vNsCyROLJwSRM0fzreiLjCDqGVl7Yx2DRBeyhcHsM4
Ye1bjntY1kkYrbTy/ZS7FW6uubSJmJ0ERf52koY5NxRUZDqLCp8ETnzesneW
B9yX+q4r9NDB6+gO9rcrPNBzef7K4W46DGucy3vAzAsy9KcT2l10qKCXrxzj
5YWiP53ebh108NYPe5Qlxwu9aoUdFa10GLORrvaw5IW2vHBj7wY6NIQa7eBv
4gWr4DAntfd0UHtw7/PoV154/VBaw+QdHTIfllyt6uUF873RqW6ldAiIEi/3
HOWFOTvO89nFdMCaFxQmWfigS4VRwVlIh/auimojjA9+LEqtOOTTgftcb0yF
OB9cdvzTbJ9Hh+O98xeVpPlgO7lawTqXDq/6dghwKPBByMrPCZ3ndLg/eN+s
9CAfeM68YV3OoMOJP2cXJYz4QPWBWWVIIh2ShPxbbzH4oGVtPEk/gQ5z6s/z
e8/xgYAe679t8XRICV61i7LigwkLn6SIGDqsyCZ0clzmA99nRxZtHtEhx+pb
0VQwH7jsuc8bfI8OfJ3mPu/LUPurVffMr9Chs8Ka+awCP1Du3eoOAToU3Ksy
o8zzw+aYQOnrv06ALZv798+fBeD0REPdevgJuOB6vYArThCGb0jay2meACU7
+c9alkKwaKSlQeQ+AU0CClvdD24D3SnlVe1WGpTk+cUrsAqDXxqbg99TGlxn
ltNt+CYMZpmr7F+8aMDZ6013ebMdZJNHj5sZ0mCfZxb3g8Lt8O/H/tgBAxpY
CnS25Bdvh0897EdskP+j7z0/XbYdslqqvZz1aWBbMHnlauN2SJSIz7+tS4Py
+9bx3sPb4fHrXZxFWjS0f7QnAkVEIPJtZb4VlQY/M8Qjk31E4Li2TG/8fhqM
Bwwss/qKwLZzp6N3Is9YPTG39xcBs0WNrMJ9NGAii8srB4vA9s/Yl7a9NCBE
UyoqokXgph/rLkFVGujeJU/9fCUCglVGy8m7aVBqR9JS+C0Cc4HHOZZ30iBy
h+imIiNRkKteO59KooGpmcyzQYYoVEiv85xClopU0eQxFQXf35xsc0QavFk/
HX7BShQuHRz6QENua/cj8lwSBYcUSZdJAg0E74yrXrgnCjsLWGJPi9AgYuCD
DXeJKLCmvAk6JEiD8DjbGksKAUa9+Fm+c9DA08PPzUeSAPJ241lxyGb6SeRo
GQIAe899I2QFznbPBgUCCEyl8zaw06D2GnXH/oME+BPbPlqyhQYsZ6SCuPQJ
kDpXtJDBRgP37T80C/0J0H7bty+LGY1n9u/Cl0AC9HKlsTohH28STRsPIgBt
n8cFRWSBu3qr4uEEiOsZaHnNRIO8hbLnoQkEML8441K+ToWRr8lcVgUE4BaM
C/n1lwpnI89/5vpFgIcDPJ1mK1QgvuYUuzhKAM3moRBJ5P4vhXa1fwgQsEPe
b2SZivKlAHPgHAG6vubvdUN2Cf6oss4sBm9td7wNWaKCn69S7DRRDG6+o3DU
LlAhy4nZul1fDNgjH56/OksFp5C8F6rGYqCHP1A9iqyYfe5vxBkx6NCAUzzI
r34VROlYiAGbr93+rBkqlFo51n5yFoNyV1f2H9NUaGa0KpbcQ9ejjnubT1Fh
6Xj6cvJ7MQgJSuMN+kMFn5Jk/6pyMcgXnIi1QGbaE8f9u0oMHJoczxxA3kJ+
IL6nXgzaG//zHBmngvCy18mqDjHYEtipdApZJVcrdmRKDGb+a71FGEPj2zZ3
QFmSCMKpvxW/j1BhJmSiwkiGCPzXMXiP7M7yW8t7JxHmHPwDEpB9Jr9ZVCoR
YXh3SsYZ5JDamntGh4jQuuip3f6LCpk34juvGRHBgmsvuWuYCoM/j3lV3CVC
TUPCmU0/qXAs+XOqXAgR+jY7Ww0PUSGFcbYx4j4ROKZl0z8hm9VfkbjwmAgX
0IMahtz9IqWBNY0IJQFZ0wTkluv/KNT3RGgqMxnEB6mgvDf4VG45EQLzVm5L
I4dPbPPYVk0Etr2mZ7Yia1vuqv9ZTwRbEYFXHT+oUEczdQ/sIgJfmCaHG3IF
f3FtzRwRxpuXjrwZoIJ4PXVOaQn17+SSRSKyb8AXLGaVCEUz4cWByEcWR9zs
WUgwse2E0Fnk4t7tGAcfCUSudpuzIr965u6qKU+CJNIhusV3KvBbMie+UiQB
XehBjxbyZUJYDWEPCTg7LNMPIiuGPSWOHUDtr0CvIHK2a+vHEBoJKLXzbXX9
VEg9rCzWaEmCVPH2H8eQK7Q5/VetSdC3xXpIBfmH+eDoTnsS+BbeEZJGlvR7
XBzoQgJ2n9NM7MhPPy6fgeskeNDlvKm5jwpVHS3lLjdJcFFT9FoF8tDI852J
t0nQEDUqVoAstdVsefkuCRTqa8bikNN1KmJeR5KgdWDslT3yR4t4ph/RJNBw
oUabIg9fuWrPF08CkxHjLF1kmUiZA85PSNBs4mh8EDmjM7hDJo8EEftqW7iQ
My0NhONqSCD2uIZe+o0Kn1wVbn6qI8GNHg2W18gj/mzDC40kCAt+MpKFvCOj
sMCgjQReWg3qMchZo2JG3AMkSPR3XvFArludK1UfIkGKir/oJeRRrs9Sjr9I
UJfMZ2OHLKfkO/fxDwmM2s/fZiBnuw098l1B/x/Wajy00T7g3WreXxIcj3yu
vW+j/eOoC9+YMAif276mhCz/H11FbQsGnfPD3ZLIWrXi8facGCjJ7+bCkJ26
V1iiuTEYVDd0EEHOWctpmRXEgCSyksGN3MAdqCaxHYN/nlZ32ZHHMfNUXQIG
Mz2uj1iRFY7yu+ZSMGjoZCiu9FIh9447v90uDI5VfnX+jTx+6Lzfnd0Y5KtF
lv5EVpg7PpumgoHFmV+qP5CzrYS+fj+IQWWaWGoP8qjoGnX9EAb8PUNRncg7
vwy+JQEGXc0CBV+RM/HXMWdpGHDxOjs3I48sxHFcO4mByvnbWz4jy+b5eUdr
YSD9oLauHtnWxnGsQAeDcr+DhbXIGUR90zZ9DLa8qG6oQR5uPdg4Y4TB0n2r
rR+RpUPEj/CfwSAyepNbFbL1MY58JVMMeo6msFYiP12eImubY9DIJveuHHno
RWe4kxUGTueiksuQJe3LmENsMHhb3JX9AdmKnOmaZY9BbvxI33vk1PYHgzUX
MdD1KFTf8ECYp+GwCwZPKtTK3yFTqObVm1wxSFqyvbRhizXaPkl3DDTDd9M2
nPxa8dlRLwzSmEOpG+5zFBaxQO+67Cpn5w1jEv/u3byJ5lev7t2Gz3f9XE64
jUEVOWrfxv0SwhsdSwIw6HhW3bHh3hMFPV13MYizPP1ko79i6wlaS8FofqvF
H22M5+zbgHfC9zFQ1NyfuzHeOGcnxb0PMWBy8JusQO6WMkw2iMTAP3bxzMZ8
ifaq87lGo/EbhIxXIzMeSd4Oj0PX593zbGO+YzS3zuQlYrCb+j1oYz06mGet
GlMwwMuCIjfWS7iou3UsDQPZKImaRuTHstkFO7IxGBieT2tBbut7KHMiF+1X
eYL2xn4QiroWbfMCA7IFM2Vjv0RsOnkt9S0G6XLjan3ILSW7R8uKMMBCuvwH
kPndRM71l2Kw59L5uSHk8IFfh4iVGAQbr50aR26OacpV+4j2uySzyhQyr24h
dqYWAxeOy0fnkO+/D2SKasIg5YV52xpyaLx0FW8vBgs3db7wbjwv+tx7Ffsx
GCO4zAghb+WcT9f6gUHiYqIaATnYq+pu0Aiajy1sII181+jCKdZ5DCpIRaTD
yKk6vaY2S6g/dneZjyOXnjRyqVnFYM7/h8Ap5JnDJx6GsJDhUjT7+zPIpjLy
HYJ8ZDjc+1j1GrIn5emIuyAZjF20/G8jRxBIKx3CZAiPkVgPQq7h4SUlkMgg
L7J4Ix55z+KMlZQ8GeXMiqgy5NPTF68GKpIh8caiVh2y/djQnRFlMmQM9Cm1
ISf2t2fmHCDDOen710eQ2T8VT6jSyBCjPbVDEL0f+2L8vKmWZJgkfGq6jLwc
sRryzJoMJOcyzRvIQmFXEznsyZBu+2g6CPnkbduyRhcySOREVqQhv3HQ3Gzs
Q4Y7WyIvdyEHqwlE2EaTwXUvy7QWqgfpqiFpn+LIUNx8TdIUuUxxU4FcEhnG
VJd9LyLPSyx0TDwlQ3NNZ2kwssXWbpLnKzIEShXuq0fe2/sk624jGbTPtssa
onrFp2i/lN9MBradXi3WyOO3FE90tpLBUHLoiTvyU8mSoR3dZDhmMp0XjSx0
sY1cN0wG7qEPvt+QV3xYT21mosBxf/LKJVQ/u7buK6eLUkDanf1vPqrPH1Vj
R3oJFHiarLCrGvnN+TXeK0QK3Eru8O1GDs+vMIslU4BDLy6CDdV7uoHO2m9p
ClyZKjI7j/xfnP3+kD0UIDuVhAui/BCzMz638RQF0h2vicShPDI3S0v3P00B
0a1u9QXIOu9nEg7qUICdozDjC/JmA83QdH0KCHT8+cqB8oy7z7LjjTMUWDFv
2OaDrN9ksmOXHQXUaCt89ij/cLkLpYX6UUCl63rq+d9o/fGyuGMBFFgO7jlx
E7mSwyli6Q4FJu9xCyUjeydV3rYOooD212LKAPLvGleLQ+EUEExb5bAbReMn
fCGNJ1LgTQ5JwBvltVtlYTGniiiQt/l8VinKe6PfyiKXiylQaiJlPYBsvDob
/qyUAlqUtWObJ1C92Hc2iLWMAgpOr510kTufy3iXfKRA2iHSpWHkPdEfzsm3
USCVWCwjivLmsPM0tnWSAjdWfEVjUT49LWaUXiclDi8eh/YyofwbM6RYdk5G
HIhtmoflkYdy2XvGZcXBO+VIiRGyD5Ty8cqLg7TlM57nyDk2kj4GyuLAtS9V
wATlac4X0/q9h8Uho//xvTcof9ccv880YSwOeJLuYgDK60ddas7xB4lDwH8q
6t6sNEgmWkk1zIuDYGuyTRc/Ot9UPovSPicBA1adggsUdD7ZVSHX8l4CRMv3
y2koo/Pb7KYvtXKSIDiylnP7OA2sXs5Qgh5IQscum6SvJjT4VMfuX7omCa8y
W9IUXWjgpDEQXov8cW6LjTIyX2lRUjtyrNoxGVVkRq5j8RSy7uvqzIPIvx40
TEv9lYQ+E/a848ibjcItwpBVrH2KziJr9G8/YvZPEhJwclsg8rDJ1KmLyKz5
s4+DkIObP53xQu4QbjQJRW4pv+YegRzddL/nIbLV056cj8gGQ6cHE5B9HZLF
lNYl4drD4tlXyFI/PHceQs706ysoQP50Vnf/SeSYi1u8/tvovxazwQXkaCn7
tXfIyYoXgqOR+5Vt2GqRjz1Tj3mKvNT/oqZ+o39koYyXyLfuMAd/Rlbkry6v
R37+9iVP20b/ghKbOpHVj/F/aUf2YPH49hOZt9r9URcy4br22AyyGN5v1Iv8
flZmeR3Z+MVpkX7k/wHyPs+f
       "]]}},
    AspectRatio->NCache[GoldenRatio^(-1), 0.6180339887498948],
    Axes->True,
    AxesOrigin->{0, 0},
    PlotLabel->FormBox[
      RowBox[{"prophosphatase", "(", "t", ")"}], TraditionalForm],
    PlotRange->{All, All},
    PlotRangeClipping->True,
    PlotRangePadding->{Automatic, Automatic}], ",", 
   GraphicsBox[{{}, {}, 
     {Hue[0.67, 0.6, 0.6], LineBox[CompressedData["
1:eJwt13k01N8bB3BLypK9sszMZ2ayLxES2e6DLGMmFWmRhGylFFlapL4o2QoJ
EaISlUrSgoSQLRRFKMqapey7/K5zfvPPnNc5nzvz3Hufmfu+dKeTVi4cbGxs
t9jZ2FbeUwKdVqs5Rxiw/f9V3kRj7aMdRaYMw5h/y28NliuLg2m0s2jG9hrp
ouSSgUDsy2e8rUFItWn0Jm8XHaWURFG5aGHoVwjd2eaELlL+63xt2e06uvAs
LOW20S70XSD132JLLHpvoysa6uiApDN5ts4v3ETXCfd674sn0HF93xMz1Fvo
p/FO3zq/MyivuevepPFtNFvxI+iYQDCa92B1jLmlIYr/U4tCw0h0h70jbMYk
HSmV3E+Vp8eh7R9jZKZbMhCfrnKyWEkyGkg0K508eg+dlf0bvz85A0U6L9lN
LNxHBpKm9aaHs9DmzXmzY1EP0GxzgPIr86eoacE9bpSajXawpxdrFeQhvw/E
5r+5D1GOQHGs/8XXSPJGc+2I8WNkTubMluIoRsX24W7DX3KQ0eWyyCW5MuSk
CJxDbk+RdlaEiVphBeJYONcwGfAMndzZoKpYWo2au2wokya5qJ/v1RoFqEeZ
lZs9JgSeI2LEMXJ92id05jHfm/GW5yiFd4HX26EZWcT2rR6/k4d+mAW2t7u2
IPKZ0j1jR1+gUybLGm0v2tCfQ7czRtXzke2/4PFK1g9UYuw/+nchHxHUjWtd
xX+iWAUrg7/lL1GrSOHvU2rdyFlwU+SfqFdozcm6KRfvXrSm/ZfcCPUN4k1Y
Oi9wchC1lrz1HR54g8J83C8tKI2gh5mJ74dyC1B3K10tg2cUWXpbHh40LkI1
3LO5a9UmEG2/Qs7vtW+R3eaIutmeSTSuv2ph4MtbFCkDL+yfTKN4noL4frd3
KNTo8gfd/+bRC38L79PiJUj9P51O+/BFdHtQS2IioAStLcvpt876hzwbRdzG
TUqRs7vdkRfR7CByu4pjrKUMuZS1d4oGroYFgZfZp/TeI9oaBhJvXAM9/93d
NXrnPUr3NfO9psgDL90CU/8eLUffio6R3Gb4wFZji86fhQq0dod58/K4EKTX
pHkNUavRhh2ttj0HxWAyMV+xM7Iaff/4yVrESBxM3Wq7P89VozW3+ReRggQM
c87YFDTVINTLGRc5Jwna+pY6YaF1yPOT7ehiEgGNTxc55P42oOeuq/1Vvm0E
EcRjz6/SiE6q5gUtmkqBrmycTqhzI6r6aT1ckScF1yazJ859akTpcocXKOHS
sCXmi4vTo08oKimvb0ZeFi7WKFuoHW5Cd2tNPBeUFCAr95Xso5tNqFmG9LTt
igJ8TjTilKlrQq+TudrDuhRA2m1/kfi2ZvSnY2vu0WhFqOEMUWET/YJyH0Rb
lvxSgg367SINlV+Rk79XIOc+FQBp17/mS1+Rea2YW0C6ChzlG6st02hBmrEf
2KWGVKDo2+rLL+/gPnszwi4coApOfuozKeda0WzIdvlQi83w5GlY+3GVNjQV
uHRi0VoNBkUGIy0c21AaXelUpZcayPlZGMjHtSG/SjvBvdfV4I4eX3r3XBvq
Djj0qLZaDWKrI11tK9pRgaPSgoaeOvh1Xx8zs/uOmoTXRYyIaUAaX22wsEkX
6kooGct9tgUM9M/bXbLvQquEFJL4q7dAh6eS5l//LhR7/rWZ+c8tIP45oq/u
YRfaT7+6w05YE2ISWYyrQj/RHTe2VJ5TmhAsUy+w3P4TVZ4RHaqQ2wpu6NOt
Ye9upJkn8LoySAvYMqYL2iO6keniySKtBC1IXEXuqLnXjUY+7Hwb80gLqqpd
ieyv3ejLAsmXvVkL5PcsZrjo9KAL3K9amqW0YcBd7vEP9l6kMeol5v1OG47F
XihujO5Dsrou3qn924BjKqPzXXYfUjxKPL00tw2S9lWxPS3rQ+4XRJt28elA
DVnUOGqyD2nKrNpVqKIDSg+yPjD296O48c8hRT46MFzY1FhGHUBNbvXLYUs6
4Nmr0P3iyW90pPBKkwinHnTZf+Murf6NtBXmnsE6PbBuvarysec34vs4Z3pI
Rg+0a/vP9koOoiy5dcJHzPSAM/e+0IbQQaR6X8X4XrgeJAbQDfwPD6F+dUvr
9QL6UCoqcWub0Aj6Z+t7yJXHAHjpIXKd2qNogNns+uQrgiq9GNVAk1G0Xk5r
1LEbwZX9qVoUq1FkwssHfKMIOKJfmx30GEUlmdQXaasA5v8Nu7WkjCKv55CZ
QAEY6rDJauAYQ4WrpHfctgSoS5RTKKkbQ690RdZL5QBcE6pVTHeYQH+PFD/b
d8gQ3mhR8i09J5CGmaoO9xFD6LE/iRbPT6CvJUr7Xrgbgm6O6J59CRNoxymG
4/JpQxhg2F3gr59AzZsPMR3DDcE4eKThrO4kqnuWw3bgpSHMTgn6Wm2YQhKq
jS46fEbg1L7nHWfdNMrJvWtZnG0EvMk/T3h9m0Z6Y/E1Tk+M4LmtJ7mzbxrd
EPwrvCrPCDjbQs8WsM8gm3vqQvpFRnCvtUDDS2sGsS79kA2rN4K+L7SsHxkz
yEM/OzJy3AiONQ5Hvzk7i76nMgpstI3BqyLE6aTcPDpPDjW4XmgMuafWWosz
ltCEhwBNO347pJ/3GNy8jw12Nvp8/+dkAkFpi7snh9mhWjLbSoDHFNiauqDo
HCfsbn+1tDbRFGR9XM/sUeQCa/WJehOaGfRMJezle7saxjqcxHiizcCi99iF
WC9usNeLHnwwbwaWPdFKBMELf+jW4d57zWHwvdOlqhw+OMEZo9Sfbg4qwl8p
xof5Yav+vti+3+bAi6YcOyYEwG8NPaRJmgFnDOW5X84LgNB13mtlMgzoMz74
5Dq7IFS8OiicK8uAMvPSeSNBQVAXkbscKc+Ac1ZRN7IVBUGwwlxeX5kBQy4y
FX6OgiC2+2T2ZQ0G1EXayAs3CEKYr/eNCkMG6Fy/Wj/4RRC0PduKsowYkBVT
6FPeIQiRNe6HIo0ZEBJPL/UfFISZhKkMGxMGEI3Tyn85hECk7oH+lDkDvn4r
q7AhhICHu50rfhcD+A92JJbRheD8TRHVhN0M2N4x5aEqIwTNXTpNyVYMeP5D
XoRHWQgcuCSFn+1hwLXua/ZF24TAh5+5uPoAA8xGbGc22gjBq1Ppej5ODEhd
F9x0cb8QSHCKOuYcYcCk7qOnHQeF4NuTRfZBZwbcCV9wi3cSgqXUYMcTbgyY
l7vdynNKCDz2l3InHWfAY6fvb0bDheDCR69RX38GCLUeDiguweMjdP3vXGNA
a5kzu62yMNT6X5LxeceA/Kvl9rQpYeh1O9sWIm4Brly+XfX1IpAqrKHJdtIC
jnifz1+bJApcQR0JX/ItQNVNqZ7luA4ms/OKusctoEFEmc9323pIFqxflavM
hMInQcnKnBvgqN18/IWDTDjPrrir7vsGiNq3akYllAm8HefMPV+IQbnD+sL0
R0zY6p/Nf/2VGIyQq1yJx0xwFGn9/LRADKSkZ0qTsF+bax4aKxEDo006obE5
THDN/+vl81EMLL877wp8yoTSa87J5/rEYC/r85RpHhP3j+WfK+LisI+htyul
gAm9mfS4tABxeJD7Tcq5ignDIT/nOC+Jw9d7z92/Yo87pR92DxaHKO6ivebV
TGCj0pXUwsWhWe2nilINEyQTaGVlCeJw4sLi5+FaJuwKpY72PheHVt2Hqx0a
mFDkRmEp/xaHmTOF06u/MiFOXmLVGxsJKNXhzDj0iwl29rIPuvdLgEIb29gL
bOk4DQsBOwnw2DA1z9fNhBfLO6KPOElAQCUJ3mA3fw0iC5yUgKDDHTFCvUwQ
vTy85chVCSizWHJ93s+E2J/vXPgLJWDgMNPv/TATopNcPzjSJIE99M8SdZoJ
/n5BpwOkJKEkUXSvC7a9VSo1QVYSHs1Iez3EVub96l+nLAnfBG1HNWaYUH3W
RF5rmyT8c1FYv32WCRwHpMPWWkkCg8+U58A8E3zFflm8CpaE9YEX6Xv/4flM
LE1/uiIJghN2izewtzdI3B0Ok4T71WG3P2GLhO5eoEdLwm5pYhNrmQlPpkse
Rd6WhMg4/hgDNhYMfElb65QvCT+GXXzEOVhgG3eofm2/JNgSY3LpXCwg5/GS
PAYlIV2V5NOB3fnplVv1iCS4tTRfEFvNAmdBEfYrk5IgorirJhLbM7xSY5md
BJq3Whg+a1gQdEn11hiZBCeMOqe38rAg+zi781crEnR7eGZErGXB8Ygnz7bs
JUFSyanaYmyVhweXYg+QYF3Ruxdj2M/78+N3OpCg72Ji1V5+FhQ5HauuOkEC
xaioGYoACxr3N6kUXsWfVyB6+Y4gC2a3359LKyaBg5/dqJ8ICwIK04LLS0mg
NyzsmobNpp7E/7ucBEGbb2Z+wF5DvU5XryXBenWzq2KiLNgwd4ZR3kKCnrNy
jS+wNXJYtwZGSTBnqnypdx2e3/pJbTUpMnw5tOETVYwF4xF/ymxkydAW8vOd
IbYvx2/WOQUyzNwMOH8EO+Dvd4f3qmTgajh8IBM7ovrDVRs9MohzX81VEGdB
1oXk1rM2ZIiYqOmSlWBBd6/RmbJQMkhrHMlckGSBUVp9hmIEGfjnYlMkSCy4
s9/2Y+w1MvwSaLXVwrav9dp45CYZrqaOyHljtz27U8d5lwybz+8V6MX+fP4f
zaSYDGSURS4hs0BNM5yZU0oGl91cgW3Y0X/W+62vIENfzd3MSWxLx021vbVk
uNw/skOewoIaUzvfK9/I0O6dPx2JXSZcUP1hkgzLKmtKmQQL6LUmk6qzuL6X
a9KcsC+FfCISF8igzn/S5Cy2wczAaXcOCiz9fj10H7ugQ4zgEaJAU4TMnUXs
5w98vS2UKLDj1/tXaVQWCDuypzxXocDdoVPSedinJKM+SKpT4Kd8qm0ltkrU
PfKQNh5/7Z3UMPZD76bKCFMK1G7lVdKksSBDX4300ZECjB8KlLfYZZa8wQvO
FOCfTSbVYf863D2o4E4BD/NzQ23YUkE3C654UqA7+PnyDPa9yrkDcJ4CdrKx
C6p0FpS3fC71DKTApfy+K/rYPQOPFFL+owD16PoeC2xpPvu5uVAKvNuivc4F
+/7OssS8OAqIE+t2JGBXOiSz/cJBKCumwP0udp+Xj7tQMgXixLL3PsWWjZPV
PpFOAVLWzexK7MzW8BbZJxQ4UL110wR2lqP1hqQPFGg8pv3KeCMLqryVA6tq
KOApXbTEwh4I5uqb/kgBe197sb3Y8pmv8q2bKXA6T6PcDTt7kGTD/5MClgGx
XGHYNQuTRbo9FGDWBfRFYw+urZc+1k8BusPfpERsRdVLk5UjFIhXyAh8gP3w
dM+NS/P4eYk89fcr40PeLjxZosADjz251Svjb8Yf+c5GwEG+Ac5GbKXX5ho6
awgQ5ZWQ6cBmVdOT3XkJKGpumPiJfbxtniOBnwDu8kfx/diPFx9/nhAloL6f
68A4dh3/FZ2NYgSMhKacmcEeJg5n7JIkYE4q6vgitrKhsHcOjQCq3INPXFIs
yLnsK+y2iYBsPcXYDdjDeoeCLm8mQK/Cw1gSW3ly+8RdDQIiMsVrKdgPndZ9
6dpGgLxdzyFp7EGJRZNlPQLapElH5bAVPnW/pAABIqojForYWSgv0daUgM7R
2FhV7IHpJJ6zDAJeZwTOqmHLPQk6l8AioPLUVs0t2K4ux4bydxKgeKHSfCt2
JtnKrtmKgJ6dOhra2H1N2z6O2xAwcSplchu2TATdQPgAAfvcFyJ1sZ2NeJ6q
2hEgVHx4UQ/73two1fIwAcT8FyMD7J5nrdHHnQi4eO+oA8KWci9hj3AhQNNE
1gawnahZ3tnuBBg4i9ENsTO+Xu/+4EFAcph5+Yp/Rvnv6fMkwEK/wsAIm2Zy
uGKVNwE71tyKXrHDoulWKV8C0k82vFlxWp7KA8MzBJj/O12w4h/HNog7nCfA
UDc2dsXExn9XAwPx+j7RNFrxoW+9c7f/I0Cu62j1yvfdjv54rDCEgHX7deRX
3GGW3/4tlIDdqc/tV+olLd9mzYbj9dX5cXxlPrYvQ95uuEbA2/wqq5X5Jp04
rqIZQ8BQ/AUhfew26T1p1nEEuLtyZ66sl0SHrpB3Ap7/Yx9RHez9N6T+i8b3
9N2jH/evrHeiBd/4kxQCCguofiv70cI+4fTxDgGPkZ/Hyn5teNPWNHSXgPKj
37XVsW/KPcyXf0gArwSv3Sbs5h8xsmY5uF+be3NX+mFd/NkEl2cE1KX961zp
l9hVjLMZLwkw/SJaQcf+XLh5sOQNAR99ZAMIbOHT4gc7iwh4E53BR8KO/tmv
R35PgGM25wtR7MbEhhydStzv7f/qBLEFd70iDlQTcGH6ejEf9rXiK2zxDQQw
d95R4sSOTJYpF+wgYOrSM5XRld+LFb+mSicBbL0x/EPYfLxT91m/CLDkdqro
xQ4/Ux4aNoDXY3b+XRt2qM0RJucUAQq/TH+VYWfs7LBzmcX1JJ75V4hdxLDx
/LBAwMx5ysgL7HF9s5gIDioEuM8YZmLbySq1iApR4YnUsdor2P60ewO+olS4
GZMXEIgdK0mZb9lAhYNu39n8sD8ICFJuU6hQ0s8d5IytPjPuJK1ExTlX/yjC
3jHm4XNFhQqWQdx5mtjuQz2XB9SoYELQG5WwUzq/Zj3WpkJ0m1eIGDZ3VcGf
LaZUsM4VbBnG/48/EoPOmThSYbFHa/N17LnYhYgHzlSoj0X5QdjronxSeNyp
YHrruIAfNuM/15KPnlSotvbQt8N+cdRi9d4AKrjOelyXxQ7XEYl1TaDC2Zol
gTx8HtzfEnG3KokKaqpXOu5il6isyldMpQJb7eqLcdhTG6db/tyjAklbztgX
24GvjeL/nAou7ebVW7A1O9KzQz9SIeW+QusjfF4JqbjPPm2kQt/X0E3J2MMX
Vcxam6iQ0EGyD8e+J1XYI99Ghewsgd3u2Os8mqk1fVT4QYKLG7HnAziZq9lo
8CCgiysan5/f+LaWmkvQoDJ8hmMXPp8rt9wa6JCkgZlD02cd7BeHFgW9yDQ4
7iB/UQY7+mmZ/S0qDX49cTkxj897c+udi79laHBO0DQ9A/t1krtWhDoN6m5s
PzmM80OiQnLORyYNTG9e6XfBeWRywvR+8A4afJ6M3GKBvbN4/Pa2nTTonjY/
oIK92toi8r4VDb7JiyhO4zzjGzB37MIBGoylaQwGY1s17JPf5EaD3DdcfxNw
/lnru+5uZBANXsuGHMrYgPcflSQZhdBg3Ef69X/Y73mOx85epsGi3/iQA/a5
1Pf/OYfRIEXRpJPA/v3B20EvmgatdqumE9fj+Ut+ogyn0EDL+tfIZZzXLpZE
JTLf0EB/LmOvMc57g99L4uYKaKCa1Z5MYO9dmIh+UESDtE7Ot3PC+LzYahvG
WUKDdzdYN55itz6SPVdYSQPz97+iJbDVE94dVGqmAaPb5Fsfzpt9J8YIvr80
8OS62OeK8+kOks39Gmk66B47LbWM829ij0rJQVk6NCjllzVj9+Rwtw/L0cHr
cOn2h9gBUCQkqESHytT9Y3uwH7tIBVir0aGz+tBIFs7TvM/GrDr06WBCO+bP
xPn7w/ZrbH/20uGx41Pu8zivG3p+OCgcRgc3s7ryy4tMSCM7SddN0aFV2SFJ
9g++37x/EG95cCPwpsgN83Ti+8mmMsXPxRvhs0HVl6J6fH+bWPWpWlEKWsU4
rQMLmeCUO04Luy4F6z8nOSpmMaGqhju4aFEKdPZtsvsUw4Tjxj+jq7Fl+WaT
6rGFit6kfsW2rnj7rRZ7f86xglHs2yydfZXY/dfrxqSXpEAga2Z3IfZqm2iH
KOw3ycGm97GNO8UM7P9Jwa6SLqWz2H37Rpke2L93rT3mhx3eWHXgDPb63+pZ
p7E/l571jcW22ewl7YntdK/9cSX2LdJz8hHsS0fTSKrLUnDa02TtDmzpX/4K
etjbL9AtLLCrbHdpMbD3xM2Gmq3Uz2K3PoJt057AaYSdpnIkPAGbvz5pfiu2
0QPdxHvYk9Sd2ltW6qOuy8zFPnHun68atopwRWkttiHDckxppb6wlIZW7Ny3
f1QUsP04/L73Yn/XCT8uiy153nJoHPtTCe2hFHbxhOzcMnb8zuf9NOz/AWJR
JE0=
       "]]}},
    AspectRatio->NCache[GoldenRatio^(-1), 0.6180339887498948],
    Axes->True,
    AxesOrigin->{0, 0},
    PlotLabel->FormBox[
      RowBox[{"phosphatase", "(", "t", ")"}], TraditionalForm],
    PlotRange->{All, All},
    PlotRangeClipping->True,
    PlotRangePadding->{Automatic, Automatic}], ",", 
   GraphicsBox[{{}, {}, 
     {Hue[0.67, 0.6, 0.6], 
      LineBox[{{2.0408163265306121`*^-7, 100.}, {0.09814340804846831, 100.}, {
       0.19628661201530398`, 100.}, {0.40908357085458646`, 100.}, {
       0.6077788357015209, 100.}, {0.8025764881887605, 100.}, {
       1.013884691581611, 100.}, {1.2110912009821138`, 100.}, {
       1.4248082612882276`, 100.}, {1.6346277092346464`, 100.}, {
       1.8303454631887173`, 100.}, {2.0425737680483995`, 100.}, {
       2.240700378915734, 100.}, {2.434929377423373, 100.}, {
       2.645668926836623, 100.}, {2.842306782257525, 100.}, {
       3.0554551885840384`, 100.}, {3.264705982550857, 100.}, {
       3.459855082525327, 100.}, {3.6715147334054086`, 100.}, {
       3.869072690293142, 100.}, {4.083141198086486, 100.}, {
       4.293312093520136, 100.}, {4.489381294961437, 100.}, {4.70196104730835,
        100.}, {4.900439105662914, 100.}, {5.095019551657784, 100.}, {
       5.306110548558265, 100.}, {5.503099851466398, 100.}, {
       5.716599705280141, 100.}, {5.92620194673419, 100.}, {6.121702494195891,
        100.}, {6.333713592563203, 100.}, {6.531622996938168, 100.}, {
       6.725634788953437, 100.}, {6.936157131874317, 100.}, {7.13257778080285,
        100.}, {7.345508980636994, 100.}, {7.54433848647879, 100.}, {
       7.7392703799608915`, 100.}, {7.950712824348604, 100.}, {
       8.148053574743969, 100.}, {8.361904876044944, 100.}, {
       8.571858564986224, 100.}, {8.767710559935155, 100.}, {
       8.980073105789698, 100.}, {9.178333957651894, 100.}, {
       9.372697197154395, 100.}, {9.583570987562506, 100.}, {9.78034308397827,
        100.}, {9.993625731299645, 100.}, {9.996812763609006, 100.}, {
       9.999999795918367, 100.}}]}},
    AspectRatio->NCache[GoldenRatio^(-1), 0.6180339887498948],
    Axes->True,
    AxesOrigin->{0, 0},
    PlotLabel->FormBox[
      RowBox[{"itch", "(", "t", ")"}], TraditionalForm],
    PlotRange->{All, All},
    PlotRangeClipping->True,
    PlotRangePadding->{Automatic, Automatic}], ",", 
   GraphicsBox[{{}, {}, 
     {Hue[0.67, 0.6, 0.6], LineBox[CompressedData["
1:eJxNz2lI03EYB/DNqcm02MzymLr/bGhOnfkiKsojDcpmw9JlTTI3beaRpjRT
1yFq2AxzyMgLG4YHQjMEfbGy5e3UOVNBpCmaOiUPWK5llmYF+fx/D3z58nn3
fRjCjCu3LAgEAvdv/nXtI6F1QOKzIML/653AImKw5OA97/arCzEsF1zbWUq3
wqTgtEDxnU16FXji1225kd4M3qef91qnq8B1Q4rMVfoguOWNVJ/G/gROCh6r
WstaAKcbvBfaWr6AyYwir9mTRvBzyjCrLt4EFuqjP5C038GZfUXCDK+f4Na7
dlFO4Tv4HknqyrEYQsieCxTbl7+tEcGEibmQjjwS2POeKCeaZQVeNFdctX1v
Db5oSHlYnmkD5i7KfNzdyeCVHmG+RmkLZlMn3cJu7geTg82CadMB8Pl1/qYH
jwKe6k4k8n2p4PanvXGYGbfISjyn09mDE7Ik7XbVB8H+ST66CIEDeNTe11Z8
6hD4XUtBjS/pMFhCZEVqZ3CTp/MupLc5gg2NDLnigRNYftTZUsVzBsuqRQMC
zAXMl9/Q2S3j/nGuYUuhpoEXDKE53cWu4FeBAbQRgRtY+URMTfJzBxfzEjgk
M+7j03XNxSN0cKV3jXKEg4Efd5ZWclS4L9F4DUNMBvhs+kAsVYpb4Spkas24
mT1NL7ixHvh/ft2scTVukclybJB1BCxs3cCkZbg1QzaFHdu408I+ywYRUzpU
LycRX1OmvDUiXi7TfmXu4LbmyeJLEYfNOgbF/ca9FGPkpCIu+ai5noN4vCtX
XI5YWK9/3Y84P1lB89/FzZy/730GsYYfeSIcMSWCGJWAWMFOKKlAHNp0urIe
8RLdobEVMZva1zWMeFxaOzqFONsie8aA2EXCXd1ArDZ5bu0i/gOicRtC
       "]]}},
    AspectRatio->NCache[GoldenRatio^(-1), 0.6180339887498948],
    Axes->True,
    AxesOrigin->{0, 0},
    PlotLabel->FormBox[
      RowBox[{"itchP", "(", "t", ")"}], TraditionalForm],
    PlotRange->{All, All},
    PlotRangeClipping->True,
    PlotRangePadding->{Automatic, Automatic}], ",", 
   GraphicsBox[{{}, {}, 
     {Hue[0.67, 0.6, 0.6], LineBox[CompressedData["
1:eJxNz2lI03EYB/DNqcm02MzymLr/bGhOnfkiKsojDcpmw9JlTTI3beaRpjRT
1yFq2AxzyMgLG4YHQjMEfbGy5e3UOVNBpCmaOiUPWK5llmYF+fx/D3z58nn3
fRjCjCu3LAgEAvdv/nXtI6F1QOKzIML/653AImKw5OA97/arCzEsF1zbWUq3
wqTgtEDxnU16FXji1225kd4M3qef91qnq8B1Q4rMVfoguOWNVJ/G/gROCh6r
WstaAKcbvBfaWr6AyYwir9mTRvBzyjCrLt4EFuqjP5C038GZfUXCDK+f4Na7
dlFO4Tv4HknqyrEYQsieCxTbl7+tEcGEibmQjjwS2POeKCeaZQVeNFdctX1v
Db5oSHlYnmkD5i7KfNzdyeCVHmG+RmkLZlMn3cJu7geTg82CadMB8Pl1/qYH
jwKe6k4k8n2p4PanvXGYGbfISjyn09mDE7Ik7XbVB8H+ST66CIEDeNTe11Z8
6hD4XUtBjS/pMFhCZEVqZ3CTp/MupLc5gg2NDLnigRNYftTZUsVzBsuqRQMC
zAXMl9/Q2S3j/nGuYUuhpoEXDKE53cWu4FeBAbQRgRtY+URMTfJzBxfzEjgk
M+7j03XNxSN0cKV3jXKEg4Efd5ZWclS4L9F4DUNMBvhs+kAsVYpb4Spkas24
mT1NL7ixHvh/ft2scTVukclybJB1BCxs3cCkZbg1QzaFHdu408I+ywYRUzpU
LycRX1OmvDUiXi7TfmXu4LbmyeJLEYfNOgbF/ca9FGPkpCIu+ai5noN4vCtX
XI5YWK9/3Y84P1lB89/FzZy/730GsYYfeSIcMSWCGJWAWMFOKKlAHNp0urIe
8RLdobEVMZva1zWMeFxaOzqFONsie8aA2EXCXd1ArDZ5bu0i/gOicRtC
       "]]}},
    AspectRatio->NCache[GoldenRatio^(-1), 0.6180339887498948],
    Axes->True,
    AxesOrigin->{0, 0},
    PlotLabel->FormBox[
      RowBox[{"itchPP", "(", "t", ")"}], TraditionalForm],
    PlotRange->{All, All},
    PlotRangeClipping->True,
    PlotRangePadding->{Automatic, Automatic}], ",", 
   GraphicsBox[{{}, {}, 
     {Hue[0.67, 0.6, 0.6], LineBox[CompressedData["
1:eJxNz2lI03EYB/DNqcm02MzymLr/bGhOnfkiKsojDcpmw9JlTTI3beaRpjRT
1yFq2AxzyMgLG4YHQjMEfbGy5e3UOVNBpCmaOiUPWK5llmYF+fx/D3z58nn3
fRjCjCu3LAgEAvdv/nXtI6F1QOKzIML/653AImKw5OA97/arCzEsF1zbWUq3
wqTgtEDxnU16FXji1225kd4M3qef91qnq8B1Q4rMVfoguOWNVJ/G/gROCh6r
WstaAKcbvBfaWr6AyYwir9mTRvBzyjCrLt4EFuqjP5C038GZfUXCDK+f4Na7
dlFO4Tv4HknqyrEYQsieCxTbl7+tEcGEibmQjjwS2POeKCeaZQVeNFdctX1v
Db5oSHlYnmkD5i7KfNzdyeCVHmG+RmkLZlMn3cJu7geTg82CadMB8Pl1/qYH
jwKe6k4k8n2p4PanvXGYGbfISjyn09mDE7Ik7XbVB8H+ST66CIEDeNTe11Z8
6hD4XUtBjS/pMFhCZEVqZ3CTp/MupLc5gg2NDLnigRNYftTZUsVzBsuqRQMC
zAXMl9/Q2S3j/nGuYUuhpoEXDKE53cWu4FeBAbQRgRtY+URMTfJzBxfzEjgk
M+7j03XNxSN0cKV3jXKEg4Efd5ZWclS4L9F4DUNMBvhs+kAsVYpb4Spkas24
mT1NL7ixHvh/ft2scTVukclybJB1BCxs3cCkZbg1QzaFHdu408I+ywYRUzpU
LycRX1OmvDUiXi7TfmXu4LbmyeJLEYfNOgbF/ca9FGPkpCIu+ai5noN4vCtX
XI5YWK9/3Y84P1lB89/FzZy/730GsYYfeSIcMSWCGJWAWMFOKKlAHNp0urIe
8RLdobEVMZva1zWMeFxaOzqFONsie8aA2EXCXd1ArDZ5bu0i/gOicRtC
       "]]}},
    AspectRatio->NCache[GoldenRatio^(-1), 0.6180339887498948],
    Axes->True,
    AxesOrigin->{0, 0},
    PlotLabel->FormBox[
      RowBox[{"itchPPP", "(", "t", ")"}], TraditionalForm],
    PlotRange->{All, All},
    PlotRangeClipping->True,
    PlotRangePadding->{Automatic, Automatic}], ",", 
   GraphicsBox[{{}, {}, 
     {Hue[0.67, 0.6, 0.6], LineBox[CompressedData["
1:eJwVznk81Hkcx3FHKFobW6siM5hlmwZZ22YtfT+hS9ajFZscNRfzG0dkKUer
bVpFRdZabI4xFaVIzs19TGIcI/SgHNvkyoZcIzFkvz6Px/vxeTz/e+kxA5y8
FOTk5ALx1n56JFPZjH19n//q2hHwtIvscILMRQ/jOqjL2KvPqi+TyWEovyyi
dhpbPaH0sepLHorq15QMYKfXxpKUyDHIOdTivhCbNsWOW+XcRKaFOntvYw+o
Z3xa7klALeKLD8KwKdkbvluS/YXeZxaR7LH9rEP8F0h/I65aetEX2EUvJHel
tmnoa98SXvcnApZ8HfpnOHzUtqyWk4CdKd8fs3BAgJwcDtkcxrZr++OrDz23
kSApm7uwQsBYyqE6KfcuUqcpWmZi32CveMzJstAWUUebDXaXjEicJuWgQFbO
vZBlAs416u6eKniA/tEpICtjb//zRcukbS7atkIVxssIYFJBcZyTjxbl6aOJ
SwQoyMLbpRceo8ckarI69guJyw7pgQIk6b3SwVskIDRXrWy2pxBZjFki948E
2CeMKs9mFqGV9Ff8mgUCdELrnGe4xWhSJW1YF7vW9vz0lKwE7RUFnxXPE6DS
N2g0SSpDPfvfj87NEvCytipkYqwMdQjPlZlhP8hOEY4XlCP1N8+2+M4Q4Bjk
ePqdbSXKR+Inz6cISNpQnvSWU4MI+fdF3AkCNNOaFGZ66lHtnnbpm2ECZOql
OYFWQtSiHfhKMkTA8KU7x6YzhahJVujRP0hAKScyY4r7FJl+jI0QSQhwM//W
8r2sAUXnzBT/2k+AoJl/dpwkQmYiC3O3LgKkKSXU1zdEaPej4dHPOwk4yGkZ
6lwUod6HlwT1zwmYUFxwKe9qRg9oAg5JTICFtaNlzNVW5OXxlfifJgKe5y8r
GE21I5FnjjSgioCLzTR7s9NdqC3WQ8Epi4BH+TF9fia9qNG8RmkykAAO6vh7
ImgIfeZfv0DeQMCZkZ1DxY/+Qzrb6rVq73BAVe93o9cW02jKkB3hasmBuE0t
VAF9DlVXm+o7DXgDs8+5RrH1AyrruinnE+kNZxt+ZwYYLaF9pYeZk4beUBC4
8fjWIyvohlNU+ee9XiCI8H23+4Qc+GT/8OLSdS/g8Zd/kk7IQ32H+a2TB71A
rksCleGK0B32M223shcYBnuHOlOVQFLjutf9KRuG55N/VqtShpboXXFW19hg
P+Lza8LZ9RDMW6QnO7LBcTh+l66uKnjGXTc312LDOyHzt6Y8NQhgW3CNR1lg
otG9w/b0ZxBQEbRYUMQCVTTP6J9TBycVZ+n0FRYcmnRb0HfZBIPrja37XVnw
sp4t70bTAAk9zXvMmAUl0U9Pkec14JRU2FqnwgJvpRCJWKwJ1v9WRntImMAK
iijZeOsL6I2LHP2pigmmnF1iB8ZmyA+etr+UxoR2TZpayPdb4P46Ejk6nAkV
j3ipNMUvoTjPlHLAgwkR8tRjrQNfgqefrE5qxQTV/vDDZ4q14GFv7KyAxISR
bL1E/oWtYGdCmwpXYkLi19vWlblsA0rDDHJ/x4D4W96NDPJ24JDs/Aw6GeCW
6Cne+HY7VH67cJFewYCPdlmL/GptSE5SOP/kDgOGRmxC66/qwEjx5vWJcQy4
bW2m3cbYAXXJNrKMUAbkRYVocIx1oVE92HyJzYCrLqyjivO6EJJpu/+CEwP2
9AtyrraRoOrZ4JV9iAEpO1Pz2o6SIVL9LWedCQMu1samHC0jQ1e3DVdbhwE/
artkNVP0oDb2oPJ+NQbsP9PorhGjB5HjialGy3Tg6zAprfN6cLlQX+I/QQeK
8F6So7s+BBUXvDn+Lx3ijeupndX68B9xq0Kpgw7ec+s6RFQDCGs3DKAI6cAs
mCXH3DQAxuYBj8eldGhqXn+5ctkArvVSckty6OBn+yZetOYjHwyLsTdVlmV0
Y59PFQkKsV3zfMqnsTXHQpLzsd/ebJ2hrBjAgsEILwdb2SWeHou9haLrlo5t
+1pr36lPBuD/zdKGKOzRE9NHfbH7FlWiLmNfe950MhT79R0tOR52Z11YSAJ2
Bt/qQyQ2825f7jPs3D3pg6HYv3H52qarBpD16kmFHzZl8PxOK+xdouHvfLGb
3I7tPYKtnapZyF3rd5A/zsI2Hf3lvjc234R1LRn71dYf/6Jj29z7IeUuNls7
etPptT7S5uwCbFu5huue2CYaDXUt2HOBdjy3tb6Y9PaX2NXLV1Zcsc8pnBsY
we70aQk9gb09wnF8Ftu4QkPqgl09Z7i4it06eTLAGft/eTVpqA==
       "]]}},
    AspectRatio->NCache[GoldenRatio^(-1), 0.6180339887498948],
    Axes->True,
    AxesOrigin->{0, 0},
    PlotLabel->FormBox[
      RowBox[{"FADD", "(", "t", ")"}], TraditionalForm],
    PlotRange->{All, All},
    PlotRangeClipping->True,
    PlotRangePadding->{Automatic, Automatic}], ",", 
   GraphicsBox[{{}, {}, 
     {Hue[0.67, 0.6, 0.6], 
      LineBox[{{2.0408163265306121`*^-7, 100.}, {0.09814340804846831, 100.}, {
       0.19628661201530398`, 100.}, {0.40908357085458646`, 100.}, {
       0.6077788357015209, 100.}, {0.8025764881887605, 100.}, {
       1.013884691581611, 100.}, {1.2110912009821138`, 100.}, {
       1.4248082612882276`, 100.}, {1.6346277092346464`, 100.}, {
       1.8303454631887173`, 100.}, {2.0425737680483995`, 100.}, {
       2.240700378915734, 100.}, {2.434929377423373, 100.}, {
       2.645668926836623, 100.}, {2.842306782257525, 100.}, {
       3.0554551885840384`, 100.}, {3.264705982550857, 100.}, {
       3.459855082525327, 100.}, {3.6715147334054086`, 100.}, {
       3.869072690293142, 100.}, {4.083141198086486, 100.}, {
       4.293312093520136, 100.}, {4.489381294961437, 100.}, {4.70196104730835,
        100.}, {4.900439105662914, 100.}, {5.095019551657784, 100.}, {
       5.306110548558265, 100.}, {5.503099851466398, 100.}, {
       5.716599705280141, 100.}, {5.92620194673419, 100.}, {6.121702494195891,
        100.}, {6.333713592563203, 100.}, {6.531622996938168, 100.}, {
       6.725634788953437, 100.}, {6.936157131874317, 100.}, {7.13257778080285,
        100.}, {7.345508980636994, 100.}, {7.54433848647879, 100.}, {
       7.7392703799608915`, 100.}, {7.950712824348604, 100.}, {
       8.148053574743969, 100.}, {8.361904876044944, 100.}, {
       8.571858564986224, 100.}, {8.767710559935155, 100.}, {
       8.980073105789698, 100.}, {9.178333957651894, 100.}, {
       9.372697197154395, 100.}, {9.583570987562506, 100.}, {9.78034308397827,
        100.}, {9.993625731299645, 100.}, {9.996812763609006, 100.}, {
       9.999999795918367, 100.}}]}},
    AspectRatio->NCache[GoldenRatio^(-1), 0.6180339887498948],
    Axes->True,
    AxesOrigin->{0, 0},
    PlotLabel->FormBox[
      RowBox[{"proDISC", "(", "t", ")"}], TraditionalForm],
    PlotRange->{All, All},
    PlotRangeClipping->True,
    PlotRangePadding->{Automatic, Automatic}], ",", 
   GraphicsBox[{{}, {}, 
     {Hue[0.67, 0.6, 0.6], LineBox[CompressedData["
1:eJxNz2lI03EYB/DNqcm02MzymLr/bGhOnfkiKsojDcpmw9JlTTI3beaRpjRT
1yFq2AxzyMgLG4YHQjMEfbGy5e3UOVNBpCmaOiUPWK5llmYF+fx/D3z58nn3
fRjCjCu3LAgEAvdv/nXtI6F1QOKzIML/653AImKw5OA97/arCzEsF1zbWUq3
wqTgtEDxnU16FXji1225kd4M3qef91qnq8B1Q4rMVfoguOWNVJ/G/gROCh6r
WstaAKcbvBfaWr6AyYwir9mTRvBzyjCrLt4EFuqjP5C038GZfUXCDK+f4Na7
dlFO4Tv4HknqyrEYQsieCxTbl7+tEcGEibmQjjwS2POeKCeaZQVeNFdctX1v
Db5oSHlYnmkD5i7KfNzdyeCVHmG+RmkLZlMn3cJu7geTg82CadMB8Pl1/qYH
jwKe6k4k8n2p4PanvXGYGbfISjyn09mDE7Ik7XbVB8H+ST66CIEDeNTe11Z8
6hD4XUtBjS/pMFhCZEVqZ3CTp/MupLc5gg2NDLnigRNYftTZUsVzBsuqRQMC
zAXMl9/Q2S3j/nGuYUuhpoEXDKE53cWu4FeBAbQRgRtY+URMTfJzBxfzEjgk
M+7j03XNxSN0cKV3jXKEg4Efd5ZWclS4L9F4DUNMBvhs+kAsVYpb4Spkas24
mT1NL7ixHvh/ft2scTVukclybJB1BCxs3cCkZbg1QzaFHdu408I+ywYRUzpU
LycRX1OmvDUiXi7TfmXu4LbmyeJLEYfNOgbF/ca9FGPkpCIu+ai5noN4vCtX
XI5YWK9/3Y84P1lB89/FzZy/730GsYYfeSIcMSWCGJWAWMFOKKlAHNp0urIe
8RLdobEVMZva1zWMeFxaOzqFONsie8aA2EXCXd1ArDZ5bu0i/gOicRtC
       "]]}},
    AspectRatio->NCache[GoldenRatio^(-1), 0.6180339887498948],
    Axes->True,
    AxesOrigin->{0, 0},
    PlotLabel->FormBox[
      RowBox[{"DISC", "(", "t", ")"}], TraditionalForm],
    PlotRange->{All, All},
    PlotRangeClipping->True,
    PlotRangePadding->{Automatic, Automatic}], ",", 
   GraphicsBox[{{}, {}, 
     {Hue[0.67, 0.6, 0.6], LineBox[CompressedData["
1:eJxNz2lI03EYB/DNqcm02MzymLr/bGhOnfkiKsojDcpmw9JlTTI3beaRpjRT
1yFq2AxzyMgLG4YHQjMEfbGy5e3UOVNBpCmaOiUPWK5llmYF+fx/D3z58nn3
fRjCjCu3LAgEAvdv/nXtI6F1QOKzIML/653AImKw5OA97/arCzEsF1zbWUq3
wqTgtEDxnU16FXji1225kd4M3qef91qnq8B1Q4rMVfoguOWNVJ/G/gROCh6r
WstaAKcbvBfaWr6AyYwir9mTRvBzyjCrLt4EFuqjP5C038GZfUXCDK+f4Na7
dlFO4Tv4HknqyrEYQsieCxTbl7+tEcGEibmQjjwS2POeKCeaZQVeNFdctX1v
Db5oSHlYnmkD5i7KfNzdyeCVHmG+RmkLZlMn3cJu7geTg82CadMB8Pl1/qYH
jwKe6k4k8n2p4PanvXGYGbfISjyn09mDE7Ik7XbVB8H+ST66CIEDeNTe11Z8
6hD4XUtBjS/pMFhCZEVqZ3CTp/MupLc5gg2NDLnigRNYftTZUsVzBsuqRQMC
zAXMl9/Q2S3j/nGuYUuhpoEXDKE53cWu4FeBAbQRgRtY+URMTfJzBxfzEjgk
M+7j03XNxSN0cKV3jXKEg4Efd5ZWclS4L9F4DUNMBvhs+kAsVYpb4Spkas24
mT1NL7ixHvh/ft2scTVukclybJB1BCxs3cCkZbg1QzaFHdu408I+ywYRUzpU
LycRX1OmvDUiXi7TfmXu4LbmyeJLEYfNOgbF/ca9FGPkpCIu+ai5noN4vCtX
XI5YWK9/3Y84P1lB89/FzZy/730GsYYfeSIcMSWCGJWAWMFOKKlAHNp0urIe
8RLdobEVMZva1zWMeFxaOzqFONsie8aA2EXCXd1ArDZ5bu0i/gOicRtC
       "]]}},
    AspectRatio->NCache[GoldenRatio^(-1), 0.6180339887498948],
    Axes->True,
    AxesOrigin->{0, 0},
    PlotLabel->FormBox[
      RowBox[{"DcFLIP", "(", "t", ")"}], TraditionalForm],
    PlotRange->{All, All},
    PlotRangeClipping->True,
    PlotRangePadding->{Automatic, Automatic}], ",", 
   GraphicsBox[{{}, {}, 
     {Hue[0.67, 0.6, 0.6], LineBox[CompressedData["
1:eJxF1nc0l+8bB3AhySgZhRAayipJKeX9EWXmW0a0EAnZfaO06/lYIVs0bEpR
RgNJMsqIiKSQvbePvfo9n++vo7+e8zr3dZ9zPdd9Xfe5xcwd9SwZGRgYri1h
YKB/H103Z5E746N8ujmbGhZRgsJqUR0jURu4yjFc1+wqxu+PuYSoqBsObgq0
4t1TjEd5fuuWinrDWfKKkMngR9jtc7GfXBcBjQZW+yG/QmTUNMePqT5EAwId
vBgKMWOr0zBiFYVhHnUvqYsFUCsP3DjxPRYPI06lCzrlo3rWOmR4XRJKVgcH
hvrlwfWTyLahtKfgCmcvcxbOg2BwTdmAajLOGxcrMp9+D3NJClOf1QuosVyb
Knj/DpeS2bNGv6cjrckl0TE/G1pBnSyj0Rn4oi0wH8iVDaFLHwxGbF5CpDGa
r8QiC3mqF4eHZl/BRvnndAt/JpbVt0oMrMsCETWhO5T1CnV571z6u7NgW8wd
2yz9Ck8Twwv60rJhFWXp+SPuJXTP65r2quagZZMug/2jDIQtzw7rsnqPqaFS
8OWk4eVFrfP/8uehruMZsUsnDQ97dwnQrubBvvpsk09TKhwqua1GD3zA9hgZ
ToeVqeB+WMw48j0fRScel1muT8HsitdJTnsL0DS8ZM+kczLab8UdHo4uQLtj
w777Rc/w2up65JBNIdbXrqu8deUpjsvv2DM4WwSrDer72ESeQDVRrMXe7CPe
ea54qh/4GNICK70GCj9CmcFmYyzrYyws9Hzr9/uEqIh3Hj8YExFTGuXct64E
wZwpNs/F4zEW/kqyybcEqhefCf1IisNBq7K2r9Ml2J7qn5i3Iw79TJOG2dWl
gHRj0WHDWOArx8rnlDKc9z/QnNcbg6Bo8eKYlDIkBa/7cpWIgeI+3T3enp8h
t58t0Ck3Gj7sZ2hXxz6Do217mKtZNH79cEt2Ol2OZta8ojNLo0F1TRAxVqqA
c0l00N4Xkah8MccoMfQFOvYuS47vfAhuLDfhlK1EY7mCnXT8AyhtCtnjeaYS
Lf3PTKmrH+DuWBLtclUl5P0uF+xkvY/M+h2VY8uqkPC4p13HMwIt+e+THZSr
kOvQ9t2ULQI7Ar9Zmj+rwul0seaFteEwuWS2v6GlChvG5DJ1n96Dp2mfyFH+
r6g5kVkpvvcefsosqdN0/4qv0jdVemzCcKNUWkvOtBrRHXk7+ftC8CTtzaZn
odXQekurSg4Kwdfw/UwbP1fj3bLnYfN7Q7DByjiHf3cNLBrPJ12LCIaublt4
kGMNBP6tjSW0g3FRwcGFI7EGa32EV9N+B6GUiSrLwPMNkjcvh+U7BmGsdwX7
Zc1v4CnR2b4gGQThrxFdtBvfcNHo/rHj3YFwin4R3dX/DS2+nI5yNoFYva+e
+8vHWhz1zGCKuxUAyoazQxrztejJarWV0AmADftIWb78dzQa6hjp8wcg5weL
++vo75BKcj9ff84fnXmBp7d9/w5JO3dTDw5/rHwipPyUsw6c6W4aQml3Ye66
ffLR5Tp0VrOcTGG8C99T76rXpNVhNWrtr77wwys1jdTArjps4yxX+2XiB1Ye
Ext3gx+w3VN+fHmRL56/8K63k/2Jwy4Gyj3JPujl7vXVOv0TAXriDo5OPpBw
1VLeHPITp4zalF4p+CB6L3tM2/RP8Oc909QpuoOgEt+zx4vqUZB/9rvBpDcq
pAfWKE7VoyLLr/zWJ2+wBxwq4ZNqQEzqVC5XhDeoR1dIVwU04MjyVd1SFG+4
tvmPqJ9shJdr8pzWIy+kHxyO3ejfiK3hFrJuF70wlHTYgCm/ESvbaDrv9bxg
7bTqTa7EL2Sk6kn/y+GF4/NBVxVov8DJt7A9wccTYWY0GZ5NTRizk63MsfdE
dYF+07BxE1zGHcrSDntC5w7v/uTcJhg2DjoICngiir2MWHWgGSo6ESHKGR5Q
3nfl5E2TZlTp+Xfde+CBBgcphaGLzShUfKURTfUA/1efzs9Pm8EQJyz01NgD
geE6ml5cLWDi6dQRZvXAttI5scktLRheFqViM+6OitnkGUvVFuQ1b0lAmzvY
TDmTVV1bEFvYUH0lzx3ExooVv+tbcFn2amPxTXeIG13vsh9vQXjyGrcFZ3fk
ecnmNaxoRU+pyd0YC3fM9d11zlZpRZXYQNB6DXe4pP9T4/K4FesE5JgK+dzB
2/47uT2vFbaWa9+uYnNHOl+qu/7PVsxp2S59vUDF4CWuXXKcbSgcdTSb6qbC
ClUR/efbsJ1K8xX/QAVD7ER2vU8bnl+M+Jcrk4pwZqGG0vg2MCW4yVFeUFFc
clYkqbYNNww6P56KpGKzwVys5Z52VPwOMTS7QUXea7FCA/12NFdw35G6RIWx
gHqHql07GGTecEg5U+H1K1BCPLIdGmZpAh8sqOi2lkj+taQD93e0mYprU3Gz
TKe8XLADm4bVPlkfoIJf9vxgjnwHWLYuyakDFRq0nG0PLDtQeiooZpsCFUnX
9F4ZlXRAoNvQKUaMiv3NF2sPtnZAkzrJzydMxc/9jyYVZjvw+fu+j0n8VLCx
du/mlelEbn6F83YuKs4FXcutDOjEwfwT154wUME4Htv0PqkTsX6pbuzzBO4b
FTO8yO9ETdLDVK9pAqVCPKp+Y52wcoquqxglIPX4ySdN4y60nGj2c+0kULi8
olvRuQsiHQsp99oInLSjLd98pwsvuM/ElTcT8JVT1mHJ6cLmvcFZLvUE+t9W
V+av68aCpRPL4yoCVJHpkTTFbigVHN1h+oWA0C0Rnpgj3XDNsBiSKCegc9DG
8AbRjU0vLeV6igmkVC78UOrqxuUJwSCRDwQOym+YlWTowanBmjzd9wR+hWoK
CQr0wHVKjs/3HYEVJ0JMprR6kH3kabZ0NgGHji1tL5/3wHtpkuBcBoFmkx+s
H0p6wCtf2GyXTkC/zku2vL0HTs57e3pSCSiWdbl1CPbin9AwzWXPCTxTuxc1
otCLHzwXOhOTCYjkHiyaP9wLg4i1R488I8CUlsC12rMXbx1EzYqeEHCVNNwp
HtuL0Ek+w7uPCXTHMZ+UfdcLkb5jdWaJBCrCLB4fpPWCx3PETCyeQPhVMeWL
pn3IFuktZI0mwDZRaUFc7sNrx68Oq6MIXHO86e0f2gcZwwM+UpEEzM2bah6X
9UFeHnK2DwnU1N+dyejsA/+hdVqhDwioGyqL5i3px+39Y+NF9wlIazyyrdvV
D7bJCzv3RBCI/KAT2K7Xj93eetbXwgmsUpp7PWzfjyy7l1Yf7xGYkDnBuDy+
H28EClfbhBH4wCMQsZtrAEZxPMH9wQR2+BXnHpAawIJ5r9sx0oksl9qPHBxA
dtBER2kQef7TtVvPXR1AsS1zbnYggYXzHoau9wZQQdXoUiTt3K9w5Xb6ACaY
v3K+DSBwtCnk4/3uAQTlmdaU+hMoNlbrT2QaRMSaqN3GpJW+0lZliAxiR6PI
hp67BESL9E6VGQyiuldCkI9071Ousdm8Qby5lv42yJfsxw15AqwNg7BOyXPe
TfrLI0fwTg4i/n5iR6sPgZcBFXekZYbwzwPT9H2kJdiupypqDKFe06B18A45
D4RMrZrFENi9067Fkr7h6it2KmIIMQE+yVykR4eU1G1eDuFbfNraMm8CZ2z6
7Fy+DCG0PijFk/RG2Y0NHxmHcUXh6BQLaTYxqkST4jA2c3U4CXmR/7c3cOv1
A8O4EaVV0eNJwMM4cpew3jDixYKiMkkzBmSqn7AdRuA2hQvHSc8s9Ft9fzQM
ne/BZSkeBDIFZxxdnw7jJ2P6c3fSrjuXXeJ7MwyZ2LOZJqRH7cW89CuH8RYv
RHhJ9zUYPvnCOILsjzuNfNwJPJ0yT3VYOYKOA+oBtqSteZ0yOYVGYBWfka5D
ul37TrG2wgimeCIiVpFuyM7t/mQ1gnKDu8oJVLI+tWXDZy+MgGWzCLcvaePR
uqmlt0Zwy8g78l/SNVtorGr3yfgLxuVqpD+HS2zJ+zyCHfoJE4MEgTsvd8iZ
/hhByhHrpfWkNSpVdi90jODG2P3ET6QLl53U3Pt7BLMTDAGxpHNcA2wy5UZx
pO6Tvwnpy0GPnI2UR7HV8nyBLmnF50/dJrRGUagmbAvSLzsKvXecGcWz3T7L
xUmnGEwnpYaNQn5NvWT/bQJ2Tizp/8SNItx9IrGJtKQvT/bgi1Gkmk9cryad
WCBTKl0yCrOb5xRzSEduN+99MjuKytNUn0DSJ3UdR9VZacg1PRfjSVrw3NWZ
Tl4a2t6uZbhOOiwmjG2jLA1dbZ/8bUnf5SqTjDGjIfz2hg+apLN2Cb/SdaAh
lv0TRYV0u4kj5q7QkBYzw7SbtFIKj4HRPRq+PRzU2UL6bI3lL+YEGtRV4irE
SAfNvrFOT6fhylS3jyDpbs2T1zgraDjqP5LGQZrX+fmyt/U0cMmLrGEhjXCG
IOseGuqtvqT+vkXm1xmfWMA8Bt3lxldopFWJgS9uSmOI0Zfa30jagXzyS2iO
4Td3sGgd6ftVge01R8fA110sUU16eN3O6a3nx/DgQuKzEtJC6l5E440xlH2o
2VhEWt3hJ6eP3xgupE0V5JGOzLku3vlkDKOFRVaZpEvaKpODX49hQ4mK7UvS
Y2zrd6kUjmFFi/3dVNLaxz5pP2waw6EzzNuSSE+Nr3TRWz2OuGmljw9Irxc2
//17/Thkv1qnhJPWVXvpnSI3DpsyuZRQ0glBxpGsh8aRypRA8yddmfV08+vj
45DurlX0Iz3XPJduYT2O7F1ZwXdI622N+ZRLjMN624SnO+nrR2lH7ALHUf6Y
RZQgnXTtQINA1DjiW3eU3STN8Lln+EL2OI5ERxlfJZ1ivV1QamQcsxnClAuk
6/yp8XUL42B8EXH6PGnmN7WyHhwT0NYaDnQifXzpFdUWiQlkdJkK25P2kC4v
v6swgRqL+xdtSafprzPeqzoBrw0Dv2xIs8YW2N0zmUCzu0r1WdLyJXyTanYT
uN54w9SStMmw1a1RtwnI3NKctCD9Spkj7FDoBJ5d4NY4Tdq83uA90+cJONbI
WJ4kzfagxd75xwRSA301T5BOP+4g1NQ5gUzn4J3HSTP99HTLXjKJMyzuW4xJ
J0fwbt68chKJASOyRqQNjsXUhgpNwvEx896jpOPrsuWdd02illnKzoC0Trh6
6y+1STxA2V19+vka1QTo6E0i/bZMph7pA98HBiTsJ/HylqXIEdKd30Sf/Iqd
hG+xnLwu6buhKUd1UiexYq2dxyHSOw33LM1+N4nfK3t/6ZD2rNE3D60j8xPl
jdImvS2kmYupk9w/68xCd52+/XsnGpnPgOt5LdKbqz2EdFZMQWW+00iT3g9B
PGVZa6dAfbyiSoP0Jb1oN4ktU7DJ1Nelu6Qqq5ZRbQpJdekG6qTPVfYHZLlN
oeykj98B0twBbpDwnIJDl/YGurP/YRkMCZmCE6Nqrhpp9i/rtJ1eTEHriNOs
KumXd5OnG3OmwCLiEkn3Sd3dT7RLpxAneViN7uRyvaUSHVPg0Nwevp9eX7+m
jJDRKRTOcx6ke07HzpyRYRpPLp6bUCF96LP7+0bBaTgZnDChe7A00y3k8DQS
rAU0KfT5vnNgM6PJNLYbzbPSraz1tdbRdhpqtrWlIO1f0iev7TEN2/nNBnQr
el9qzQyexqNd7mvpbtZYGrgpZhqpWx62K9PrWywyuCRnGq+vFF6hu87z2UPH
kmmkL3urSfdNdUXtxtpp/OrdJUB35ccjTzJHprHW/17OPtLORVRzR4kZGPFn
8NAt0n6QZUJ+BkwNSkN7SZcxLn96lTIDjrKKMro3UvxGvI/NYGcrzZPuH9mh
N+N9ZmB4y4Wdbo8fRhukwmdQdNB9UIk+D1MCxWnxM5BJtfpKt59C5Mr372bw
qN3vId0qqYmRP4Zm8GZN/m66Byus95vNzUA+vVSc7gcDkp2drLNgG7vMQfe4
5AuZMbFZ6O5737KHPv8Jb3JWGMziHxOjYLqPFrqZhZrNwrxK+BbdTG1KzEL2
s3guYONI9ynRPO0tHrPg+3L9EN2rHhT/VM2cRXvuwZV052bduV5aOIvjKysZ
6Lat0xE/UjWL+uz80d2ki/iqbEx6Z2HaUvedbreAH1OXhObAF3Qpke7q8lMU
D4U5rLb/7k+3DHurZ7DuHF4tv3qZ7hb33tXPb86hy1BHn26lAgeTtxFzMJM0
UqE7lIGWUJw+hxiRM9vo1rwyu6OtfQ72vVqr6I7LvHF1eH4OVVFsTHTPjzMV
zq+ex2Bz2Lgi/X5y4tDn15xHonRPA92CAlv67G7M49aWrUV0Uz8cID68mgeb
gEoq3QM25mtX98/DlFL6iO6j3DcyzokvgJf7ph/dmy0y23j8F7Cl8N/zdM9k
jPC8m12AUNzZU3RHGp65sPLbbwTMqFLojrli27vNiIHyyCBSlu4gzh2R3OJL
KG8S14vQfTtq7shY/xIKw6aUNXSrZDlo1mUwUhp7pfjoZqhupuRcZqKkFUnx
0h0cF3fSS4+ZoqSRx0P3pgtnLxlILqXI3Av/z0sVbnS9oC2lmF2685/bx+8d
ZX/HQglupf7ne/ZLenXvLaPk+d/+z1od564FObNS5l7d+s+f268Z1Kkvp8yf
/b912wOkRETYKOGa/7dQzbQhrYONwo3/u7fA/GZxCjuFbL7/7HtO6Iu7BwdF
ePf/LbuqVljVlJNyUfH/7vTrvB1qyUm58MeP2Ca7umw5Kc5/zMHMn+57iZNi
98e9E8cO1gZyUiz+OKGh0cGmkJOi98dCTzre+29ZQVH6YzaMn26graBI/rH6
wPFJcUOuRdfln1lyXHoVRfSPX3kVmoiOr6Ks/eOzS12aKyq4Kfx/bHH+yiuO
+zyL3molVaFzmnfRX7il2V1281FW//Hb57cfSDOtpvD98ZUlkoc/N/41W8Nl
DYeXayi8f9yRKBYSdZV/cT1kswBzlqHAogPun/10WlRwMf54yKkKjq6/nlJL
mI7KXbsY39ax/1K+p9CiY/fJrS0/LbzoFHeXVVYyIov7PQ0ttJnG/1qhISbJ
s3zdosO3PEgp1xZd9I08v3DtrL8+tNYwoXSD2KJVHD6dWOX911FC5hs+j//1
hoLHYbonxBcdIJMv+TX3r8/SmKtKJNcv5mueNirq7b9+cb24lJXImfu7rtq0
Rtlk4a9zaZumyQfXov8HdYNdbw==
       "]]}},
    AspectRatio->NCache[GoldenRatio^(-1), 0.6180339887498948],
    Axes->True,
    AxesOrigin->{0, 0},
    PlotLabel->FormBox[
      RowBox[{"IKKn", "(", "t", ")"}], TraditionalForm],
    PlotRange->{All, All},
    PlotRangeClipping->True,
    PlotRangePadding->{Automatic, Automatic}], ",", 
   GraphicsBox[{{}, {}, 
     {Hue[0.67, 0.6, 0.6], LineBox[CompressedData["
1:eJwd2Xc8ll8bAHA7Ox57z4yU0RR+zqXSEC3jQbKSTUZKSIokMhKZCakkUjIi
ycyWkZKR7E325j33+1ef7+d+7nPOfc51XecciVleu3iVioKCooGagoL495mv
JZ2SVYh65tGi15mvYtUr20S1yaJ2qLxGR2a1whVtfyvxFxW9hSpllN4fpfJD
z0pDRWhFHyK/vQVCZ7TDkON/Hk7LInFohoKjKHf1Ofr442/awrFE1BLb/sVG
IxWtOWh3z9o8RwN/3vGduZWGkim7Hy5rpqCKCbUqiahX6Hjj411Lv1JRkP+1
8uOB6Wg09mTZgl0aqrR7HGWglYEeWW2azK+/ROoPhJSK/r5FioofV2ZDX6NJ
E82AAJ0s1LZuG/VP5A2aC1dSPff0HbpRLaw48wG/Z6zTllyajfif/KifOpaJ
vt3i3Ay3fY9KTINtJtuzkJn11YPZQ++R5W6gnrDJRkmuKsnrhh8Q1brX9wWf
92hHnkaQVcUH9OOvvtCC5geEGDuOx+7KQZ6ZTIVzv3LQWVEZY4O2HKQVOUw3
l/wReUV9+5Am8hEJepbpzdrlotHRH136Vz+i6cuJqf/25aEXmgFdH9M+otJj
N//NrOehnTHpyjR/PqJI2YvqM5X5qG7DQv4hey6y2rn30XRoAYqjfMh3D+Wi
Q4s7OqcMPiEtF5uvcra5aEdXv/SUSCHi6B5xKQ3JRR2lXzwmRwuRhniXkGdG
Lsp4FVsx8aEITSaRLIMqc5HPI3f2Ca/PyOt54AfJzlx01u2s2fixYiS7oXvX
dyIXiRrKZo0xf0EhlHUUVSu5aO4/mvXR9i+I3kfMfRdVHqqU6D01mlSCGmz9
Q+t35KGnDEVPR2y+IqbZIf4+hjyUe1PLzZ23FCX8ElQJo89DieOH+eZ9SpHy
nVveq9R56P7lXaVufaXIwfz06smNXOTcTLKZ0yxDfwYZLj2bzUXkYxSsbhll
qMPWbExgMBdB/lTuLGs5enCpKH+wLRfJynZdcnUvRz6UYRE8ZbmIlFhDNfur
HJW06f5rfZuL1lnz37ioVaCH6VVGB6Jy0eDdF+f/JVcgmsKY+4ZeuSjfxjdp
xq4SuVE8Z9aHXPS800HzWlMlsrI6a2YhmouCdIwmp/dVoV2eHeqxWx+R8f4D
KtPrVWj/R7nmgbyP6NgrsT4n82/oAsNi0q7wj2gP386gqcpv6NRSJ0xaf0Rb
W2Ptk6HVqF02SsyY9BGl1D13nRCpRUfoQ961Gueghdi83b2PapHh2gKvmlQO
OmFTP9C6Wou+FjN6xfz7gCapl/WL2uqQb4Mc6/V7H5Dyf2dVHj5oQOvLhkFt
ie9Rc/YGlfTMdxT4JEPPzSMLkRCDKYt8M6opEk76u5aJVKWiVB5YNSO6vIRJ
Jb9MFLbwZt6rpRk5rhprdAe/RQcet1+1fNuCKi/POBelvkF36vZoKZm1oZWJ
73cip16i9A8FUm+j29DX+ivsX71eotbYo9S7GtrQs6dOwov0L5GkjWEx75Ef
yCmWaj5bJg3VUQfIU3C0o5Kg055JN1LRwjgrk9fpdlQQw3jEiCUVCbXGjczf
aUetDG02bi9TkEtydvLIZDsSZzjs1/s7GXH/10X6/u0nyoqioqlIT0IgaT1z
avMnSvwtbJEy9QzZMc3Wl+//hXwqdjEmHXyGin/T3c9P/oUMVfyHWb8nIMsb
+5afeXWgP+eG4yxl4tCjy1/aeD50IC6rXwWNgbEo7/ip949HOtCmvSm152gM
oucwtbuv9xvt9Z+pCM57it5lP+xylO9EFYuRqjdvRKFx0vgjLYtOpNfSMh23
/ARJ39BSl4nqRHwNKh/veD9ByWpMKQOrncjR4rHL3ZBIFFn7yNq4qgt9iVs6
87U+AjXtmeJRXulCzoOMzWaWEYgpQqeWS64bafbM6Usuh6MAA9Y9LRHdqJfu
aTuvQxi6MRA+e9KkB6k70Hz+ERqCck78S90V3oNmb88dudQfjGbenNejLu9B
9zkjlT1Vg5GtC3tBifQf1Dl6tE1qPQgZb0b6HJz/gyZcMmyE3gWip+bzezmk
ehG9h+N7sV2BqK1Ct/efYS/SOk9a4km+j7SDOY9mlvQiu2uDuvdTAtBzpnp/
ds2/aG13jDxL8z2k/p+3iZ/pX2SjYvtAy+oe6naWOzhz8y96t734tnn9LuJt
DRluyPiLzHRtVi8fuIvyqdW+qlb+Re6cXW5q7X5I7+BkTEbPX5R5sXP3zlt+
6HGs9ukgtj5EWa/c4Bd5BynWbYgty/ahlsPrq1PjvqhpPXPt6rE+pBZWwZx2
yhcxmrFkHruBn5fdKT/PcRv572pi3e7qQ1WOJZtP+7yQONl3xGmxDwWnRo7v
M/dCpUHypd2s/Yg1TezMQv8ttDER5lqk0Y8+zOovmC54onghpCV7qR9Jm5zn
+3bPEymfmxGPvd6PPEN/HWrj9EQeOed+eLzuR2scn3SMjt1EnIPbmYOl/Wig
tetiXO8NlMP1/r5uZz/iLN27i+7ODTTtyXZYiWUA7SOjayvfPJANaombdBtA
l1ljbK96XkcUqUtFXSED6JnYIY+3e66jWBrB7rq0AcRzJ11VfcAd1dRaC7/5
OYC8VPaGLhu4Ixm9jdSrKoMorKe7MMrADZXmi1Xq6Q6iqYw8W0EBN2TId3Lo
mOMg+uKyrmDS54qC/jyWFk8aRAdVssUq3VzRqK105h/KIVSTCSZxr12QX712
YyP/ELKmyx5Cni6IV95tunj/EFr273LZq+WCTs0XKyZcHUKnpd8PmwxcQ29u
X8wj1w4hhr9NL+QSndHRvzd/nugfQuN3qUi+55xR59FnywfXh9CI7xODAhpn
xEg/eoRz7zCSXyopir3uhOwjb5c0RwyjtUvz/xnbOiKqxdTer2+G0bJq5BNh
WUcUT66hyC4fRjlZ/mXnJxxQnSDHsdCFYdR10jum3t0Byb1Orz5tOII2b8NW
yxN7VMnQNKrsOoLmZvovF5naIxPHeQaZ4BEUO/RD8tNue/RISV2brngEtY+f
O91SZYcmP7c1l4uMorr1IJPHO+xQgPDq7AflUSR1Ty3gv05bJHhXmCPlwijq
aCiwK82yRdon7PTv+I8iLfndlkpkW5TVvPVbdWQUPXm+/yz/RxvkPCQ7kPtu
DJ0wf9QXFWyN/pr+pi+rHUP6CnxRGletkW5HkHzj4Bg6Ill/PByskXL9yK0h
/nF0mupNw8bKVUT94SUb94NxNCcZ6JXtchXF+oip3zSbQGdUjlW5elohxqXm
K/5eE6hC51eA5yUrdPua38Pw6AnE/9/NmAl1K2Rp2fvjdf0EMgm3EmLZYYX2
nHrm0HF4EpUoxstQJF5BZRx8cUfYplCcWTOa+2mJDoTWlGjKTaGlWsrh6q+W
6BWd5+CFE1PoptyNhol0S/Ro9aeCvc8UCjsbH87rY4kMeqO+xY9OofKDXhF/
d1mi8Qy2hfXSaRT1/FwHX6AFMpEs5aPvnkauLnfMVd0t0Pdn1xDn8jRiI4ec
jDW3QLkRTcF79s6goLonXhRqFujOjUdil+NmkIagspvrojliFAuQ7lX+hzLG
fuYJuZmjGrXHCr6a/1CfcW5dzBVzFGiYdFjo4j80zfjltoq+OaKK+HTyksM/
lGgu9XxZ2RytbU3a/Hr2Dz0ReOZ6lMocTXTrp3+nmkWv960+vHzYDGWsWL53
3jmLvI6YGcwImyFbTpdPLIKz6MnpNdMKOjM0eCa45szBWWR6Inpd/pcp6i4q
Ga22mUWn51Kit7xMUUOstGxpwyyaG3ZM6W68jIJzDyiZ/Z5Fj/joF5QLL6NT
zRpHtoZm0anuCbGGtMuocofJabXtWfSS2zElyucyKr4RYfdJaQ5lN+2wfyZ/
GWXprb55/3QOsc2j3zsTTVAYW/3uFPN5REe578dU7CVUeFgo76zzPHp1W+3Z
36BLaND0Gtrwnkfj33/JUN66hFSzOPTIMfMo1a83stboEho9bXKbpWke8U45
KdsLXULH/Ke+31JdQPc26LICMo2RcwYylj69gOLgzpDAc2MU3/J48IfBAlI1
TPr0+7Ex+idyaFXBbQFxi+5PqL5pjJKKfcWH0xfQ6NJxDwtNY7SyuNPjIvci
+sv7cFtlxAhJCFlub0ssog1W3QHWbiN09njuwyylRcRuyvKUusUIvYw0TKLX
WUQCB1ZEzn42QhcVUqpL/BfRCdfOQdPHRijLdh+/3Owi2uRXviJ3zAh1hAek
dWwtotbbabojR4wQTcFP+UDmJTR4nObcV0UjZEzrfaxPegnNDbDqlQsbIfrU
CscY0yXE9oxDlWXDEFl26X2lblhCy6JlPbc/GyLGhD4n199L6KyFvtT2R0OU
Y+ws2Du8hBKopFJiMg0RdeeDW0WUy0iI9sY5liRDlNZRtN/18DJaOUP3nvae
IRpuF03/k7qMTPo2GDd1DFFYdJaB9vtlZGFwvLLjpCE6pK9CW/RlGe0qp/Cu
0TBED37oWkZ3LKOoy5ekBg4aIpm2QEFt1hWkN7jXikLEENk3T0YU3lpB/xhU
9T4ukBEp4haSfrCC2P9Uvy+cIaOic3TTUVErKKX68KmWcTJi+i5yxiV7Bb3T
++O/v4+MMhsv0koPrSDVaZ+ar01kNF336VbU+VXk5yFu1J5JRk+DNWWoTFfx
OftwX3c6Galrtf685rCKFMyZVOfTyCi8dmL/mcBVJGgd3nrmGRkp1ghPUxav
ous9B96lh5GRa1WA5TXpNRSf8mdpzp2MhAdP0C3tX0OZWlf0mF3JqJ6KIcMH
1tCl0Jwvis5ktAtCZx8araEje+a14m3J6HdRtF9ayBrq8Cq/O3WZjAJ/kyXl
YtfQG5UBR5NLZLR/ha/mQ9oa+vHjb0y7IRmFHkza+fXLGkrMsTwzrEtGGu9f
Jf2eWUOeubZ+vlr4+5psj5pvrKHCNOMytVNklDC1e3iYfh1RWpjdpTlBRou7
s/cuiK2j7eMtou81yOjNy4JiVr111NUfddHjCBmxJ9R0Hvu0jhjG14tf7Caj
ksJg37rKdfT66k/VGRkycujQFr/Qso4E37xpPSpNRlVcLXam4+vo0lHlBUpJ
MroV8XvFU3AD/Zby+twjREZS2QmJ2zIbaHlAPdtGkIzaGi9D4MENtLcljXOV
n4z2MvU/eHJ2A4UFhAwo8ZJR3/1x7nd+G8ikItF0lURGYWmZRQdCN1Dgjc9Z
xexkpFrhbPo5bgMVseV8D2Qjo2iK+Zc1ORvoGre9ugIrGZ32Xj8wMLiBaMbq
3jUxkNFS3JcOu9kNFHOdwucbPRm9+HTH59/mBqpIRgGVO8hoc5G6cpN7E/2u
bFhvpSWjDy7MurynN9FTna3Qw1Rk1BDPcSvLYBMN6T9X1qEko+FK/udHrTZR
jlljsB0FGfHzyU443tlEBs9RY96WATpwTJGdKnQT9Tm6PB7aNEDnnA4fjonf
RKYcg2kC2AFlmv5leZtIpifNIn7dACVNaL8xqNhELf3if/vXDNAnLr3vE82b
yOrRClkJe8rOUoB7chM9sdbp7V0xQAakOx/txbeQV9jTDb8lA+SiFvh7W2EL
vbtCs7y0aICCrUO3o/7bQs977xxzw/5alHDmq+EWqi95ftdzwQB1Dqa66llv
IZZ6tzPU2AusGTFj7lso8/0235N5AyRz5dMAR/gWOlhBulU2Z4COhn5leJO4
hWQz9gyYYZsUfFNQz9hCM8mmtNTYj5navW2rcP82VGLkWQOUebA7ZbN1C9nT
ak7twP5mNlAd+Re/XxYo/OWfAVr7OMvxZX0L8SdeuHoAm/PPypGLDNuIuvSO
/tKMAZKnpzAf4d5G2lmMlsXYp/btCPSR3Ea0iW/9A7GvmLBmsu/bRg5rphl6
2L6BXK2v0DYaaXpcKYUd+15wRVVnG/WKfCjdmDZAOZ0Swi3G26hoXjb0J3YD
jdxxa1v8/Lwdby72sPw++3WPbXQyRO5UNDaF0ZGICP9tNKZznNoLm98f8nc9
3sZ1KEXFEvtg1snuoqRtlP93X68O9vlfZ6nOZ2JrD/epYdtTGsgMFW4jg/6M
/QrYAXKXz3pVb6M7165VSWIn6Vtd39m+jUjRnA+FsD/dcYhP699Ge7YlXfmw
2964lR75t42e8Y858mJPt90abtrcRpasdx34sWnuAF0OLQV4ULKYiGCzcx6P
82GmgBb+rL3S2MJvTu45yUEBbnfvflfCllM/85WdnwI+uHxTRNjKbWcvdotS
wEde3qPnsDVtLw69kqYAsfHMBQvsi5v6nq7yFPApOvvITWyzSCMmtYMUcKBB
iyoc21H6chKdGgVcVH+D3mDfKjZXajlKAY2Ji/1V2IEXrCoTTlPA9x63nkHs
FG+HcUUyBcQzz6XL4vVRLGVYeXCZAs7xhTVqY5fSpNP2XsHjbZtudsX+Gzoo
GupCAQyNR06VYbu03pMfvEEBlPUaryawt7nF1FRvU8B0mEMeD44f4eTL5LGH
FBDX8PbFdex3g+tWEEEB4Xxdji+x/5ONd4t5SgELkly5v7BNcn6Gar6gAEmD
t5GA4zO+8lxlSjEFtJasp4rjeN7NMN2yUo6/9+cTa1PsQp1HvedqKYBF3ehK
AnbHz5q1zXYKCApP6uXF+cI9pqFkPEMBmp49V0RxPkWyHEgiiVOCB6fGczLO
T/GLrW/tZCjB5dsB6lTsD09dCkvlKUFBlENmCrtZJOuHsyol3HjnFnd/2QCx
7pNiqtejhLlW+z9fcL4HG/B6+j+gBC2utlPKuF7ce75xYWGSEnwv7vFGuP6c
V/zkKjdPCde8g/NCsYXL3B9brlKCj3hadhd2Uf94czMtFcxsbpXfwPVrbtfv
c1nCVOCikjCdjuubZWaejvV5Kqg995BrjQbvb/+5Oj0zoAJf75QlDVwPtxr3
hP4woYIM4xfKD7HjZ140HLWjghyS6hIXHRm17os8I3KPCsivyLdlcD3VKHQ+
3fGRCjrt4q/sxfWXVWu33c4iKhjcb51vj93dORR0opQKDPmTz7zG9twwqclt
oIJSPmc1YUYyeo/OnHw8RAWHlrMDqZjIyLeZzqZmggp+UnMEHsHWtigP3J6l
gnW20Oxr2KP3jnxz2qIC7vNDt39ji36T1tTioYZP3w8OpTLj/dBgwOquEDVc
tOijaMMuHkkK+CRBDTW6D/ZQsZCRIQN3pZQiNaxvbKdfxo7QpjlGfZoaoEF3
gh7vJ6Y9Xy1VzlFDcPNdVSXsPc7e91z1qeFY/MEQQ+ya8LmyXgtqoGfhN03D
pmj7C8Ve1PDSUD1JcScZBYyVpHjdpYabpxPWdLEZKJ5RHQmihl1HtuVuYJP2
GlXmRVNDAvVeygLsmGOHd11PpAZnfen4dmxBY67AfS+ooYcZVuawdz1oOZn9
nhoi/fjod+P9L+NZdrpTATV0vqIoPoYtnxvKsKeEGsrpdI+YYCv3na5Pr6cG
j5OBUQ+xi5el99i0UoNGZOj1JGwNVrrQXb+pQX+2WSwHW0u1/GzqMDVoJeQ2
tWM3XUjONp+ihtfVofVD2Lq2vmwiC9Sg53T80QJ2h6+Ja88aNSStB7NR4f3Z
JFqlNYGSBlr7OAxZsf++5d1vTE8DquGPLfmwr5YvPeHdSQNS7vkKEtjjHT8W
fnLRQO/Gga9y2M4zOfrRgjSQfiGMfT/2HO3jfF0JGhAw5N17BPum4DUe0m4a
+BahzKGOvbFPx7NZkQaoU8YqNLD9Tsv9DjtMA3LyUug4Nq05g4qOOg3E9YwG
aGIH3xiJZ9KkgZd6e6IJs4ZWrdeeoYEM5YlrxO+fvHhhEnSRBqgURLmOYvMW
3f1ywogGaHuqAoj+EpvNhGnNaQA1xpYQ4xEb+e9OhTUN7L67WkaM99WmwN+7
TjTAvg0Re7B3c64BXKeBu8NUcpLY2bs7Ura8cHu/Wp/wYx/QyKf6cpcGZF2O
N+zE/kSOuuIdRAOeFybaqbHVnN0qj4TTwG3+SzlLeL7LAs7vWommgUp76Suj
2CcS5APzE2mgo29grAO77gPzyPUXNHBCRPJUDfbZmvGT+zNoILbc+04+dtuf
mvTZ93i+MvdFvMDuZrpv71xCA1eTg5AXtrn4lfo9VTTQMjHYdwV7SFljz0Q9
Deg8OHxFG3v66uaUzW8aOLCBGPmx3X26zkr9pQGfjbz92zg+VyILsweHaeBx
fOqxAWzKUg9XiwUa+LNpJpyOHfhTt1VknQYK1b5PBmEzTint/0NJCz2o95Ut
Nif/9ILxTlr4HCM3IIktdd3aU283LaywqORE4Pzaq9Kr+1yRFrSdd31xwD5A
YagwfogWTglQD2piH310evjOMVoYb2gNWcb5bJq2R++tCS38vPn40Xnsq/Yv
FZYsaYFjJLBAEttRUZhJww63t3+GbQXXB6/ineU/PWjBkWRmkIj99MecAlU4
LRgUZph24fryLN6BSSeaFtz/7FJ8g51mPjgck0ALzPcvqd3Azplsf7Y3nRZO
lxVSsWI30RQyGZXRQou3490DuL7RHrwzkj1PC0bfXyuZ4fMo8/py+doqLXTw
iIeIYZPKXJI0KehgKW7k+ACup6I6lvpdzHSw25HcZ4WtdlWzgk6KDngV/y6a
4/p7PZrp+WVDOqhi2bX6H67fg4sxBkxf6KBLU4YzYdsApWrsd++poAPThX30
J7HNQpvCs+voYFPGOmYOn1c7JWlrdTvoIM8wMOAUdouum2riPB2EKL08M7Nh
gEo+aIvu3b0DfuvOPt6Nz6MxTpTjZ2N2wMfwg/Z+eL/TGrK/HelKD03FX3I3
Rw3QidsSmcc96eGhp6nTS+yjXN2dS770QJmaqKKDraKpo3zpEX7+WYbt2Qje
b18qzEu8pofRSc3o/4YNENPVBdu8bnoYineOfTSAz2uDt/U6TjLAV90zcXZ/
DFCNzyH/4LMMMJGD/PmxKzlnPqjpM0BQeVBNfY8BKj5uvjPFkgFG19etFbAz
047W2d1mAAWuRIr1LgMUarUD1nMY4IXDNb2Xvw3Q2cEIOWFhRjjXXFx0oR33
Jzf4w0SSEZroBbo4sc+4H/ZN2M0I1sda7Tt+4PMo1Z9m3sOMsKXytscc+6io
3A2O84zw0Nto9UYbPh+aVJXS32ME6numpz+1GKDcF7z2J4MYgW7S0Oce9r4J
B47AMEag+ha/Swdb3otkTZ3ACPbOK00Dzfj8HWvGtPWREUycX5lxYwv+WNWf
H2KETa7XVyOa8HlFQGdbaZIREgoCn1tg811JTneZYwQrjomL+7G5506sT20x
wqLpL8mORgPExhaVPMrDBPdULjhIY1Nry0/0nGaCK2copLrr8Xniyd0owfNM
wNZ5/UsuNkXXj/8uGTCBaz5zRSj2hp13RIclE3ilcvNpYC89qDnY5s0E1Ode
zmfWGaDxCku/miwmeJU5nRNXa4BEHnfYh+UyAT0ySb6BrWd6Vl/vMxOkWAvy
6mGXrBzZ/beGCfpjdV6yYUfuZf+xPMAE/nf990bUGKDqtcCSL+NM4JcXbeWK
vVG9ke4/ywTM5f8J6WJbW47e3rnNBOU7FgZ4sFVjvkpL8zPDpaqDGa+q8XnR
6iBpSpQZ4kT1nEKwXym93ciRZoa8SrlEF2y2hqct6geZwe5hyhE17EEKZ2+D
88xwveReesc3PJ9NA1cFycywV7BRoAz7bILR+f7LzHC7gFU8A/vTQc1dzg7M
8Pny8tBt7Ef2gt/vBzLDV9tu2INddjiy8EwoMxz4aKrBh71EQ5/GHsUMa+m/
WuiwzZ/Pez5LYYZQj//uDlTh++KPOvG8YmboOsrhkYxtlwIs3hXMcG9O0TQC
O8k5fxnqmOEt3asQP2x6htSGhl/MkHMpJMcCu+e/WzcG55ihJ2FNRhqbxDRj
nrHKDE8s1A35sE91WJ1xoWCBM4L2fMzYOW7nRTdYWMBIUPTYfKUBGkHfGMs5
WcC74HbaCLYgi9riAwEWODRv97AbO/C1dB2HLAuQVqK+V2N/vv4s97cCC2xy
v5Ytwf6nwfH8+SEW4L83vZKLbdy95S53nAV8RytGX2CHv7luOqvFAleOD1Im
YlfeGD9VcIEFalvz7KKw5dl/Ch0zY4HLHZZb97GHQ4fvRV9lAd7SnWl3sJ8x
Lo+MOLCAlaJAyC1sZhrenEeeLGD2mFLWmWjPT4an15cFLD3yh2yxvTeVfZTu
s8CLmtszV7DHl4xO/HzMAg9eLC8aY6e627+ViWUBP+GAFQNso39ebN5JLGAx
81NXF5vNKcSjMY0FjtnT0J/HrhlL6BR5ywKXRtNpdLDvWGcitw8skD9w/7gW
9qGB4rTKAhb4xcFYdRJ72qyRgaeEBTQU0/w1sV929zjbVbLAzX/lt49hmxhN
t32uY4Etpvb3GticP7eUWVvweqic5gfs+os7k8x/sQDL/rACdex730WoP/aw
QEIWKfA/bBVtRVvaQRZ4aKHpr4Y9WwON5HEWMKaLzlTFTte8sC/jHws81nXZ
VsE2L7eI2VhigRyKE7cI8yK3jbObLPBu1kSC8PfP9yxSqFkhR+e9OOFA5Sff
5hlYIUWM+f+/V897IXeCjRVsvQ7tItpfUsqNiOVmhQWrxV1E/1nvKhfHBVlh
/zSrFzE+K7l24/8kWIEkcVoUEfGUPvQ1XJYV/NjseYjv/SG5JNmvgNurOGxK
zEdICl3wgUOsUHjKc56Yr6PCPDOBaqxgnjXbfgp7LV5a7/dRVjizZUejjZ3D
o1wod5oVrE+9vn0O2y7qlLDvOVZIjr0GxPqJshv5N+uzwuum1Qo97I5Qu1Fx
E1awOTEQS8aOYPTS8bDE46362EjEw8kHwTnVtqwQeL+30RQ73++tj6MHK4SY
SorYYDttfu4r8WaFh6dEwhywJb0aTrDfY4XVEDpZF+wn7lNs+WGsMNzt1UfE
p9a/TQ/6aFZw/CKw7YtN5cTaZZzACmvNdqcDsF2sFV5uv2aFCUYly3Dss0au
R06XsULU5nLYa2y6n3eTEqpZoWC+aDsL+8vFSOrpRlYwFKuKIfJrj/bHxshO
VjCbolctx2ZEixbd86ywg7VHtRfbU0OGPn+NFbKtb3gS+Tx87NK7cMqd4Km/
2D2DXX6qbO3ozp3wW/gyPyWuB14XQ5+82b0T+kd4zu/Cnri6q+qGxU64/ff+
gjt2wyN9GfbvOyH/akKFJK5fKuFBTePtO8GVo+OWInb648/XK7t3wl/DGqSG
HfBUrOzm+E64uZt1RRdbuHlpzwwVGyx99d8RgP3zd3mVvjAbtBgi9mHsk1PG
y+L6bFDAUvskC9fjJE7/tjuGbHBNuau5EHtB9W129yU2sPeuZvyGnRy8bvPU
kg0YprTd/2CvSSd2MLiwgciCIuNOvB9kWvYU/gtmA17jvVPO2GwdZj4lpWyQ
PlFeKoX3G+vtB4YClWygYPGiTgm7WOr9Ac9qNjikRFOlhm3nQTGl1ISf+/AF
X8QuJ6VcftnFBo6vU3RuY1/X6Vd/tMQGdO9Id75jd5RbURrvYYeHidYrVnVE
Pezkv63ADr8+8tM5Ye8oO3cgeR87MNHrUXhgH/qqYjOszA6pUSOFAdhRn9ka
3TTZ4YbyF/UX2Odyi2NDTNmh8KmJdze29f59Oe8s2IH6+38nBrB9c17Xt1ix
Q1/L2Y0x7Mz3kVs8DuxgHl0ju4zNmGVrlXaTHYppyoPY8H797SWn4pcIdvA9
E38WYf+RDD799wk7mJyMqj6Ovfhi25I6hh24qVXktLAlU8ejTz9jh4NDd3P0
iPNBUul6+xt22OG4XmqLHS90iGs1kx2uwolwJ+wPiW/lBd+zw+YNjVNu2H/j
n1pY5rMDYjL08sZWj3Gsni5nhyWF6N5H2Abc/X/Zv7FDL8cU9WNsp2jy2oFa
dkh/IskRjZ345Ohe7+/s4JWvP5eIvRbO+2RHNztMMnblvsUm7QzL3N3LDiwW
mkrZ2LJh1N90+tmBlDIUm4Nt+Gh65ckoO0hrb8kWYucFVZqKLrLDRyVZ/Srs
dK163gcr7CDWoGRXQ3wPc2vr1Do77Oq4dLUe2y+i98RnKhIohDtzt2C7Xxym
EKcjwXvNwPo2bGvOqaIgBhJEJArZ/cTWjl2TN2AjwcVUBdMubGRMOVbMQYJx
9t68Hux9gvQvJHhIIOJyY6kXmyeZi2dWiASXJhv2DWIzWgq2kMVIkHquSn6Y
OG9JSISUSJJgSIKXcxS7/7XidogcCUavnEiYwG63O1w4J08CyXCz/6awa+TU
3Y32kUB1/mztNHbR1PG9pQdJcCfzAPqHnZV9ZkTqCAn+fVJ6Poud7HoxJVSN
BGxHbcbmsCP3G11aQCTwFVgWWsD2LLD+XnaCBO5R2SeWsB1uOT2U0SJBt7Kw
6jK2qer1Y+E6JLh2yp1/Bfv8ptfm4nkSPOhuHSR87OvdAhM9EugWW8SvYh+6
G+RaQSbB+e/HVdewZY6Fy+2+hMeTllJNWID26VCEKQne7E1C69is1YnPly1I
sB5l/oIw5cMXRqZXSZCct3Oe8IJWBkeVLR5PeKv8BvYw84dGOUcSHI9tNiD8
u6ngQeQ1EoiXKDkQLrlYtW52gwQcy1+MCKf9bL229zYJjuV+WSfai4n9LRvl
R4Lp79feEw42/juw5k8CJOF9kbCP4MgziwckGKFg7CfGe+3PFLkmGLf/+YQZ
YcvkBXaFMBL8WbhUR3yvnuV6ffRjEmj0XZcgfFKSKnAjigQq5cX2xPyoDNPD
lVgSHFozTSbmc2/6zrXaBBKwuz6oJOZb1J47V/E5CdT2WP5axKadlpDZekkC
oZje2nnslezd/VZvSJBzp+sNsX7jrkqJ9Zkk4NpQvUWsb/OiOlvcRxJI2PcO
E/FQUaBZt51PAi3e2/eJeMm/pR1gXUSCb5MHOCexEzaNVvaXkWDqYgbVGBHf
tB5/m5pIIBr0SaYfm1+k9td6CwmG3yo6/cVuUhb6LtNOAnNVlpd/iPV1rPpy
rwvHC/ujmU5sujauhEOjJMg90zzfSsTjpF3klQkSdMXF/2rGdqYreRgxTQLr
5fXsJuyfR6w9xxdIsLVTGNVhv0zO10+i5AApT96uUiKfixh16mk4IOtjm00J
NvMP0+MrOzggsdd4/DP29R079l9k5YBnETYt+djHnclsdAIcIGr4US4Te1B1
pc7pAAck3KnYR9SXWH3t8vjDHHBMR1s+ksjfa8mF1SocwOq5QzwcOzf1VLqY
BgfIpmfOBWEHMMTdb9fhAJ7DbWo+RH38dQT+s+GAudmT0RbYV9y885jjOeBf
5CkDGWI+9v3Jk33GAe7f1XMkifyeg/wTyRxQXcHEJIb93pWuwO8VB/AKpX/k
I/Ld5fGnhRzcvzd5kBH76bXXn7vrOeBdg+mfSVzPax3byjI3OcB39Trle+zE
PYfKayk4IamJtI+4f7lMxpYPU3PCq7MiV9KxuR1NK0QZOYFxZvRbMralw1hl
FDf+fchKzOM64j63Xe2jwAkeNyg83LEVbOSatC04IVfDIl8Z+4+dyLUsK06I
021uO4D9yJGDjdWWE0zOLy0oYo+5rl/47swJE08qjspiv/Cpb7/gwwntb+pZ
+bF5Ih16DGI44dqFfK8NvD9+izLzLYjnhPU/oT0rxP4ZoyvCm8QJtfgAu4jd
kqhq8TuNE8QENSSnsUNeMw1dyuEE5rtFon+xt4vfTpo3ckKB737xKux3X5+H
ljVzQuWtE91l2CblT+TFf3DCxtUTiSXYhdXeLgOdnNDipyH/Cdu99czC1VFO
CDlolfAWe2RkYt2emgtUOm69eIL9nbSHyeMIF9w7fPGlLba6k9NYghoXPGzm
MLIm+qt+V12OuMAgo4NkhR3moxTAdoILpgzdY82wtYcPbb69yAXtv4QnDbDr
CjVm+h24cL3Kzz+BrcLp38hwjQu86a3rj2NnOFe+VXTjAv0M2eGj2A8lTtr6
enKBh97UXoR9KlS7j+8+F6DOy3TK2FXm5LbzSVygNxHxezf2gc+xH26mcMGl
C0znZLHTuDrDk9K4gFoyoE4aO6DORHsygwsSmC3aJLGPHrCselDABXEd5D0i
2DlhL168K+KCy4/1W4SwxccG77Z/4YIHH5R8BLEpk2zUJSq54NoujwE+7NId
TgUlzXi+aj8tc2IrWr6LHmrjgq6MI/Uc2MnFM+7Mv7jg9bRnGgn7jqubonEP
FzQyitoS93v1rptvFse44Lmr9X5mYj4PFj4QnOIC0T9qB5iwhSLWrh77xwXh
NqkqjNgbx2+LP17igh0blIb02J/f3UvYQ80NXOSrP2iw6bT1+WPouOE6W9gM
NfaFMek4SkZuSPGjZic8ItH49CcbN7SP5VpTYu8re86lwckNnil/4ymwb5u6
Rb3l4QZ1ycPt2/h8yBHHE+knzA33k9VMtrBND42zTYhxQ3bar/RN7DdtxeH6
u7jh3EOP9Q1sxGoZunsPNyCGyJx1bAf/zKAfR7hB9tYhm1XsfNE7O9B/uH3u
lv4VbMqSC4FvgBucSoStCMesLPn7nuQGB823N5ex+6Nrqca0uIHM9JOB8N79
iXd1z3JDTm5wyhJ2hZPGHRl9bnh3xKpvEZuViXMr0pAbHl52e0jYKH3YZ/MS
N7jPdR8inKZZuG5jhp8nxo4tYM/0h3i1WnLD6HZcCmEVP9NVNWtuyCptNyV8
X0jJ87UdNyzeAzHCzUXUy+xO3NAz3jQ6jy1g+NPDx4Ub7iV65BG2XkxfGHbn
Bio12QeEP0R6u1+4iefX6c9lwhsKZ+c+e+Hn7Q+PED7ZKOoq5csNJdyi/IR7
dnxzXg/Az7v/jM1hux91cGwO4QbLwE8NhJ8X5Nl4xeH+bQ/VEa7fQ3FF8jU3
pCpG7CTet7B5ab6axQ1JhWrahJdTtEybcrmht7M4jvBRJNSj/Ikbbo9nfSMc
2j1z6cVnbqjQyl4mLMETbeRZzg0DdZlXie91zrXp6K/ihryC8FTChRdUyDq1
3KDz6NwA4XOPevXEm7khUeuACzG/8bI5bY/auEHlChQTHvoWcHH5J17PsmUm
Yr28KXefb+jhBv3MQ/mEh48zdUj14e8vX2Il1vd80KTZ3UFuGA5gcyAsuTP7
2qEJbgjgEt9LxEeD4IHw5BVuuPPI+RcRT4fMuXjW17nBceXN6TXs5BdLSfrb
OF4te0oIe+wufMdIxwMKpVsfiHgUVlZvus7BA3TBU4VE/AZ5ixh85+aB1e8Z
R4n4niuh+CPLzwNbSrRNhKs1K6b+iPKA0u8rk0Q+uOieYjktzwOdicEnqIj7
j/NFbaHTPKCnHmq9A3tPzv4fN7V5IH2ymoPIz6eLnCat53iAtqi/nLCDzy+H
BwY8EMMZKkXkM2ewScjsFdzevwQqFuL+9dK6rsqXBxb9u2iI+sHY7XXKOZcH
gqQFJoj6dOjmG5bwAh6Qoj6UI4ptQepozS7iAWrj37fEsD+dOnh5tpQHBoeT
GCWI9vJmXK838oC0t4MScb8rC7NK8BrmgTIflbA9tcR9+Ox0IC8vHIkr1jtC
1Mtun4+vBXjhBf8vERWi/t9861kjzAu/5t6ME5Z6R0/NuIsXTry2ukPcB9v4
K3hClXhhTig1jajP8guHNZ5o8cKAQs9vTeyhV2JRz314YbMsuu4C9mRA3yq1
[truncated: 536,354 more chars]
